# Supplementary material for: EGCG inhibits the inflammation and senescence inducing properties of MDA-MB-231 triple-negative breast cancer (TNBC) cells-derived extracellular vesicles in human adipose-derived mesenchymal stem cells
Source: Cancer Cell Int. 2023 Oct 13;23:240. doi: 10.1186/s12935-023-03087-2 (PMC10576371; doi:10.1186/s12935-023-03087-2)
Supplement: Supplementary file 1 — Additional file 1. RNA-Seq analysis of differentially expressed genes (DEG) between EVs isolated from control (EVs) or EGCG-treated cells (EGCG-EVs). [file 12935_2023_3087_MOESM1_ESM.xlsx]

## Sheet: Sheet1
Ensemble	Gene	log2FoldChange	padj	Category
ENSG00000212464,1	SNORA12	7.81973	7.21377e-08	snoRNA
ENSG00000252835,1	SCARNA21	7.72986	1.74018e-06	scaRNA
ENSG00000212283,1	SNORD89	7.64329	3.64246e-06	snoRNA
ENSG00000206634,1	SNORA22	7.59359	5.46764e-06	snoRNA
ENSG00000273768,1	RNVU1-29	7.15039	8.0327e-05	snRNA
ENSG00000206838,1	SNORA5A	6.881	0.000441461	snoRNA
ENSG00000140320,12	BAHD1	6.73884	0.000951438	protein_coding,retained_intron
ENSG00000279133,1	AC018628,1	6.66452	8.67151e-05	TEC
ENSG00000212607,1	SNORA3B	6.42135	0.00567622	snoRNA
ENSG00000272734,1	ADIRF-AS1	6.38006	0.000314457	lncRNA,retained_intron
ENSG00000104783,14	KCNN4	6.31768	0.00799502	nonsense_mediated_decay,protein_coding,processed_transcript,retained_intron
ENSG00000207445,1	SNORD15B	6.2966	1.80214e-14	snoRNA
ENSG00000235408,6	SNORA71B	6.2441	0.000626663	snoRNA
ENSG00000101546,13	RBFA	6.2261	0.0122493	protein_coding,processed_transcript,retained_intron
ENSG00000105227,16	PRX	6.20717	0.0138078	processed_transcript,protein_coding,nonsense_mediated_decay,retained_intron
ENSG00000135253,15	KCP	6.05739	0.00172616	protein_coding,retained_intron,nonsense_mediated_decay,processed_transcript
ENSG00000200434,1	RNA5-8SP2	6.00318	1.03719e-11	rRNA_pseudogene
ENSG00000251791,1	SCARNA6	5.93094	5.19716e-05	scaRNA
ENSG00000049249,9	TNFRSF9	5.84847	0.00472103	protein_coding,nonsense_mediated_decay
ENSG00000238363,1	SNORA13	5.57128	0.0125034	snoRNA
ENSG00000188130,14	MAPK12	5.47268	0.0160867	protein_coding,retained_intron,processed_transcript
ENSG00000231721,7	LINC-PINT	5.47156	4.89785e-07	lncRNA,retained_intron
ENSG00000126214,21	KLC1	5.43457	0.00198261	retained_intron,protein_coding,nonsense_mediated_decay
ENSG00000112877,8	CEP72	5.38717	0.022694	protein_coding,retained_intron,processed_transcript
ENSG00000164877,19	MICALL2	5.35554	0.0238349	nonsense_mediated_decay,retained_intron,protein_coding,processed_transcript
ENSG00000200959,1	SNORA74A	5.34343	0.0287453	snoRNA
ENSG00000212443,1	SNORA53	5.33618	1.65566e-09	snoRNA
ENSG00000249592,6	AC139887,2	5.32311	0.0281712	lncRNA
ENSG00000104936,19	DMPK	5.32311	0.0281712	retained_intron,nonsense_mediated_decay,protein_coding,processed_transcript
ENSG00000212232,1	SNORD17	5.30713	8.90448e-05	snoRNA
ENSG00000148331,12	ASB6	5.28714	0.037391	protein_coding
ENSG00000011132,12	APBA3	5.26194	0.00640821	protein_coding,retained_intron
ENSG00000088881,21	EBF4	5.20661	0.0394324	protein_coding,processed_transcript,nonsense_mediated_decay
ENSG00000122678,17	POLM	5.20644	0.0381513	nonsense_mediated_decay,retained_intron,processed_transcript,protein_coding
ENSG00000130684,14	ZNF337	5.16996	0.0458368	processed_transcript,protein_coding
ENSG00000174233,12	ADCY6	5.14824	0.00659975	protein_coding,retained_intron,processed_transcript
ENSG00000100034,14	PPM1F	5.04295	0.00554796	protein_coding,processed_transcript,retained_intron
ENSG00000189114,8	BLOC1S3	4.86549	0.018363	protein_coding,processed_transcript
ENSG00000134668,12	SPOCD1	4.73251	0.0292684	protein_coding,retained_intron
ENSG00000200913,1	SNORD46	4.6131	0.0466375	snoRNA
ENSG00000005156,12	LIG3	4.6084	2.48993e-05	protein_coding,processed_transcript,nonsense_mediated_decay,retained_intron
ENSG00000245532,9	NEAT1	4.55177	2.29989e-90	lncRNA
ENSG00000105722,10	ERF	4.49803	0.0488756	protein_coding,retained_intron,processed_transcript
ENSG00000176248,9	ANAPC2	4.43609	0.0190271	protein_coding,retained_intron,processed_transcript
ENSG00000162522,11	KIAA1522	4.42771	0.0192621	protein_coding,retained_intron
ENSG00000279602,1	AC109326,1	4.41011	0.0146041	TEC
ENSG00000263934,5	SNORD3A	4.398	8.09965e-75	snoRNA
ENSG00000150995,20	ITPR1	4.36515	0.000182337	protein_coding,processed_transcript,nonsense_mediated_decay,retained_intron,non_stop_decay
ENSG00000208892,1	SNORA49	4.26387	2.18053e-06	snoRNA
ENSG00000238741,1	SCARNA7	4.22862	6.38801e-17	scaRNA
ENSG00000136444,10	RSAD1	4.21722	0.0239581	nonsense_mediated_decay,protein_coding,retained_intron
ENSG00000239039,1	SNORD13	4.21537	0.000467906	snoRNA
ENSG00000101246,20	ARFRP1	4.18561	0.00533328	protein_coding,nonsense_mediated_decay,processed_transcript,retained_intron
ENSG00000186350,12	RXRA	4.18338	0.0158311	protein_coding,processed_transcript,retained_intron
ENSG00000252947,1	SCARNA1	4.15987	0.00089856	scaRNA
ENSG00000054967,13	RELT	4.1446	0.0200792	protein_coding,nonsense_mediated_decay,retained_intron
ENSG00000180917,18	CMTR2	4.11592	0.0262014	protein_coding,retained_intron
ENSG00000252010,1	SCARNA5	4.04896	2.81014e-18	scaRNA
ENSG00000197912,16	SPG7	4.04023	1.39312e-09	protein_coding,nonsense_mediated_decay,retained_intron,processed_transcript
ENSG00000117318,9	ID3	4.01911	0.0130847	processed_transcript,protein_coding
ENSG00000226380,9	AC016831,1	4.00358	0.0323998	lncRNA
ENSG00000158747,15	NBL1	3.99243	0.0192925	protein_coding
ENSG00000214176,9	PLEKHM1P1	3.98508	3.17364e-05	processed_transcript,transcribed_unprocessed_pseudogene
ENSG00000155744,9	FAM126B	3.95502	0.00616904	protein_coding,retained_intron,nonsense_mediated_decay,processed_transcript
ENSG00000202538,1	RNU4-2	3.91288	1.62705e-20	snRNA
ENSG00000079432,8	CIC	3.89631	0.0445842	protein_coding,nonsense_mediated_decay,processed_transcript,retained_intron
ENSG00000038358,15	EDC4	3.81909	0.0351781	retained_intron,processed_transcript,protein_coding
ENSG00000073756,13	PTGS2	3.80041	0.0491653	nonsense_mediated_decay,retained_intron,protein_coding
ENSG00000223496,3	EXOSC6	3.77832	0.00379001	protein_coding
ENSG00000144655,15	CSRNP1	3.66442	0.0161946	protein_coding
ENSG00000200795,1	RNU4-1	3.66143	7.47466e-11	snRNA
ENSG00000144579,8	CTDSP1	3.65722	0.0194164	protein_coding,processed_transcript,retained_intron
ENSG00000167395,10	ZNF646	3.63669	0.0107913	protein_coding
ENSG00000103249,18	CLCN7	3.61849	1.0878e-05	protein_coding,retained_intron,processed_transcript
ENSG00000171621,14	SPSB1	3.60614	0.014491	protein_coding
ENSG00000099991,18	CABIN1	3.5999	0.0162702	protein_coding,retained_intron,processed_transcript
ENSG00000167378,8	IRGQ	3.53049	0.00280378	protein_coding,processed_transcript,retained_intron
ENSG00000131748,16	STARD3	3.52636	0.0249563	nonsense_mediated_decay,protein_coding,processed_transcript,retained_intron
ENSG00000188522,15	FAM83G	3.51692	1.04647e-05	protein_coding,retained_intron
ENSG00000115738,10	ID2	3.50404	0.0077745	protein_coding,retained_intron
ENSG00000130158,14	DOCK6	3.50286	0.00573122	protein_coding,processed_transcript,retained_intron
ENSG00000125740,14	FOSB	3.48112	7.12039e-06	retained_intron,protein_coding
ENSG00000059804,16	SLC2A3	3.45246	7.96118e-13	protein_coding,retained_intron,nonsense_mediated_decay,processed_transcript
ENSG00000069399,15	BCL3	3.44872	0.0498357	retained_intron,processed_transcript,protein_coding
ENSG00000153234,15	NR4A2	3.437	0.00103758	nonsense_mediated_decay,protein_coding
ENSG00000251705,1	RNA5-8SP6	3.40833	0.0141777	rRNA_pseudogene
ENSG00000216775,3	AL109918,1	3.39785	0.0148399	processed_transcript,transcribed_unprocessed_pseudogene
ENSG00000262074,7	SNORD3B-2	3.38043	0.0456964	snoRNA
ENSG00000182087,14	TMEM259	3.3785	0.0239813	protein_coding,retained_intron,nonsense_mediated_decay
ENSG00000205903,7	ZNF316	3.36353	0.00999886	protein_coding,retained_intron
ENSG00000135976,20	ANKRD36	3.34772	0.0192045	protein_coding,retained_intron
ENSG00000141298,19	SSH2	3.33565	0.00532086	protein_coding,retained_intron,nonsense_mediated_decay
ENSG00000148400,13	NOTCH1	3.32203	0.0137951	nonsense_mediated_decay,protein_coding,retained_intron
ENSG00000175471,19	MCTP1	3.30598	0.000388337	protein_coding,processed_transcript,retained_intron
ENSG00000151694,14	ADAM17	3.30185	2.50796e-05	nonsense_mediated_decay,retained_intron,processed_transcript,protein_coding
ENSG00000143878,10	RHOB	3.28465	6.20522e-11	protein_coding
ENSG00000134070,5	IRAK2	3.2775	9.02731e-05	protein_coding
ENSG00000148840,11	PPRC1	3.25095	4.61363e-05	protein_coding,processed_transcript
ENSG00000264229,1	RNU4ATAC	3.20681	0.0108764	snRNA
ENSG00000187678,10	SPRY4	3.20161	6.35977e-15	processed_transcript,protein_coding,retained_intron
ENSG00000177000,13	MTHFR	3.19917	0.0217228	processed_transcript,protein_coding,nonsense_mediated_decay,retained_intron
ENSG00000200816,1	SNORA38	3.1977	0.0170552	snoRNA
ENSG00000184557,4	SOCS3	3.19706	0.0387255	protein_coding
ENSG00000209042,1	SNORD12C	3.16503	0.0489447	snoRNA
ENSG00000197355,11	UAP1L1	3.13457	0.00136763	protein_coding,nonsense_mediated_decay,retained_intron
ENSG00000101199,13	ARFGAP1	3.13363	1.12768e-06	protein_coding,nonsense_mediated_decay,processed_transcript,retained_intron
ENSG00000200087,1	SNORA73B	3.12565	2.86285e-05	snoRNA
ENSG00000033100,16	CHPF2	3.1254	0.0377146	protein_coding,nonsense_mediated_decay
ENSG00000074755,15	ZZEF1	3.11988	0.0128495	protein_coding,nonsense_mediated_decay,retained_intron,processed_transcript
ENSG00000268205,1	AC005261,1	3.11671	0.00550186	lncRNA
ENSG00000149639,15	SOGA1	3.11438	1.88588e-09	protein_coding,nonsense_mediated_decay,retained_intron
ENSG00000148926,10	ADM	3.1104	3.60438e-07	protein_coding
ENSG00000160058,19	BSDC1	3.1067	0.00579095	protein_coding,nonsense_mediated_decay,processed_transcript,retained_intron
ENSG00000185989,11	RASA3	3.09695	9.30551e-05	protein_coding,processed_transcript
ENSG00000110046,13	ATG2A	3.09024	8.76438e-09	protein_coding,retained_intron
ENSG00000142453,12	CARM1	3.03104	0.00172616	protein_coding,nonsense_mediated_decay,retained_intron
ENSG00000131899,11	LLGL1	3.01753	0.0475814	retained_intron,protein_coding
ENSG00000170525,21	PFKFB3	3.01404	5.06909e-08	protein_coding,nonsense_mediated_decay,retained_intron
ENSG00000186635,15	ARAP1	3.00782	0.00273886	protein_coding,processed_transcript,retained_intron
ENSG00000196968,11	FUT11	3.00243	0.0183828	processed_transcript,protein_coding
ENSG00000126003,7	PLAGL2	2.99766	0.00704694	protein_coding
ENSG00000143067,5	ZNF697	2.99104	0.0130159	protein_coding
ENSG00000104419,17	NDRG1	2.98196	3.14878e-37	nonsense_mediated_decay,retained_intron,protein_coding,processed_transcript
ENSG00000227036,8	LINC00511	2.97824	0.00533328	lncRNA,retained_intron
ENSG00000160285,15	LSS	2.96473	3.60262e-12	protein_coding,processed_transcript,retained_intron
ENSG00000183826,18	BTBD9	2.95116	0.00524456	nonsense_mediated_decay,protein_coding
ENSG00000162413,16	KLHL21	2.9366	2.00948e-05	protein_coding
ENSG00000144802,11	NFKBIZ	2.93085	0.0323998	protein_coding,retained_intron
ENSG00000157637,13	SLC38A10	2.91622	0.0203183	protein_coding,processed_transcript,retained_intron
ENSG00000120738,8	EGR1	2.91393	1.04674e-12	protein_coding
ENSG00000008513,16	ST3GAL1	2.89585	7.68103e-05	protein_coding,processed_transcript,retained_intron
ENSG00000140750,17	ARHGAP17	2.88516	0.0102068	protein_coding,retained_intron,processed_transcript,nonsense_mediated_decay
ENSG00000159399,10	HK2	2.87066	1.31177e-13	protein_coding,retained_intron
ENSG00000164916,11	FOXK1	2.86935	1.47918e-10	protein_coding,retained_intron
ENSG00000130560,9	UBAC1	2.86153	0.0268527	protein_coding,processed_transcript
ENSG00000139722,7	VPS37B	2.8554	0.00137985	protein_coding,retained_intron
ENSG00000090020,11	SLC9A1	2.85281	0.0170874	protein_coding,retained_intron,processed_transcript
ENSG00000130787,14	HIP1R	2.84205	0.00508821	retained_intron,protein_coding,processed_transcript
ENSG00000115649,16	CNPPD1	2.842	0.0208669	protein_coding
ENSG00000126464,14	PRR12	2.82256	0.0129485	protein_coding,retained_intron
ENSG00000183741,12	CBX6	2.78721	0.0157767	retained_intron,protein_coding
ENSG00000155363,18	MOV10	2.77461	0.00834053	protein_coding,processed_transcript
ENSG00000177225,17	GATD1	2.77426	0.0170874	protein_coding,retained_intron,processed_transcript,nonsense_mediated_decay
ENSG00000149115,14	TNKS1BP1	2.76229	9.10178e-08	nonsense_mediated_decay,protein_coding,retained_intron
ENSG00000107140,16	TESK1	2.75593	0.0187577	protein_coding,processed_transcript
ENSG00000123384,14	LRP1	2.74267	0.00044759	retained_intron,protein_coding,processed_transcript
ENSG00000104897,10	SF3A2	2.73735	0.00139238	protein_coding,retained_intron
ENSG00000070610,14	GBA2	2.73593	0.0381513	processed_transcript,protein_coding
ENSG00000101966,13	XIAP	2.73307	0.0275947	protein_coding,processed_transcript
ENSG00000185950,9	IRS2	2.73092	2.96662e-05	protein_coding
ENSG00000154447,15	SH3RF1	2.71269	0.003301	protein_coding,nonsense_mediated_decay,processed_transcript
ENSG00000242125,3	SNHG3	2.69055	0.0317715	lncRNA,retained_intron
ENSG00000225190,11	PLEKHM1	2.67983	4.63932e-05	nonsense_mediated_decay,processed_transcript,protein_coding,retained_intron
ENSG00000118515,11	SGK1	2.67951	6.29973e-05	protein_coding,retained_intron,processed_transcript
ENSG00000147162,14	OGT	2.67717	4.20318e-05	protein_coding,processed_transcript,retained_intron
ENSG00000114423,23	CBLB	2.67598	0.00115296	nonsense_mediated_decay,protein_coding,processed_transcript,retained_intron
ENSG00000085872,15	CHERP	2.66448	0.0119782	protein_coding,processed_transcript,retained_intron
ENSG00000159167,12	STC1	2.65992	2.99777e-12	protein_coding
ENSG00000173442,13	EHBP1L1	2.65096	6.62742e-07	protein_coding,processed_transcript,retained_intron
ENSG00000156011,17	PSD3	2.64299	0.00158889	protein_coding,nonsense_mediated_decay,processed_transcript,retained_intron
ENSG00000179832,17	MROH1	2.64006	0.0069521	protein_coding,retained_intron,processed_transcript
ENSG00000141858,12	SAMD1	2.63889	0.0393112	protein_coding,processed_transcript
ENSG00000170581,14	STAT2	2.61582	1.64237e-05	nonsense_mediated_decay,protein_coding,retained_intron,processed_transcript
ENSG00000154803,13	FLCN	2.61388	0.000268586	protein_coding,retained_intron
ENSG00000171295,13	ZNF440	2.61084	0.0337428	protein_coding,retained_intron
ENSG00000198018,7	ENTPD7	2.60464	0.00231656	protein_coding,nonsense_mediated_decay
ENSG00000128591,16	FLNC	2.60084	0.000351179	protein_coding,retained_intron
ENSG00000109046,15	WSB1	2.57793	9.4285e-08	protein_coding,nonsense_mediated_decay,retained_intron,processed_transcript
ENSG00000233237,8	LINC00472	2.56581	0.015277	lncRNA
ENSG00000108669,16	CYTH1	2.55573	0.00332392	retained_intron,protein_coding,processed_transcript,nonsense_mediated_decay
ENSG00000014216,16	CAPN1	2.55075	2.32269e-06	protein_coding,retained_intron,processed_transcript,nonsense_mediated_decay
ENSG00000137413,16	TAF8	2.52256	6.99507e-06	protein_coding,processed_transcript,retained_intron
ENSG00000085721,13	RRN3	2.5219	0.0298345	protein_coding,retained_intron
ENSG00000009413,16	REV3L	2.51464	0.0260217	nonsense_mediated_decay,protein_coding,processed_transcript,retained_intron
ENSG00000008083,14	JARID2	2.51275	2.39539e-09	protein_coding,processed_transcript
ENSG00000172888,12	ZNF621	2.51236	0.0297962	protein_coding,processed_transcript,retained_intron
ENSG00000173120,15	KDM2A	2.50352	0.0191339	protein_coding,processed_transcript
ENSG00000143669,14	LYST	2.49465	0.0124811	processed_transcript,protein_coding,retained_intron
ENSG00000167548,16	KMT2D	2.47656	0.0224612	protein_coding,retained_intron,processed_transcript
ENSG00000198910,14	L1CAM	2.46902	0.0137096	protein_coding,retained_intron,processed_transcript
ENSG00000103657,14	HERC1	2.46807	0.00707629	protein_coding,nonsense_mediated_decay,retained_intron
ENSG00000105443,15	CYTH2	2.46291	0.00229265	protein_coding,processed_transcript,retained_intron,nonsense_mediated_decay
ENSG00000166016,6	ABTB2	2.46226	0.0287232	protein_coding,processed_transcript
ENSG00000056558,11	TRAF1	2.45447	0.000153483	protein_coding
ENSG00000157933,10	SKI	2.44722	0.00812959	processed_transcript,protein_coding,retained_intron
ENSG00000267519,6	MIR23AHG	2.44687	1.64455e-08	lncRNA
ENSG00000275023,5	MLLT6	2.4436	0.000227728	retained_intron,protein_coding,processed_transcript
ENSG00000131165,16	CHMP1A	2.44033	0.0129485	retained_intron,protein_coding,nonsense_mediated_decay,processed_transcript
ENSG00000158470,5	B4GALT5	2.43662	1.41265e-05	protein_coding
ENSG00000127481,15	UBR4	2.42727	5.28425e-15	protein_coding,retained_intron,processed_transcript
ENSG00000197989,14	SNHG12	2.42407	0.00293707	lncRNA,retained_intron
ENSG00000064932,16	SBNO2	2.40838	0.0016645	protein_coding,retained_intron
ENSG00000147872,10	PLIN2	2.40746	1.09083e-16	protein_coding,processed_transcript
ENSG00000126012,12	KDM5C	2.40653	0.0283175	processed_transcript,nonsense_mediated_decay,retained_intron,protein_coding
ENSG00000164949,8	GEM	2.40461	6.35313e-06	protein_coding,retained_intron
ENSG00000197312,12	DDI2	2.40369	0.00601616	protein_coding,retained_intron,nonsense_mediated_decay
ENSG00000067798,16	NAV3	2.39807	0.0286472	protein_coding,processed_transcript,retained_intron
ENSG00000105953,15	OGDH	2.39397	0.000870481	protein_coding,processed_transcript,retained_intron
ENSG00000131389,17	SLC6A6	2.38813	0.0024096	nonsense_mediated_decay,protein_coding,processed_transcript,retained_intron
ENSG00000127511,10	SIN3B	2.38616	0.00215118	protein_coding,processed_transcript,retained_intron
ENSG00000172534,14	HCFC1	2.38319	2.35208e-05	protein_coding,processed_transcript
ENSG00000157483,9	MYO1E	2.38304	0.0165195	retained_intron,protein_coding,processed_transcript,nonsense_mediated_decay
ENSG00000162402,14	USP24	2.37933	7.15002e-05	protein_coding,retained_intron,processed_transcript,nonsense_mediated_decay
ENSG00000186918,14	ZNF395	2.37831	0.0197266	protein_coding,processed_transcript,retained_intron
ENSG00000065802,12	ASB1	2.36844	0.0294397	processed_transcript,protein_coding,nonsense_mediated_decay,retained_intron
ENSG00000112033,14	PPARD	2.36771	0.0107415	protein_coding
ENSG00000162231,14	NXF1	2.36584	1.12768e-06	nonsense_mediated_decay,protein_coding,retained_intron,processed_transcript
ENSG00000164880,16	INTS1	2.36579	0.000768589	protein_coding,retained_intron,processed_transcript
ENSG00000137331,12	IER3	2.34382	2.32528e-23	protein_coding
ENSG00000126883,17	NUP214	2.34204	0.00182298	protein_coding,nonsense_mediated_decay,processed_transcript,retained_intron
ENSG00000157227,14	MMP14	2.34101	1.24249e-12	non_stop_decay,processed_transcript,retained_intron,protein_coding,nonsense_mediated_decay
ENSG00000201998,1	SNORA23	2.34069	0.0041885	snoRNA
ENSG00000006432,16	MAP3K9	2.33941	0.0252271	protein_coding,retained_intron
ENSG00000197961,12	ZNF121	2.33776	0.00323725	protein_coding
ENSG00000164828,18	SUN1	2.33743	0.000237965	protein_coding,processed_transcript,retained_intron,nonsense_mediated_decay
ENSG00000089280,19	FUS	2.32559	0.00740398	retained_intron,protein_coding,processed_transcript,nonsense_mediated_decay
ENSG00000197714,9	ZNF460	2.32373	0.00612235	protein_coding
ENSG00000287080,2	H3C3	2.32199	0.0388775	protein_coding
ENSG00000139645,11	ANKRD52	2.32145	0.00789788	protein_coding,processed_transcript,retained_intron
ENSG00000141959,17	PFKL	2.30485	0.000779841	processed_transcript,retained_intron,protein_coding,nonsense_mediated_decay
ENSG00000197386,13	HTT	2.30316	0.00188082	retained_intron,protein_coding,nonsense_mediated_decay,processed_transcript
ENSG00000129003,19	VPS13C	2.2985	0.00398811	protein_coding,nonsense_mediated_decay,processed_transcript,retained_intron
ENSG00000189143,10	CLDN4	2.29743	0.00017585	protein_coding,processed_transcript
ENSG00000161202,20	DVL3	2.2938	0.0158879	processed_transcript,retained_intron,nonsense_mediated_decay,protein_coding
ENSG00000152223,15	EPG5	2.28964	5.4444e-06	retained_intron,processed_transcript,nonsense_mediated_decay,protein_coding
ENSG00000149716,13	LTO1	2.28895	0.0326411	processed_transcript,nonsense_mediated_decay,protein_coding,retained_intron
ENSG00000052795,13	FNIP2	2.2798	0.0193558	protein_coding,processed_transcript,retained_intron
ENSG00000270069,1	MIR222HG	2.26309	0.0077745	lncRNA
ENSG00000011021,23	CLCN6	2.26304	0.0197589	nonsense_mediated_decay,protein_coding,processed_transcript,retained_intron
ENSG00000089902,10	RCOR1	2.26204	0.00209019	protein_coding,retained_intron,nonsense_mediated_decay
ENSG00000184634,16	MED12	2.26117	0.0410172	protein_coding,processed_transcript
ENSG00000169710,9	FASN	2.25774	4.83315e-10	protein_coding,retained_intron,nonsense_mediated_decay,processed_transcript
ENSG00000165458,14	INPPL1	2.25214	0.00845697	protein_coding,retained_intron,nonsense_mediated_decay
ENSG00000196611,6	MMP1	2.2508	1.05014e-14	processed_transcript,protein_coding,retained_intron
ENSG00000169155,10	ZBTB43	2.24678	0.000259468	protein_coding,processed_transcript
ENSG00000077150,20	NFKB2	2.24349	0.000370698	processed_transcript,protein_coding,retained_intron
ENSG00000205189,12	ZBTB10	2.24064	0.0115643	protein_coding
ENSG00000175931,13	UBE2O	2.22991	0.00664054	protein_coding,retained_intron,processed_transcript
ENSG00000168488,18	ATXN2L	2.22962	0.000211844	protein_coding,retained_intron,processed_transcript,nonsense_mediated_decay
ENSG00000143514,17	TP53BP2	2.22898	0.000268011	processed_transcript,nonsense_mediated_decay,protein_coding,retained_intron
ENSG00000112511,18	PHF1	2.22341	0.000656563	protein_coding,nonsense_mediated_decay,retained_intron
ENSG00000167106,12	FAM102A	2.22243	0.00213168	protein_coding,retained_intron,processed_transcript
ENSG00000162775,17	RBM15	2.21437	0.00464343	protein_coding
ENSG00000104885,18	DOT1L	2.21161	0.0158879	protein_coding,processed_transcript,retained_intron,nonsense_mediated_decay
ENSG00000139354,11	GAS2L3	2.20248	0.00619556	protein_coding,retained_intron,processed_transcript,nonsense_mediated_decay
ENSG00000118503,15	TNFAIP3	2.19898	0.0114961	protein_coding,processed_transcript
ENSG00000198911,12	SREBF2	2.19134	0.00109689	nonsense_mediated_decay,processed_transcript,retained_intron,protein_coding
ENSG00000198517,10	MAFK	2.18938	0.00821787	protein_coding,nonsense_mediated_decay
ENSG00000179833,4	SERTAD2	2.18083	0.0117476	protein_coding,processed_transcript
ENSG00000013364,19	MVP	2.17976	0.000179648	protein_coding,nonsense_mediated_decay,processed_transcript,retained_intron
ENSG00000189241,8	TSPYL1	2.17081	0.0224376	protein_coding,nonsense_mediated_decay
ENSG00000132510,11	KDM6B	2.15842	0.00108456	processed_transcript,protein_coding
ENSG00000176994,11	SMCR8	2.15294	0.00217324	protein_coding
ENSG00000108175,18	ZMIZ1	2.14898	0.00805753	protein_coding,processed_transcript
ENSG00000092929,12	UNC13D	2.13499	0.00221437	protein_coding,retained_intron,nonsense_mediated_decay,processed_transcript
ENSG00000104880,19	ARHGEF18	2.1267	0.00587696	protein_coding,retained_intron
ENSG00000251562,8	MALAT1	2.12283	4.65004e-23	lncRNA
ENSG00000137628,18	DDX60	2.10953	0.0133579	nonsense_mediated_decay,protein_coding,retained_intron,processed_transcript
ENSG00000204569,10	PPP1R10	2.10784	5.07438e-08	protein_coding,retained_intron,processed_transcript
ENSG00000163814,8	CDCP1	2.1018	9.49206e-11	protein_coding,processed_transcript
ENSG00000138834,14	MAPK8IP3	2.09917	0.0100535	retained_intron,nonsense_mediated_decay,protein_coding,processed_transcript
ENSG00000162298,19	SYVN1	2.07488	0.0141777	protein_coding,retained_intron,processed_transcript,nonsense_mediated_decay
ENSG00000105325,15	FZR1	2.07226	0.0229143	protein_coding,retained_intron,nonsense_mediated_decay
ENSG00000196182,11	STK40	2.0721	0.00921272	processed_transcript,protein_coding
ENSG00000257621,8	PSMA3-AS1	2.07004	0.0430698	lncRNA
ENSG00000197217,13	ENTPD4	2.06972	0.0311884	protein_coding,processed_transcript,retained_intron
ENSG00000136877,15	FPGS	2.06777	0.0409501	processed_transcript,protein_coding
ENSG00000133657,16	ATP13A3	2.06641	4.39405e-07	protein_coding,retained_intron
ENSG00000148396,18	SEC16A	2.06251	0.000873303	protein_coding,processed_transcript
ENSG00000101577,10	LPIN2	2.05381	0.00246489	protein_coding,processed_transcript
ENSG00000075426,12	FOSL2	2.05193	7.48692e-07	protein_coding,processed_transcript
ENSG00000168209,6	DDIT4	2.04816	9.34303e-08	nonsense_mediated_decay,retained_intron,protein_coding
ENSG00000188157,15	AGRN	2.04	0.0380826	retained_intron,protein_coding
ENSG00000184371,14	CSF1	2.02875	0.00199586	protein_coding,processed_transcript
ENSG00000095564,14	BTAF1	2.0126	0.00225797	protein_coding,processed_transcript
ENSG00000177733,7	HNRNPA0	2.00894	0.0323998	protein_coding
ENSG00000100441,10	KHNYN	2.00695	0.0492288	protein_coding,retained_intron
ENSG00000167766,19	ZNF83	2.00299	0.00235054	nonsense_mediated_decay,protein_coding,retained_intron,processed_transcript
ENSG00000165861,14	ZFYVE1	2.00137	0.0457906	protein_coding,retained_intron,processed_transcript
ENSG00000107185,10	RGP1	1.98789	0.0169878	retained_intron,protein_coding
ENSG00000113716,13	HMGXB3	1.98397	0.0415783	protein_coding,nonsense_mediated_decay,retained_intron
ENSG00000160209,19	PDXK	1.97961	0.00120845	processed_transcript,protein_coding
ENSG00000196367,14	TRRAP	1.97669	0.000171674	nonsense_mediated_decay,protein_coding,processed_transcript,retained_intron
ENSG00000137145,21	DENND4C	1.9692	0.0144833	protein_coding,retained_intron,nonsense_mediated_decay
ENSG00000198742,10	SMURF1	1.95578	0.0148675	protein_coding,processed_transcript
ENSG00000198625,13	MDM4	1.95442	0.000358832	protein_coding,processed_transcript
ENSG00000204469,13	PRRC2A	1.94532	0.000664601	protein_coding,processed_transcript,retained_intron
ENSG00000124762,14	CDKN1A	1.94282	2.49589e-05	protein_coding,processed_transcript
ENSG00000141568,21	FOXK2	1.93162	0.0127945	processed_transcript,nonsense_mediated_decay,protein_coding,retained_intron,TEC
ENSG00000128016,7	ZFP36	1.92675	4.45933e-05	protein_coding,processed_transcript
ENSG00000130669,17	PAK4	1.91825	0.0130159	protein_coding,retained_intron,processed_transcript
ENSG00000070495,15	JMJD6	1.91699	0.0271919	protein_coding,retained_intron,nonsense_mediated_decay
ENSG00000159692,16	CTBP1	1.91138	0.00801162	protein_coding,nonsense_mediated_decay,retained_intron,processed_transcript
ENSG00000197226,13	TBC1D9B	1.89893	0.0162892	protein_coding,retained_intron,processed_transcript,nonsense_mediated_decay
ENSG00000005884,18	ITGA3	1.89724	2.46088e-09	protein_coding,retained_intron,nonsense_mediated_decay
ENSG00000004975,12	DVL2	1.8933	0.0188038	protein_coding,retained_intron,processed_transcript
ENSG00000174197,16	MGA	1.8927	0.00729166	protein_coding,processed_transcript,retained_intron
ENSG00000275110,1	AL928646,1	1.89014	0.00199619	miRNA
ENSG00000107263,18	RAPGEF1	1.88124	0.00625824	protein_coding,processed_transcript
ENSG00000167615,17	LENG8	1.87439	0.0041885	protein_coding,retained_intron
ENSG00000172466,16	ZNF24	1.86462	0.0269294	protein_coding
ENSG00000033627,17	ATP6V0A1	1.86289	0.0241216	protein_coding,retained_intron,processed_transcript,nonsense_mediated_decay
ENSG00000196924,19	FLNA	1.85993	1.757e-10	retained_intron,nonsense_mediated_decay,protein_coding,processed_transcript
ENSG00000101152,11	DNAJC5	1.85827	0.0157163	nonsense_mediated_decay,protein_coding
ENSG00000156273,16	BACH1	1.85749	0.000673597	protein_coding,processed_transcript
ENSG00000105576,15	TNPO2	1.85377	0.00213168	protein_coding,nonsense_mediated_decay,non_stop_decay,retained_intron,processed_transcript
ENSG00000111667,14	USP5	1.85134	0.0119001	retained_intron,processed_transcript,protein_coding
ENSG00000161904,12	LEMD2	1.84091	0.0488319	retained_intron,protein_coding,nonsense_mediated_decay,processed_transcript
ENSG00000088256,9	GNA11	1.84069	0.018234	protein_coding,processed_transcript,retained_intron
ENSG00000264522,6	OTUD7B	1.83683	0.0493388	protein_coding,retained_intron
ENSG00000143442,22	POGZ	1.83478	0.0348113	retained_intron,protein_coding,nonsense_mediated_decay
ENSG00000077782,21	FGFR1	1.82595	0.0216214	processed_transcript,nonsense_mediated_decay,protein_coding,retained_intron
ENSG00000115977,21	AAK1	1.82571	0.00664054	protein_coding,retained_intron,processed_transcript
ENSG00000136830,12	NIBAN2	1.82384	3.85744e-09	protein_coding,processed_transcript
ENSG00000096433,11	ITPR3	1.81853	4.39405e-07	protein_coding
ENSG00000071626,17	DAZAP1	1.81748	0.00181033	protein_coding,processed_transcript,retained_intron
ENSG00000038382,20	TRIO	1.81687	6.19063e-06	protein_coding,retained_intron,nonsense_mediated_decay,processed_transcript
ENSG00000240849,11	PEDS1	1.81649	0.0496864	protein_coding,nonsense_mediated_decay
ENSG00000164442,10	CITED2	1.81627	4.7486e-05	protein_coding
ENSG00000111674,9	ENO2	1.81602	9.75756e-06	retained_intron,protein_coding,nonsense_mediated_decay,processed_transcript
ENSG00000174282,12	ZBTB4	1.81006	0.0141864	protein_coding
ENSG00000101654,18	RNMT	1.80963	0.00725758	protein_coding,retained_intron,processed_transcript,nonsense_mediated_decay
ENSG00000120129,6	DUSP1	1.80362	0.000203824	protein_coding
ENSG00000156711,17	MAPK13	1.80071	0.00645558	protein_coding,processed_transcript
ENSG00000095319,14	NUP188	1.79682	0.0386322	retained_intron,processed_transcript,protein_coding
ENSG00000116584,20	ARHGEF2	1.78717	1.82549e-06	protein_coding,nonsense_mediated_decay,processed_transcript,retained_intron
ENSG00000161011,20	SQSTM1	1.78266	2.47349e-15	protein_coding,retained_intron,nonsense_mediated_decay,processed_transcript
ENSG00000115760,14	BIRC6	1.77887	0.000185113	retained_intron,nonsense_mediated_decay,protein_coding
ENSG00000103365,15	GGA2	1.77548	0.0322244	nonsense_mediated_decay,protein_coding,processed_transcript,retained_intron
ENSG00000230590,11	FTX	1.77537	0.0414504	lncRNA
ENSG00000156030,13	MIDEAS	1.76057	0.0200545	nonsense_mediated_decay,protein_coding,retained_intron,processed_transcript
ENSG00000198752,11	CDC42BPB	1.7422	0.00167439	protein_coding,processed_transcript,retained_intron
ENSG00000123064,13	DDX54	1.74141	0.0292684	processed_transcript,retained_intron,nonsense_mediated_decay,protein_coding
ENSG00000134086,8	VHL	1.74056	0.0200545	protein_coding,processed_transcript
ENSG00000198700,10	IPO9	1.73457	0.0245699	protein_coding,processed_transcript
ENSG00000088888,18	MAVS	1.73291	0.00192914	protein_coding
ENSG00000124181,14	PLCG1	1.732	0.0332984	nonsense_mediated_decay,protein_coding,processed_transcript,retained_intron
ENSG00000130939,20	UBE4B	1.72866	0.0294397	protein_coding,retained_intron,nonsense_mediated_decay,processed_transcript
ENSG00000181222,19	POLR2A	1.71167	0.00268818	retained_intron,protein_coding,processed_transcript
ENSG00000147133,16	TAF1	1.70251	0.011236	processed_transcript,nonsense_mediated_decay,protein_coding,retained_intron
ENSG00000143322,21	ABL2	1.69845	4.85608e-06	protein_coding,processed_transcript,retained_intron
ENSG00000147454,14	SLC25A37	1.69632	0.00136989	nonsense_mediated_decay,protein_coding,retained_intron,processed_transcript
ENSG00000003756,17	RBM5	1.69554	0.0209416	nonsense_mediated_decay,retained_intron,protein_coding,processed_transcript
ENSG00000197102,13	DYNC1H1	1.69435	1.35986e-10	nonsense_mediated_decay,protein_coding,retained_intron,processed_transcript
ENSG00000066084,13	DIP2B	1.69202	0.0497043	nonsense_mediated_decay,retained_intron,protein_coding
ENSG00000067082,15	KLF6	1.69025	3.03471e-06	protein_coding,processed_transcript
ENSG00000113552,16	GNPDA1	1.68053	0.0343947	protein_coding,retained_intron
ENSG00000184014,9	DENND5A	1.67176	0.0035804	protein_coding,retained_intron,nonsense_mediated_decay,processed_transcript
ENSG00000107554,17	DNMBP	1.67088	0.00182298	protein_coding,retained_intron
ENSG00000149187,18	CELF1	1.665	0.00198951	protein_coding,retained_intron,processed_transcript
ENSG00000124422,12	USP22	1.6605	0.00112725	protein_coding,processed_transcript,retained_intron,nonsense_mediated_decay
ENSG00000112096,19	SOD2	1.65539	1.94125e-08	protein_coding,retained_intron,processed_transcript,nonsense_mediated_decay
ENSG00000137193,14	PIM1	1.65178	0.0130159	processed_transcript,protein_coding
ENSG00000197063,11	MAFG	1.64961	0.0236675	protein_coding
ENSG00000062716,13	VMP1	1.64935	0.000554416	protein_coding,nonsense_mediated_decay,retained_intron,processed_transcript
ENSG00000185567,7	AHNAK2	1.64743	1.73872e-05	protein_coding,retained_intron
ENSG00000165699,15	TSC1	1.64726	0.0248711	protein_coding,nonsense_mediated_decay,retained_intron,processed_transcript
ENSG00000103994,18	ZNF106	1.64138	0.0287453	protein_coding,retained_intron,processed_transcript
ENSG00000197077,13	KIAA1671	1.64006	0.0129754	protein_coding,retained_intron
ENSG00000142002,18	DPP9	1.6382	0.000303549	protein_coding,retained_intron,nonsense_mediated_decay,processed_transcript
ENSG00000177606,8	JUN	1.63602	7.91677e-05	protein_coding,nonsense_mediated_decay
ENSG00000186174,12	BCL9L	1.63483	0.0158703	protein_coding,processed_transcript
ENSG00000182446,14	NPLOC4	1.62984	0.0170475	protein_coding,nonsense_mediated_decay,retained_intron,processed_transcript
ENSG00000144136,11	SLC20A1	1.628	0.000529486	protein_coding,nonsense_mediated_decay,retained_intron,processed_transcript
ENSG00000100991,12	TRPC4AP	1.62425	0.0294397	protein_coding
ENSG00000178607,17	ERN1	1.62007	0.042332	processed_transcript,retained_intron,protein_coding
ENSG00000160007,19	ARHGAP35	1.61811	0.00395021	protein_coding,retained_intron,processed_transcript
ENSG00000136068,15	FLNB	1.61671	6.3583e-10	protein_coding,nonsense_mediated_decay,retained_intron,processed_transcript
ENSG00000177885,15	GRB2	1.6156	0.0415783	protein_coding,processed_transcript,nonsense_mediated_decay,retained_intron
ENSG00000064393,16	HIPK2	1.6124	0.000211844	protein_coding
ENSG00000088387,19	DOCK9	1.60719	0.00109474	protein_coding,nonsense_mediated_decay,processed_transcript,retained_intron
ENSG00000002834,18	LASP1	1.60621	0.000107551	protein_coding,retained_intron,nonsense_mediated_decay
ENSG00000072778,20	ACADVL	1.60374	0.00126959	nonsense_mediated_decay,protein_coding,retained_intron,processed_transcript
ENSG00000156515,24	HK1	1.60146	0.000194373	protein_coding,processed_transcript,nonsense_mediated_decay,retained_intron
ENSG00000185650,10	ZFP36L1	1.5973	8.90448e-05	protein_coding
ENSG00000137275,16	RIPK1	1.58467	0.0325442	retained_intron,nonsense_mediated_decay,processed_transcript,protein_coding
ENSG00000168092,14	PAFAH1B2	1.58102	0.00508821	protein_coding,retained_intron,processed_transcript
ENSG00000159216,19	RUNX1	1.57991	0.00226962	protein_coding,retained_intron,processed_transcript,nonsense_mediated_decay
ENSG00000125686,12	MED1	1.57963	0.00787797	nonsense_mediated_decay,retained_intron,protein_coding
ENSG00000141522,12	ARHGDIA	1.57671	1.59213e-05	protein_coding,retained_intron,nonsense_mediated_decay,processed_transcript
ENSG00000182158,15	CREB3L2	1.57365	0.0122493	protein_coding,processed_transcript
ENSG00000130513,6	GDF15	1.57265	0.0491393	protein_coding,processed_transcript
ENSG00000100650,16	SRSF5	1.55979	0.00339648	protein_coding,retained_intron,processed_transcript,nonsense_mediated_decay
ENSG00000120071,15	KANSL1	1.55695	0.0292684	protein_coding,processed_transcript,retained_intron
ENSG00000233016,7	SNHG7	1.55452	0.0216214	lncRNA
ENSG00000132471,12	WBP2	1.55103	0.00704694	nonsense_mediated_decay,protein_coding,retained_intron,processed_transcript
ENSG00000090615,15	GOLGA3	1.54985	0.00196356	nonsense_mediated_decay,protein_coding,processed_transcript
ENSG00000013588,9	GPRC5A	1.54751	0.0103238	protein_coding,processed_transcript,retained_intron
ENSG00000173064,13	HECTD4	1.54747	0.0207667	protein_coding,nonsense_mediated_decay,retained_intron,processed_transcript
ENSG00000137166,17	FOXP4	1.54275	0.0390703	protein_coding
ENSG00000137076,21	TLN1	1.53521	2.52637e-06	protein_coding,processed_transcript,retained_intron
ENSG00000101752,12	MIB1	1.53147	0.0207667	processed_transcript,protein_coding,retained_intron
ENSG00000101224,18	CDC25B	1.52795	0.0197266	protein_coding,processed_transcript
ENSG00000207340,1	RNVU1-1	1.52788	0.0300443	snRNA
ENSG00000161638,11	ITGA5	1.52426	0.00504419	retained_intron,nonsense_mediated_decay,processed_transcript,protein_coding
ENSG00000158195,11	WASF2	1.52298	0.00576438	protein_coding
ENSG00000167110,18	GOLGA2	1.52111	0.00287774	protein_coding,retained_intron
ENSG00000011304,22	PTBP1	1.51912	0.0037508	nonsense_mediated_decay,protein_coding,retained_intron
ENSG00000008294,21	SPAG9	1.51021	2.46486e-05	protein_coding,processed_transcript,retained_intron,nonsense_mediated_decay
ENSG00000134324,12	LPIN1	1.50752	0.0171503	protein_coding,nonsense_mediated_decay,processed_transcript,retained_intron
ENSG00000111412,6	SPRING1	1.50652	0.0162892	protein_coding,nonsense_mediated_decay
ENSG00000115762,16	PLEKHB2	1.50406	0.000276195	protein_coding,processed_transcript,retained_intron
ENSG00000196535,17	MYO18A	1.50353	0.00239836	protein_coding,retained_intron,processed_transcript,nonsense_mediated_decay
ENSG00000106070,20	GRB10	1.50182	0.00334283	protein_coding,processed_transcript,retained_intron,nonsense_mediated_decay
ENSG00000176619,13	LMNB2	1.49971	0.0107039	protein_coding,processed_transcript,retained_intron
ENSG00000157654,19	PALM2AKAP2	1.48768	1.48361e-05	protein_coding,retained_intron,nonsense_mediated_decay,processed_transcript
ENSG00000130517,14	PGPEP1	1.48347	0.0457906	protein_coding,nonsense_mediated_decay
ENSG00000115464,15	USP34	1.48148	0.000876323	protein_coding,processed_transcript,retained_intron,nonsense_mediated_decay
ENSG00000108828,16	VAT1	1.46481	0.000535491	nonsense_mediated_decay,protein_coding
ENSG00000082641,16	NFE2L1	1.45936	0.000870481	protein_coding,processed_transcript
ENSG00000147416,11	ATP6V1B2	1.45918	0.0465164	protein_coding,retained_intron,nonsense_mediated_decay
ENSG00000134250,20	NOTCH2	1.45634	0.00195854	nonsense_mediated_decay,protein_coding,processed_transcript,retained_intron
ENSG00000167491,17	GATAD2A	1.45503	0.0262224	protein_coding,nonsense_mediated_decay,processed_transcript
ENSG00000204463,13	BAG6	1.45349	7.56041e-06	protein_coding,retained_intron,nonsense_mediated_decay,processed_transcript
ENSG00000253352,10	TUG1	1.4456	0.0415851	protein_coding,processed_transcript
ENSG00000278540,5	ACACA	1.44315	0.0488756	protein_coding,retained_intron,nonsense_mediated_decay,non_stop_decay,processed_transcript
ENSG00000183696,14	UPP1	1.4384	0.0041885	nonsense_mediated_decay,protein_coding,processed_transcript,retained_intron
ENSG00000108510,10	MED13	1.43783	0.0109827	protein_coding,retained_intron,processed_transcript
ENSG00000143384,14	MCL1	1.42693	0.000350174	protein_coding,processed_transcript,retained_intron
ENSG00000171456,20	ASXL1	1.41773	0.0229044	protein_coding,nonsense_mediated_decay,retained_intron,processed_transcript
ENSG00000097007,19	ABL1	1.4174	0.0418915	protein_coding
ENSG00000173482,17	PTPRM	1.41528	0.0102068	protein_coding,processed_transcript,retained_intron
ENSG00000114867,22	EIF4G1	1.41488	1.72711e-06	protein_coding,retained_intron,nonsense_mediated_decay
ENSG00000087274,17	ADD1	1.40765	0.00612235	protein_coding,nonsense_mediated_decay,retained_intron,processed_transcript
ENSG00000162772,17	ATF3	1.40734	0.0358756	protein_coding,processed_transcript,nonsense_mediated_decay,retained_intron
ENSG00000114480,13	GBE1	1.40338	0.0042457	protein_coding,retained_intron,processed_transcript
ENSG00000120733,14	KDM3B	1.40223	0.0405209	retained_intron,protein_coding,nonsense_mediated_decay,processed_transcript
ENSG00000130726,12	TRIM28	1.39364	0.0459809	protein_coding,retained_intron
ENSG00000146112,12	PPP1R18	1.38737	0.000326473	protein_coding,processed_transcript
ENSG00000076108,12	BAZ2A	1.38336	0.024909	processed_transcript,protein_coding,retained_intron
ENSG00000215301,11	DDX3X	1.38305	2.96732e-06	nonsense_mediated_decay,retained_intron,protein_coding,processed_transcript
ENSG00000134107,5	BHLHE40	1.3799	0.000298529	protein_coding,retained_intron
ENSG00000135047,16	CTSL	1.3677	0.0108764	protein_coding,nonsense_mediated_decay,retained_intron
ENSG00000115963,14	RND3	1.36099	0.000108103	protein_coding,retained_intron,processed_transcript
ENSG00000158615,9	PPP1R15B	1.35858	0.0135262	protein_coding
ENSG00000175793,12	SFN	1.35257	0.038687	protein_coding
ENSG00000079805,18	DNM2	1.35173	0.0174509	retained_intron,protein_coding,processed_transcript
ENSG00000196235,14	SUPT5H	1.34854	0.0260217	protein_coding,retained_intron,processed_transcript
ENSG00000238554,1	RNU1-88P	1.34825	0.0157767	snRNA
ENSG00000124201,15	ZNFX1	1.34515	0.0148973	protein_coding,processed_transcript
ENSG00000145495,16	MARCHF6	1.33947	0.0326831	retained_intron,processed_transcript,protein_coding,nonsense_mediated_decay
ENSG00000231925,12	TAPBP	1.32346	0.0369108	protein_coding,retained_intron
ENSG00000141458,13	NPC1	1.3221	0.0182007	protein_coding,retained_intron,processed_transcript
ENSG00000185658,14	BRWD1	1.3195	0.0488756	protein_coding,nonsense_mediated_decay,retained_intron,processed_transcript
ENSG00000112715,25	VEGFA	1.31391	9.98053e-06	protein_coding,retained_intron
ENSG00000198959,12	TGM2	1.31331	0.00916829	protein_coding,retained_intron
ENSG00000164951,16	PDP1	1.31272	0.0324971	protein_coding,processed_transcript
ENSG00000182095,14	TNRC18	1.31056	0.0130159	protein_coding,retained_intron
ENSG00000121060,18	TRIM25	1.3045	0.013846	retained_intron,nonsense_mediated_decay,protein_coding,processed_transcript
ENSG00000171988,19	JMJD1C	1.2985	0.0067383	protein_coding,processed_transcript,retained_intron
ENSG00000165891,16	E2F7	1.28766	0.0211254	retained_intron,protein_coding,nonsense_mediated_decay
ENSG00000115295,20	CLIP4	1.28559	0.0254313	protein_coding,nonsense_mediated_decay,retained_intron,processed_transcript
ENSG00000123908,12	AGO2	1.27304	0.00271487	nonsense_mediated_decay,retained_intron,protein_coding,processed_transcript
ENSG00000173821,19	RNF213	1.27065	0.0011651	protein_coding,retained_intron,processed_transcript
ENSG00000164171,11	ITGA2	1.26964	0.00422126	protein_coding,nonsense_mediated_decay
ENSG00000035862,12	TIMP2	1.26925	0.0208176	protein_coding,nonsense_mediated_decay
ENSG00000110367,13	DDX6	1.26171	0.000586727	protein_coding,retained_intron
ENSG00000144028,15	SNRNP200	1.26126	0.0162984	retained_intron,protein_coding
ENSG00000276168,1	RN7SL1	1.25688	5.75588e-05	misc_RNA
ENSG00000185359,14	HGS	1.24169	0.0298345	protein_coding,nonsense_mediated_decay,retained_intron,processed_transcript
ENSG00000196365,12	LONP1	1.23694	0.0281712	nonsense_mediated_decay,retained_intron,processed_transcript,protein_coding
ENSG00000182944,18	EWSR1	1.22902	0.0152135	protein_coding,retained_intron
ENSG00000184640,20	SEPTIN9	1.2231	0.00654275	processed_transcript,protein_coding,nonsense_mediated_decay,retained_intron
ENSG00000179820,16	MYADM	1.21769	0.020205	protein_coding,processed_transcript
ENSG00000124942,14	AHNAK	1.20107	3.36635e-08	protein_coding,processed_transcript
ENSG00000169045,17	HNRNPH1	1.19775	0.000107299	protein_coding,retained_intron,nonsense_mediated_decay,processed_transcript
ENSG00000196878,15	LAMB3	1.19414	0.0190127	protein_coding
ENSG00000181789,14	COPG1	1.19299	0.00443856	retained_intron,protein_coding,nonsense_mediated_decay
ENSG00000186480,13	INSIG1	1.17852	0.00743933	protein_coding,retained_intron
ENSG00000168906,13	MAT2A	1.1756	0.0197266	protein_coding,retained_intron,processed_transcript
ENSG00000186591,13	UBE2H	1.17487	0.0206319	nonsense_mediated_decay,retained_intron,protein_coding
ENSG00000165527,7	ARF6	1.17295	0.0195702	protein_coding
ENSG00000143569,19	UBAP2L	1.16933	0.0287453	protein_coding,processed_transcript
ENSG00000105568,18	PPP2R1A	1.15686	0.0127945	protein_coding,processed_transcript,nonsense_mediated_decay,retained_intron
ENSG00000146674,15	IGFBP3	1.15141	0.0381524	protein_coding,processed_transcript,retained_intron
ENSG00000133816,17	MICAL2	1.1471	0.0143695	protein_coding,retained_intron,processed_transcript,nonsense_mediated_decay
ENSG00000085733,16	CTTN	1.13335	0.0323998	protein_coding,retained_intron,processed_transcript,nonsense_mediated_decay
ENSG00000175592,9	FOSL1	1.12843	0.00485426	protein_coding
ENSG00000105701,16	FKBP8	1.12757	0.0394324	nonsense_mediated_decay,protein_coding,retained_intron
ENSG00000165029,17	ABCA1	1.09852	0.0390917	protein_coding,processed_transcript
ENSG00000067057,18	PFKP	1.0807	0.00842583	protein_coding,nonsense_mediated_decay,processed_transcript,retained_intron
ENSG00000166833,22	NAV2	1.07214	0.0268445	protein_coding,processed_transcript,retained_intron
ENSG00000172939,9	OXSR1	1.06876	0.0375894	retained_intron,protein_coding,processed_transcript,nonsense_mediated_decay
ENSG00000157106,17	SMG1	1.06177	0.0133015	protein_coding,processed_transcript,nonsense_mediated_decay,retained_intron
ENSG00000132002,9	DNAJB1	1.05671	0.00659627	protein_coding,processed_transcript
ENSG00000130164,14	LDLR	1.05581	0.00414875	nonsense_mediated_decay,protein_coding,processed_transcript,retained_intron
ENSG00000116285,13	ERRFI1	1.0349	0.000252277	protein_coding,nonsense_mediated_decay
ENSG00000140575,13	IQGAP1	1.01632	0.0056648	retained_intron,nonsense_mediated_decay,protein_coding,processed_transcript
ENSG00000265972,6	TXNIP	1.01519	0.000194373	protein_coding,retained_intron
ENSG00000198380,13	GFPT1	1.00557	0.0158879	protein_coding,nonsense_mediated_decay
ENSG00000086758,16	HUWE1	1.00029	0.003301	protein_coding,processed_transcript,retained_intron,nonsense_mediated_decay
ENSG00000141367,12	CLTC	0.982252	0.00239147	protein_coding,processed_transcript,nonsense_mediated_decay,retained_intron
ENSG00000152104,12	PTPN14	0.958957	0.0161725	protein_coding,processed_transcript
ENSG00000188229,6	TUBB4B	0.952833	0.00949473	retained_intron,protein_coding
ENSG00000139289,14	PHLDA1	0.943685	0.00199586	protein_coding
ENSG00000105220,17	GPI	0.931993	0.0196913	protein_coding,nonsense_mediated_decay,processed_transcript,retained_intron
ENSG00000198431,16	TXNRD1	0.923802	0.000503094	protein_coding,retained_intron,processed_transcript,nonsense_mediated_decay
ENSG00000122218,16	COPA	0.908308	0.0475388	nonsense_mediated_decay,protein_coding,retained_intron,processed_transcript
ENSG00000102144,15	PGK1	0.733504	0.0106403	protein_coding,processed_transcript
ENSG00000127603,30	MACF1	0.668496	0.0417654	protein_coding,nonsense_mediated_decay,retained_intron,processed_transcript
ENSG00000147065,17	MSN	0.656886	0.0405573	protein_coding,processed_transcript
ENSG00000087086,15	FTL	-0.591283	0.0390703	protein_coding
ENSG00000026025,16	VIM	-0.619439	0.0167333	processed_transcript,retained_intron,protein_coding,nonsense_mediated_decay
ENSG00000044574,9	HSPA5	-0.680204	0.00820264	retained_intron,protein_coding
ENSG00000156508,19	EEF1A1	-0.683685	0.00996944	protein_coding,retained_intron,processed_transcript
ENSG00000136810,13	TXN	-0.727224	0.0409501	protein_coding,processed_transcript
ENSG00000140988,16	RPS2	-0.745272	0.0394324	retained_intron,protein_coding,nonsense_mediated_decay
ENSG00000147403,18	RPL10	-0.750857	0.0254297	protein_coding,processed_transcript,retained_intron
ENSG00000127022,16	CANX	-0.760902	0.0070013	nonsense_mediated_decay,protein_coding,retained_intron,processed_transcript
ENSG00000144381,18	HSPD1	-0.780333	0.0425701	protein_coding,nonsense_mediated_decay,retained_intron
ENSG00000164924,18	YWHAZ	-0.789278	0.0194164	protein_coding,processed_transcript,retained_intron,nonsense_mediated_decay
ENSG00000100097,12	LGALS1	-0.864087	0.0161946	protein_coding,retained_intron,nonsense_mediated_decay,processed_transcript
ENSG00000108953,17	YWHAE	-0.87761	0.00887979	processed_transcript,protein_coding,nonsense_mediated_decay,retained_intron
ENSG00000084234,18	APLP2	-0.877755	0.0107504	nonsense_mediated_decay,protein_coding,processed_transcript,retained_intron
ENSG00000205542,11	TMSB4X	-0.886164	0.00110125	protein_coding
ENSG00000100316,16	RPL3	-0.888251	0.0044636	protein_coding,retained_intron,nonsense_mediated_decay,processed_transcript
ENSG00000234741,8	GAS5	-0.891736	0.0353955	retained_intron,lncRNA
ENSG00000150753,12	CCT5	-0.901245	0.0357998	nonsense_mediated_decay,retained_intron,protein_coding
ENSG00000113407,14	TARS1	-0.916463	0.012684	protein_coding,nonsense_mediated_decay,retained_intron,processed_transcript
ENSG00000135404,12	CD63	-0.933028	0.0260217	protein_coding,nonsense_mediated_decay,retained_intron
ENSG00000150093,20	ITGB1	-0.961133	0.0137096	protein_coding,nonsense_mediated_decay,processed_transcript,retained_intron
ENSG00000131711,15	MAP1B	-0.963677	0.000358832	protein_coding,processed_transcript,nonsense_mediated_decay
ENSG00000155660,11	PDIA4	-0.989178	0.00867054	protein_coding,retained_intron
ENSG00000173812,11	EIF1	-0.989366	0.000810112	protein_coding,retained_intron,processed_transcript
ENSG00000124207,17	CSE1L	-0.990636	0.0262224	processed_transcript,protein_coding
ENSG00000118816,11	CCNI	-0.999478	0.00567167	protein_coding,retained_intron,nonsense_mediated_decay,processed_transcript
ENSG00000110958,16	PTGES3	-0.99968	0.0144833	protein_coding,processed_transcript
ENSG00000169504,15	CLIC4	-1.00356	0.0158879	nonsense_mediated_decay,processed_transcript,protein_coding
ENSG00000179218,15	CALR	-1.01061	0.000181523	protein_coding,retained_intron,nonsense_mediated_decay
ENSG00000270647,6	TAF15	-1.01846	0.0393219	protein_coding,retained_intron,processed_transcript,nonsense_mediated_decay
ENSG00000100664,11	EIF5	-1.02286	0.0298345	protein_coding,retained_intron,processed_transcript
ENSG00000107581,13	EIF3A	-1.03332	0.00583393	protein_coding,retained_intron
ENSG00000153113,24	CAST	-1.03335	0.00394791	nonsense_mediated_decay,protein_coding,retained_intron,processed_transcript
ENSG00000203875,13	SNHG5	-1.03715	0.0165886	lncRNA,retained_intron
ENSG00000047410,14	TPR	-1.05414	0.0408182	processed_transcript,retained_intron,protein_coding
ENSG00000137818,12	RPLP1	-1.06156	0.000771931	protein_coding,retained_intron
ENSG00000170315,14	UBB	-1.06204	0.00848243	protein_coding,processed_transcript
ENSG00000141753,7	IGFBP4	-1.06359	0.0440512	protein_coding
ENSG00000165732,13	DDX21	-1.06459	0.0064376	protein_coding
ENSG00000106052,13	TAX1BP1	-1.07031	0.016069	protein_coding,nonsense_mediated_decay,retained_intron,processed_transcript
ENSG00000102317,18	RBM3	-1.07073	0.000631746	processed_transcript,protein_coding
ENSG00000156261,13	CCT8	-1.07135	0.0341494	protein_coding,retained_intron,processed_transcript
ENSG00000186298,12	PPP1CC	-1.07493	0.0398795	protein_coding,processed_transcript,nonsense_mediated_decay,retained_intron,non_stop_decay
ENSG00000124783,14	SSR1	-1.07606	0.00596231	protein_coding,processed_transcript
ENSG00000147010,18	SH3KBP1	-1.07729	0.0456322	protein_coding,processed_transcript
ENSG00000149273,15	RPS3	-1.07734	1.50946e-05	nonsense_mediated_decay,protein_coding,processed_transcript,retained_intron
ENSG00000213585,11	VDAC1	-1.0797	0.0247492	protein_coding,retained_intron,processed_transcript
ENSG00000136930,13	PSMB7	-1.09067	0.0262014	protein_coding,processed_transcript
ENSG00000165678,21	GHITM	-1.09952	0.0150416	protein_coding
ENSG00000184007,22	PTP4A2	-1.11594	0.0142649	nonsense_mediated_decay,retained_intron,protein_coding,processed_transcript
ENSG00000134308,14	YWHAQ	-1.11913	0.0179859	protein_coding,processed_transcript
ENSG00000161016,18	RPL8	-1.12978	4.26761e-05	nonsense_mediated_decay,protein_coding,retained_intron,processed_transcript
ENSG00000159377,11	PSMB4	-1.13898	0.0317368	protein_coding,retained_intron
ENSG00000147677,11	EIF3H	-1.14288	0.0123252	nonsense_mediated_decay,protein_coding,retained_intron
ENSG00000111229,16	ARPC3	-1.14674	0.0479851	protein_coding,retained_intron,processed_transcript
ENSG00000146731,11	CCT6A	-1.14897	0.0205796	protein_coding,retained_intron,processed_transcript
ENSG00000143621,17	ILF2	-1.15408	0.0257239	protein_coding,processed_transcript
ENSG00000164754,15	RAD21	-1.15493	0.0124474	protein_coding,processed_transcript,retained_intron
ENSG00000150459,12	SAP18	-1.15624	0.0296083	protein_coding,processed_transcript
ENSG00000107223,13	EDF1	-1.15803	0.0101836	protein_coding
ENSG00000175061,18	SNHG29	-1.187	1.96377e-05	lncRNA,retained_intron
ENSG00000110696,10	C11orf58	-1.19832	0.0294519	protein_coding,retained_intron,processed_transcript
ENSG00000142871,18	CCN1	-1.20294	0.0238421	protein_coding,retained_intron,processed_transcript,nonsense_mediated_decay
ENSG00000105887,11	MTPN	-1.21362	0.0130159	protein_coding
ENSG00000197956,10	S100A6	-1.22728	1.68923e-07	protein_coding,retained_intron
ENSG00000163466,16	ARPC2	-1.22888	0.00542176	protein_coding,retained_intron,processed_transcript,nonsense_mediated_decay
ENSG00000163191,6	S100A11	-1.23801	0.000565163	protein_coding,processed_transcript
ENSG00000166913,13	YWHAB	-1.24455	0.000351179	nonsense_mediated_decay,protein_coding,retained_intron
ENSG00000122966,17	CIT	-1.24897	0.0239019	protein_coding,retained_intron,nonsense_mediated_decay,processed_transcript
ENSG00000118680,14	MYL12B	-1.24947	0.000608507	protein_coding
ENSG00000204525,17	HLA-C	-1.2548	0.0383009	retained_intron,protein_coding,nonsense_mediated_decay
ENSG00000104408,11	EIF3E	-1.25531	0.0004605	protein_coding,retained_intron,nonsense_mediated_decay,processed_transcript
ENSG00000204628,12	RACK1	-1.25569	6.52145e-07	protein_coding,nonsense_mediated_decay,retained_intron,processed_transcript
ENSG00000070814,22	TCOF1	-1.25821	0.0405573	protein_coding,retained_intron,nonsense_mediated_decay,processed_transcript
ENSG00000095787,24	WAC	-1.25953	0.0151991	protein_coding,nonsense_mediated_decay,retained_intron,processed_transcript
ENSG00000087460,28	GNAS	-1.27282	3.55655e-06	protein_coding,nonsense_mediated_decay,processed_transcript,retained_intron
ENSG00000181019,13	NQO1	-1.27492	0.022451	protein_coding,retained_intron
ENSG00000135318,12	NT5E	-1.29823	0.0133015	protein_coding
ENSG00000088832,18	FKBP1A	-1.29913	0.0028063	protein_coding,nonsense_mediated_decay,processed_transcript,retained_intron
ENSG00000182718,18	ANXA2	-1.30722	1.27002e-05	protein_coding,nonsense_mediated_decay,retained_intron,processed_transcript
ENSG00000140264,21	SERF2	-1.30733	0.0170475	protein_coding,nonsense_mediated_decay,retained_intron,processed_transcript
ENSG00000166441,13	RPL27A	-1.31481	1.72903e-06	protein_coding,nonsense_mediated_decay,retained_intron,processed_transcript
ENSG00000166794,6	PPIB	-1.31526	8.23164e-05	protein_coding,nonsense_mediated_decay,retained_intron,processed_transcript
ENSG00000070756,17	PABPC1	-1.31537	3.10626e-07	protein_coding,nonsense_mediated_decay,retained_intron,processed_transcript
ENSG00000164104,12	HMGB2	-1.31803	0.00656441	protein_coding,retained_intron
ENSG00000116288,13	PARK7	-1.32022	0.0176452	protein_coding,processed_transcript,retained_intron
ENSG00000181163,14	NPM1	-1.32465	2.96662e-05	nonsense_mediated_decay,protein_coding,retained_intron
ENSG00000132341,12	RAN	-1.32654	0.00339648	protein_coding,retained_intron,nonsense_mediated_decay
ENSG00000079785,16	DDX1	-1.33299	0.0429963	nonsense_mediated_decay,protein_coding,retained_intron
ENSG00000237550,5	AC243919,1	-1.33622	0.017167	processed_transcript,transcribed_processed_pseudogene
ENSG00000189060,5	H1-0	-1.33742	0.00235054	protein_coding
ENSG00000205581,11	HMGN1	-1.34038	0.0393219	nonsense_mediated_decay,protein_coding,processed_transcript,retained_intron
ENSG00000102007,11	PLP2	-1.34743	3.21907e-05	protein_coding
ENSG00000170759,11	KIF5B	-1.34899	0.00121968	protein_coding,processed_transcript
ENSG00000114439,19	BBX	-1.34956	0.0208669	protein_coding,retained_intron,processed_transcript
ENSG00000117523,16	PRRC2C	-1.34977	4.44595e-05	protein_coding,processed_transcript,retained_intron
ENSG00000167526,14	RPL13	-1.362	1.46896e-06	protein_coding,retained_intron,nonsense_mediated_decay
ENSG00000167522,16	ANKRD11	-1.3663	0.000230304	protein_coding,nonsense_mediated_decay,retained_intron,processed_transcript
ENSG00000115268,10	RPS15	-1.3797	4.69842e-05	protein_coding,retained_intron
ENSG00000101160,15	CTSZ	-1.37989	0.0405573	protein_coding,processed_transcript,retained_intron,nonsense_mediated_decay,non_stop_decay
ENSG00000138069,18	RAB1A	-1.38329	0.030981	nonsense_mediated_decay,protein_coding,processed_transcript
ENSG00000034510,6	TMSB10	-1.39363	1.23929e-09	protein_coding
ENSG00000124831,19	LRRFIP1	-1.40459	0.0130159	protein_coding,retained_intron,processed_transcript
ENSG00000147649,10	MTDH	-1.40839	0.000304302	protein_coding,nonsense_mediated_decay,retained_intron
ENSG00000049245,13	VAMP3	-1.41453	0.0292684	retained_intron,protein_coding
ENSG00000164611,13	PTTG1	-1.4189	0.0126978	protein_coding,retained_intron,processed_transcript
ENSG00000254999,4	BRK1	-1.41916	0.0415783	protein_coding
ENSG00000136888,8	ATP6V1G1	-1.41945	0.049723	protein_coding,nonsense_mediated_decay,retained_intron
ENSG00000164134,13	NAA15	-1.41985	0.024149	processed_transcript,retained_intron,protein_coding
ENSG00000144674,16	GOLGA4	-1.42155	0.000227183	protein_coding,processed_transcript,retained_intron
ENSG00000067334,14	DNTTIP2	-1.42961	0.0130159	protein_coding,nonsense_mediated_decay,processed_transcript,retained_intron
ENSG00000063177,13	RPL18	-1.43691	4.38132e-07	protein_coding,nonsense_mediated_decay,retained_intron,non_stop_decay
ENSG00000145050,19	MANF	-1.43703	0.00251707	retained_intron,nonsense_mediated_decay,protein_coding,processed_transcript
ENSG00000105058,12	FAM32A	-1.43825	0.0488756	protein_coding,nonsense_mediated_decay
ENSG00000107957,16	SH3PXD2A	-1.44351	0.000954311	protein_coding,processed_transcript
ENSG00000119900,9	OGFRL1	-1.44671	0.00295647	protein_coding,processed_transcript
ENSG00000103187,8	COTL1	-1.44942	0.0150457	protein_coding,processed_transcript,retained_intron
ENSG00000183255,12	PTTG1IP	-1.45137	0.00064039	protein_coding,processed_transcript,retained_intron
ENSG00000115053,17	NCL	-1.46211	1.59527e-08	protein_coding,retained_intron,nonsense_mediated_decay
ENSG00000103342,13	GSPT1	-1.46333	0.0379023	protein_coding,processed_transcript,retained_intron
ENSG00000169908,12	TM4SF1	-1.47207	0.00766666	protein_coding,nonsense_mediated_decay
ENSG00000136240,10	KDELR2	-1.47364	0.0141216	protein_coding,nonsense_mediated_decay,retained_intron,processed_transcript
ENSG00000106244,13	PDAP1	-1.47979	0.0240262	protein_coding,nonsense_mediated_decay,processed_transcript,retained_intron
ENSG00000065000,19	AP3D1	-1.47996	7.453e-05	nonsense_mediated_decay,protein_coding,retained_intron,processed_transcript
ENSG00000113810,16	SMC4	-1.48007	0.00375946	retained_intron,protein_coding,nonsense_mediated_decay,processed_transcript
ENSG00000119326,15	CTNNAL1	-1.48463	0.00996224	processed_transcript,protein_coding
ENSG00000116209,12	TMEM59	-1.49438	0.0351544	protein_coding,processed_transcript
ENSG00000133872,14	SARAF	-1.49636	0.0399619	protein_coding,retained_intron,nonsense_mediated_decay,processed_transcript
ENSG00000133226,17	SRRM1	-1.50215	0.000932328	retained_intron,protein_coding,processed_transcript,nonsense_mediated_decay
ENSG00000090060,18	PAPOLA	-1.51292	0.00190513	retained_intron,protein_coding,nonsense_mediated_decay,processed_transcript
ENSG00000164944,12	VIRMA	-1.51683	0.0197266	nonsense_mediated_decay,protein_coding,processed_transcript,retained_intron
ENSG00000133131,15	MORC4	-1.51962	0.0323998	protein_coding,retained_intron
ENSG00000163938,17	GNL3	-1.52688	0.0187577	protein_coding,retained_intron,processed_transcript,nonsense_mediated_decay
ENSG00000178105,11	DDX10	-1.52747	0.030981	protein_coding,processed_transcript,retained_intron,nonsense_mediated_decay
ENSG00000124767,7	GLO1	-1.53181	4.4185e-05	protein_coding,processed_transcript
ENSG00000171490,13	RSL1D1	-1.53222	0.0491393	protein_coding,retained_intron,nonsense_mediated_decay
ENSG00000101439,9	CST3	-1.54228	0.0259235	protein_coding
ENSG00000143612,21	C1orf43	-1.54605	0.000663607	protein_coding,processed_transcript,nonsense_mediated_decay
ENSG00000138772,13	ANXA3	-1.55077	0.00911454	protein_coding,retained_intron
ENSG00000196141,14	SPATS2L	-1.55419	0.00540729	protein_coding,processed_transcript,retained_intron
ENSG00000119335,17	SET	-1.5546	6.50321e-07	protein_coding,processed_transcript,retained_intron
ENSG00000117519,16	CNN3	-1.56426	0.000818731	protein_coding,processed_transcript
ENSG00000244038,11	DDOST	-1.56456	0.015463	protein_coding,processed_transcript
ENSG00000166710,21	B2M	-1.56622	2.95963e-07	nonsense_mediated_decay,processed_transcript,retained_intron,protein_coding
ENSG00000112305,15	SMAP1	-1.56626	0.0287453	protein_coding
ENSG00000164587,13	RPS14	-1.57254	1.44521e-08	protein_coding,nonsense_mediated_decay,retained_intron
ENSG00000198258,11	UBL5	-1.57437	0.0194164	protein_coding,processed_transcript,retained_intron
ENSG00000127184,13	COX7C	-1.57452	0.000587951	processed_transcript,protein_coding
ENSG00000117724,13	CENPF	-1.58414	6.99507e-06	protein_coding,processed_transcript
ENSG00000228474,6	OST4	-1.58618	0.0349707	protein_coding
ENSG00000089289,16	IGBP1	-1.58662	0.0264614	protein_coding
ENSG00000162244,12	RPL29	-1.59337	6.09216e-05	protein_coding,retained_intron,nonsense_mediated_decay
ENSG00000089009,16	RPL6	-1.59417	1.64964e-05	retained_intron,protein_coding
ENSG00000174444,15	RPL4	-1.59761	1.20103e-06	retained_intron,protein_coding,processed_transcript
ENSG00000221983,8	UBA52	-1.5986	5.21911e-06	protein_coding,retained_intron
ENSG00000230989,7	HSBP1	-1.60088	0.0314348	protein_coding,nonsense_mediated_decay,retained_intron
ENSG00000170275,15	CRTAP	-1.60216	2.63969e-06	protein_coding,processed_transcript
ENSG00000137876,11	RSL24D1	-1.60355	0.0215426	protein_coding,retained_intron,nonsense_mediated_decay,processed_transcript
ENSG00000198900,7	TOP1	-1.6044	0.000447551	nonsense_mediated_decay,retained_intron,protein_coding
ENSG00000127914,19	AKAP9	-1.60838	0.00834053	protein_coding,nonsense_mediated_decay,retained_intron,processed_transcript
ENSG00000167468,18	GPX4	-1.61654	0.000276195	protein_coding,non_stop_decay,retained_intron
ENSG00000116754,13	SRSF11	-1.62481	0.00347943	protein_coding,nonsense_mediated_decay,processed_transcript
ENSG00000123975,5	CKS2	-1.63349	0.00492602	protein_coding
ENSG00000167004,13	PDIA3	-1.63599	0.000250045	protein_coding,nonsense_mediated_decay,processed_transcript,retained_intron
ENSG00000142541,18	RPL13A	-1.63657	1.15636e-08	protein_coding,retained_intron,processed_transcript,nonsense_mediated_decay
ENSG00000143870,13	PDIA6	-1.64327	1.88741e-05	protein_coding,processed_transcript
ENSG00000145386,11	CCNA2	-1.64594	0.0231226	protein_coding
ENSG00000164609,10	SLU7	-1.64698	0.0408151	protein_coding,retained_intron
ENSG00000124177,16	CHD6	-1.64888	0.00182298	protein_coding,processed_transcript
ENSG00000140319,11	SRP14	-1.65267	0.0179859	protein_coding,processed_transcript,retained_intron
ENSG00000130255,13	RPL36	-1.65345	1.87456e-07	protein_coding,processed_transcript,retained_intron
ENSG00000126698,11	DNAJC8	-1.6545	0.0147485	protein_coding,processed_transcript
ENSG00000060339,14	CCAR1	-1.6578	0.0344688	protein_coding,nonsense_mediated_decay,retained_intron,processed_transcript
ENSG00000167863,12	ATP5PD	-1.65864	0.00659225	protein_coding,nonsense_mediated_decay,retained_intron
ENSG00000166012,17	TAF1D	-1.66322	6.4464e-05	retained_intron,nonsense_mediated_decay,processed_transcript,protein_coding
ENSG00000184752,13	NDUFA12	-1.67089	0.0357998	nonsense_mediated_decay,processed_transcript,protein_coding,retained_intron
ENSG00000126267,11	COX6B1	-1.67874	0.0334302	protein_coding
ENSG00000162607,13	USP1	-1.68092	0.0415208	protein_coding
ENSG00000115128,7	SF3B6	-1.69602	0.0148675	retained_intron,protein_coding
ENSG00000129116,19	PALLD	-1.69637	0.000902828	protein_coding,retained_intron
ENSG00000012660,14	ELOVL5	-1.69762	0.000249346	protein_coding,processed_transcript
ENSG00000100526,20	CDKN3	-1.70164	0.0262014	protein_coding,processed_transcript
ENSG00000136942,15	RPL35	-1.71977	1.65566e-09	protein_coding,nonsense_mediated_decay,retained_intron
ENSG00000143933,19	CALM2	-1.72104	2.95146e-08	processed_transcript,protein_coding,retained_intron,nonsense_mediated_decay
ENSG00000101608,13	MYL12A	-1.72662	2.92005e-05	protein_coding,retained_intron,processed_transcript
ENSG00000116161,18	CACYBP	-1.72666	0.00716931	protein_coding,retained_intron
ENSG00000137776,17	SLTM	-1.73162	0.0132366	protein_coding,nonsense_mediated_decay,processed_transcript,retained_intron
ENSG00000069275,13	NUCKS1	-1.73804	1.17687e-08	protein_coding,processed_transcript
ENSG00000117632,23	STMN1	-1.74397	6.9933e-07	protein_coding,processed_transcript
ENSG00000011426,11	ANLN	-1.74638	2.06962e-06	protein_coding,nonsense_mediated_decay,retained_intron,processed_transcript
ENSG00000198755,11	RPL10A	-1.74744	1.89643e-10	protein_coding,processed_transcript
ENSG00000135446,17	CDK4	-1.76827	0.0190956	protein_coding,nonsense_mediated_decay,processed_transcript,retained_intron
ENSG00000131981,16	LGALS3	-1.76941	0.00325277	protein_coding,processed_transcript,retained_intron
ENSG00000148677,7	ANKRD1	-1.77134	0.00738279	protein_coding
ENSG00000134697,13	GNL2	-1.77446	0.0386018	protein_coding,processed_transcript
ENSG00000101558,14	VAPA	-1.7749	0.000689809	protein_coding,retained_intron,nonsense_mediated_decay,processed_transcript
ENSG00000136108,15	CKAP2	-1.77702	0.0128495	retained_intron,protein_coding
ENSG00000198034,11	RPS4X	-1.78264	1.01605e-09	protein_coding,processed_transcript
ENSG00000143771,12	CNIH4	-1.79611	0.0322244	protein_coding,processed_transcript
ENSG00000138160,7	KIF11	-1.81468	0.0190776	nonsense_mediated_decay,protein_coding
ENSG00000198898,14	CAPZA2	-1.81828	0.0137951	nonsense_mediated_decay,retained_intron,processed_transcript,protein_coding
ENSG00000065548,18	ZC3H15	-1.82115	0.021562	nonsense_mediated_decay,protein_coding,processed_transcript,retained_intron
ENSG00000155368,16	DBI	-1.82172	0.00725165	processed_transcript,protein_coding,retained_intron
ENSG00000089220,5	PEBP1	-1.8243	0.0127945	processed_transcript,protein_coding
ENSG00000129515,20	SNX6	-1.83185	0.0241619	nonsense_mediated_decay,protein_coding,retained_intron
ENSG00000196591,12	HDAC2	-1.84331	0.00725165	protein_coding,retained_intron
ENSG00000123240,17	OPTN	-1.84872	6.49901e-07	protein_coding,nonsense_mediated_decay,processed_transcript
ENSG00000109180,15	OCIAD1	-1.85346	0.00999886	protein_coding,retained_intron,processed_transcript,nonsense_mediated_decay
ENSG00000115561,16	CHMP3	-1.85662	0.0165584	protein_coding,processed_transcript
ENSG00000113141,18	IK	-1.86471	0.0130159	protein_coding,processed_transcript,retained_intron,nonsense_mediated_decay
ENSG00000019582,16	CD74	-1.86476	0.0141303	nonsense_mediated_decay,retained_intron,protein_coding
ENSG00000125844,16	RRBP1	-1.86805	7.43907e-07	protein_coding,retained_intron,nonsense_mediated_decay
ENSG00000164251,5	F2RL1	-1.87294	0.0246168	protein_coding
ENSG00000138180,16	CEP55	-1.87547	0.0137096	protein_coding,processed_transcript
ENSG00000134186,12	PRPF38B	-1.87933	0.0351781	protein_coding,processed_transcript
ENSG00000182220,15	ATP6AP2	-1.88776	0.0394324	protein_coding,retained_intron,processed_transcript,nonsense_mediated_decay
ENSG00000174748,22	RPL15	-1.89453	2.59402e-08	protein_coding,retained_intron
ENSG00000086598,11	TMED2	-1.89841	2.52526e-06	protein_coding,retained_intron
ENSG00000196154,12	S100A4	-1.89862	4.86037e-05	protein_coding,processed_transcript
ENSG00000153914,16	SREK1	-1.89887	4.0408e-05	nonsense_mediated_decay,retained_intron,protein_coding,processed_transcript
ENSG00000122545,20	SEPTIN7	-1.89959	0.000136809	retained_intron,protein_coding,processed_transcript,nonsense_mediated_decay
ENSG00000175390,15	EIF3F	-1.90387	0.0133313	nonsense_mediated_decay,retained_intron,protein_coding
ENSG00000154723,13	ATP5PF	-1.90668	0.0213157	protein_coding,retained_intron
ENSG00000013374,17	NUB1	-1.90955	0.0150457	protein_coding,nonsense_mediated_decay,retained_intron,processed_transcript
ENSG00000076043,11	REXO2	-1.90992	0.0281304	nonsense_mediated_decay,protein_coding,retained_intron,processed_transcript
ENSG00000105193,9	RPS16	-1.91108	4.08528e-13	protein_coding,retained_intron
ENSG00000112306,8	RPS12	-1.91698	1.01458e-10	protein_coding,retained_intron
ENSG00000129250,12	KIF1C	-1.91706	2.93735e-10	protein_coding,retained_intron,processed_transcript
ENSG00000080824,19	HSP90AA1	-1.91936	1.70976e-16	protein_coding,nonsense_mediated_decay,retained_intron
ENSG00000091164,13	TXNL1	-1.92165	0.049869	protein_coding,processed_transcript,nonsense_mediated_decay
ENSG00000108298,12	RPL19	-1.92486	8.01759e-17	protein_coding,retained_intron,nonsense_mediated_decay
ENSG00000139726,11	DENR	-1.92536	0.0048779	protein_coding,retained_intron
ENSG00000124356,16	STAMBP	-1.92682	0.0287453	protein_coding,processed_transcript
ENSG00000154518,10	ATP5MC3	-1.92932	0.0215426	protein_coding,retained_intron
ENSG00000125691,14	RPL23	-1.93367	3.01372e-14	protein_coding,retained_intron
ENSG00000111011,18	RSRC2	-1.93913	0.000503094	retained_intron,protein_coding,nonsense_mediated_decay,processed_transcript
ENSG00000153179,13	RASSF3	-1.94796	0.000107299	protein_coding,processed_transcript,nonsense_mediated_decay
ENSG00000145425,10	RPS3A	-1.95097	0.0137096	protein_coding,nonsense_mediated_decay,retained_intron
ENSG00000111057,11	KRT18	-1.95177	5.85404e-07	protein_coding,retained_intron
ENSG00000185222,10	TCEAL9	-1.95427	0.0014014	protein_coding
ENSG00000137154,13	RPS6	-1.95741	9.06826e-12	protein_coding,processed_transcript
ENSG00000164405,11	UQCRQ	-1.9577	0.0235282	protein_coding,retained_intron,processed_transcript
ENSG00000143977,14	SNRPG	-1.95798	0.0491393	protein_coding,processed_transcript,retained_intron
ENSG00000106028,11	SSBP1	-1.95892	0.0390703	protein_coding,retained_intron,processed_transcript
ENSG00000170142,12	UBE2E1	-1.96498	0.000537269	protein_coding,retained_intron,processed_transcript
ENSG00000119912,18	IDE	-1.96818	0.0494732	nonsense_mediated_decay,retained_intron,protein_coding,processed_transcript
ENSG00000008282,9	SYPL1	-1.97773	0.0490087	protein_coding,nonsense_mediated_decay,retained_intron
ENSG00000196704,14	AMZ2	-1.97856	0.0341924	protein_coding,processed_transcript,nonsense_mediated_decay,retained_intron
ENSG00000107625,14	DDX50	-1.98057	0.0292684	nonsense_mediated_decay,protein_coding,processed_transcript
ENSG00000168653,11	NDUFS5	-1.98484	0.000667522	protein_coding
ENSG00000105372,8	RPS19	-1.98529	1.18837e-11	protein_coding,retained_intron,nonsense_mediated_decay
ENSG00000078804,13	TP53INP2	-1.9895	0.00508821	protein_coding
ENSG00000198121,13	LPAR1	-1.99063	0.00978315	protein_coding
ENSG00000089157,16	RPLP0	-1.99149	1.61955e-13	retained_intron,protein_coding,processed_transcript,nonsense_mediated_decay
ENSG00000170017,12	ALCAM	-1.99557	0.00221362	protein_coding,processed_transcript,retained_intron
ENSG00000174780,17	SRP72	-2.01021	1.84494e-05	protein_coding,retained_intron
ENSG00000080200,10	CRYBG3	-2.01836	0.0315441	protein_coding,processed_transcript
ENSG00000119185,13	ITGB1BP1	-2.01865	0.0297469	retained_intron,protein_coding,processed_transcript,nonsense_mediated_decay
ENSG00000186468,13	RPS23	-2.02282	1.50946e-05	protein_coding,processed_transcript,retained_intron
ENSG00000148773,14	MKI67	-2.0238	1.34222e-08	protein_coding,processed_transcript
ENSG00000163636,11	PSMD6	-2.02965	0.00562469	protein_coding,retained_intron
ENSG00000214253,9	FIS1	-2.02989	0.0415208	nonsense_mediated_decay,protein_coding,processed_transcript
ENSG00000122406,14	RPL5	-2.03024	1.01361e-10	retained_intron,protein_coding,nonsense_mediated_decay,processed_transcript
ENSG00000198695,2	MT-ND6	-2.0314	3.00535e-10	protein_coding
ENSG00000198162,12	MAN1A2	-2.03837	0.0468099	protein_coding,processed_transcript
ENSG00000175197,12	DDIT3	-2.03944	1.72903e-06	protein_coding
ENSG00000124596,17	OARD1	-2.04291	0.0106403	protein_coding,nonsense_mediated_decay,retained_intron,processed_transcript
ENSG00000142676,14	RPL11	-2.05571	9.09582e-16	protein_coding,retained_intron,nonsense_mediated_decay
ENSG00000024526,17	DEPDC1	-2.05617	0.0186173	protein_coding,nonsense_mediated_decay,retained_intron
ENSG00000111843,14	TMEM14C	-2.05998	0.00372046	protein_coding,processed_transcript
ENSG00000197594,13	ENPP1	-2.06023	0.0170552	nonsense_mediated_decay,protein_coding,retained_intron,processed_transcript
ENSG00000145741,16	BTF3	-2.07235	2.90605e-11	protein_coding,retained_intron,nonsense_mediated_decay
ENSG00000140612,14	SEC11A	-2.07266	0.0475389	nonsense_mediated_decay,protein_coding,retained_intron
ENSG00000126870,16	DYNC2I1	-2.07378	8.80931e-05	retained_intron,nonsense_mediated_decay,protein_coding
ENSG00000021355,13	SERPINB1	-2.07868	0.000625025	protein_coding,processed_transcript
ENSG00000066455,13	GOLGA5	-2.08289	0.0288538	protein_coding,retained_intron
ENSG00000083845,9	RPS5	-2.08947	5.53842e-11	retained_intron,protein_coding
ENSG00000148516,22	ZEB1	-2.09287	2.71636e-05	retained_intron,processed_transcript,protein_coding,nonsense_mediated_decay
ENSG00000010278,15	CD9	-2.09808	0.00509898	protein_coding,processed_transcript,retained_intron,nonsense_mediated_decay
ENSG00000148303,17	RPL7A	-2.10997	2.47102e-12	protein_coding,processed_transcript
ENSG00000106443,17	PHF14	-2.11211	0.00624106	protein_coding,nonsense_mediated_decay,processed_transcript,retained_intron
ENSG00000145247,12	OCIAD2	-2.11881	0.00812959	processed_transcript,protein_coding,nonsense_mediated_decay,retained_intron
ENSG00000168028,14	RPSA	-2.12427	6.89782e-08	retained_intron,protein_coding,processed_transcript
ENSG00000145555,15	MYO10	-2.12666	6.09998e-11	protein_coding,processed_transcript,retained_intron
ENSG00000124795,17	DEK	-2.12959	6.55886e-10	nonsense_mediated_decay,protein_coding,retained_intron
ENSG00000197747,9	S100A10	-2.1304	1.42557e-12	processed_transcript,protein_coding
ENSG00000101166,16	PRELID3B	-2.13336	0.000292978	protein_coding,nonsense_mediated_decay,retained_intron
ENSG00000133112,17	TPT1	-2.13388	1.65708e-20	protein_coding,retained_intron,processed_transcript
ENSG00000138778,13	CENPE	-2.13431	0.000145149	protein_coding,retained_intron
ENSG00000091136,15	LAMB1	-2.14485	0.0315441	protein_coding,nonsense_mediated_decay,retained_intron,processed_transcript
ENSG00000144283,22	PKP4	-2.14737	0.000919909	nonsense_mediated_decay,processed_transcript,protein_coding,retained_intron
ENSG00000196531,14	NACA	-2.14841	1.66214e-11	protein_coding,processed_transcript,nonsense_mediated_decay,retained_intron
ENSG00000124562,10	SNRPC	-2.17343	0.000545423	protein_coding,processed_transcript
ENSG00000142937,12	RPS8	-2.17986	4.18596e-16	protein_coding,processed_transcript
ENSG00000162645,13	GBP2	-2.18036	0.0164895	protein_coding,nonsense_mediated_decay,retained_intron,processed_transcript
ENSG00000237973,1	MTCO1P12	-2.18529	1.82468e-06	unprocessed_pseudogene
ENSG00000048544,6	MRPS10	-2.21255	0.000145444	protein_coding
ENSG00000122786,20	CALD1	-2.22147	3.93475e-07	protein_coding,nonsense_mediated_decay,retained_intron,processed_transcript
ENSG00000166598,16	HSP90B1	-2.22336	2.56676e-23	protein_coding,nonsense_mediated_decay,retained_intron
ENSG00000092010,15	PSME1	-2.22515	0.00203026	protein_coding,processed_transcript,retained_intron,nonsense_mediated_decay
ENSG00000152558,15	TMEM123	-2.22993	0.0108981	protein_coding,retained_intron,processed_transcript
ENSG00000109321,11	AREG	-2.23011	0.00743489	retained_intron,protein_coding
ENSG00000187109,15	NAP1L1	-2.23023	2.83419e-14	protein_coding,nonsense_mediated_decay,retained_intron
ENSG00000141030,13	COPS3	-2.23237	0.0183409	protein_coding,retained_intron,nonsense_mediated_decay
ENSG00000142534,7	RPS11	-2.24029	1.74862e-15	retained_intron,protein_coding,nonsense_mediated_decay
ENSG00000151725,12	CENPU	-2.24696	0.0408379	protein_coding,nonsense_mediated_decay,processed_transcript,retained_intron
ENSG00000198585,12	NUDT16	-2.24979	0.00996944	protein_coding
ENSG00000140350,15	ANP32A	-2.2505	0.0100252	protein_coding,nonsense_mediated_decay,processed_transcript,retained_intron
ENSG00000005022,6	SLC25A5	-2.25656	2.76547e-05	protein_coding,processed_transcript
ENSG00000121858,11	TNFSF10	-2.25677	0.0467085	protein_coding,nonsense_mediated_decay,retained_intron
ENSG00000143947,15	RPS27A	-2.26593	1.2395e-12	protein_coding,retained_intron
ENSG00000143401,15	ANP32E	-2.27289	9.96808e-06	protein_coding
ENSG00000122257,20	RBBP6	-2.28563	0.0138078	protein_coding,retained_intron,processed_transcript
ENSG00000108107,15	RPL28	-2.29541	8.09226e-15	protein_coding,retained_intron
ENSG00000229117,9	RPL41	-2.2962	2.77815e-07	protein_coding,processed_transcript
ENSG00000131871,15	SELENOS	-2.29977	0.0135	protein_coding,retained_intron
ENSG00000114942,14	EEF1B2	-2.30089	6.62742e-07	nonsense_mediated_decay,retained_intron,protein_coding
ENSG00000230124,8	ACBD6	-2.31477	0.0412767	protein_coding,nonsense_mediated_decay,processed_transcript
ENSG00000233276,8	GPX1	-2.3148	0.00190795	protein_coding
ENSG00000104131,13	EIF3J	-2.32028	0.0100535	protein_coding,retained_intron,nonsense_mediated_decay
ENSG00000006634,8	DBF4	-2.32104	0.0294519	nonsense_mediated_decay,retained_intron,protein_coding
ENSG00000164022,17	AIMP1	-2.33107	0.0154974	protein_coding,nonsense_mediated_decay,processed_transcript
ENSG00000137210,14	TMEM14B	-2.33329	0.00964867	protein_coding,nonsense_mediated_decay,processed_transcript
ENSG00000115234,11	SNX17	-2.337	0.0166439	retained_intron,nonsense_mediated_decay,protein_coding
ENSG00000137500,9	CCDC90B	-2.33777	0.00430236	retained_intron,nonsense_mediated_decay,protein_coding,processed_transcript
ENSG00000125977,7	EIF2S2	-2.34051	6.77514e-06	protein_coding
ENSG00000180817,12	PPA1	-2.34465	0.00295353	protein_coding,retained_intron,nonsense_mediated_decay,processed_transcript
ENSG00000165672,7	PRDX3	-2.3563	0.000304302	retained_intron,protein_coding
ENSG00000138182,15	KIF20B	-2.36323	0.000564653	protein_coding,processed_transcript
ENSG00000163001,12	CFAP36	-2.3653	0.0399619	protein_coding,processed_transcript,retained_intron
ENSG00000165169,11	DYNLT3	-2.36943	0.0170808	protein_coding
ENSG00000150687,12	PRSS23	-2.37201	0.0004605	nonsense_mediated_decay,protein_coding,processed_transcript,retained_intron
ENSG00000144224,17	UBXN4	-2.37805	7.90995e-05	protein_coding,nonsense_mediated_decay,processed_transcript,retained_intron
ENSG00000131469,15	RPL27	-2.39471	8.40317e-13	protein_coding,retained_intron,nonsense_mediated_decay
ENSG00000162368,13	CMPK1	-2.39771	0.000203824	protein_coding,nonsense_mediated_decay,retained_intron
ENSG00000126653,18	NSRP1	-2.39861	2.47405e-05	protein_coding,nonsense_mediated_decay,processed_transcript,retained_intron
ENSG00000171863,15	RPS7	-2.39949	2.6457e-10	protein_coding,retained_intron,processed_transcript
ENSG00000140990,15	NDUFB10	-2.40006	0.015277	protein_coding,retained_intron
ENSG00000125743,11	SNRPD2	-2.40197	1.41118e-07	protein_coding,processed_transcript
ENSG00000014824,14	SLC30A9	-2.40212	0.0294397	nonsense_mediated_decay,protein_coding,retained_intron
ENSG00000198804,2	MT-CO1	-2.4039	9.83143e-19	protein_coding
ENSG00000197756,10	RPL37A	-2.40615	1.31544e-18	protein_coding,retained_intron,nonsense_mediated_decay,processed_transcript
ENSG00000008952,17	SEC62	-2.41162	7.82302e-05	retained_intron,processed_transcript,nonsense_mediated_decay,protein_coding
ENSG00000123131,13	PRDX4	-2.41215	0.00108386	protein_coding,processed_transcript
ENSG00000113387,12	SUB1	-2.41281	0.000195645	protein_coding,processed_transcript,retained_intron,nonsense_mediated_decay
ENSG00000182534,13	MXRA7	-2.41933	0.0327174	protein_coding
ENSG00000153774,9	CFDP1	-2.43217	0.00808567	protein_coding,retained_intron,processed_transcript,nonsense_mediated_decay
ENSG00000173230,15	GOLGB1	-2.43736	4.97924e-06	protein_coding,nonsense_mediated_decay,processed_transcript
ENSG00000132432,14	SEC61G	-2.44022	7.06896e-06	protein_coding,retained_intron
ENSG00000231500,7	RPS18	-2.44645	4.97037e-25	protein_coding,retained_intron,processed_transcript
ENSG00000134419,15	RPS15A	-2.44725	0.00206411	nonsense_mediated_decay,protein_coding,processed_transcript
ENSG00000114391,13	RPL24	-2.45451	1.87316e-12	protein_coding,retained_intron
ENSG00000136156,15	ITM2B	-2.46019	0.017167	nonsense_mediated_decay,protein_coding,processed_transcript
ENSG00000125868,16	DSTN	-2.46147	1.42753e-12	protein_coding,nonsense_mediated_decay
ENSG00000028310,18	BRD9	-2.47204	5.3669e-07	processed_transcript,nonsense_mediated_decay,retained_intron,protein_coding
ENSG00000117614,10	SYF2	-2.4726	0.00121968	protein_coding,processed_transcript
ENSG00000090054,15	SPTLC1	-2.48416	0.0380715	nonsense_mediated_decay,protein_coding,processed_transcript
ENSG00000131174,7	COX7B	-2.48481	0.000595448	protein_coding
ENSG00000189043,10	NDUFA4	-2.4927	0.00619556	retained_intron,protein_coding,processed_transcript
ENSG00000172809,13	RPL38	-2.50946	5.27682e-16	protein_coding,retained_intron
ENSG00000129197,15	RPAIN	-2.50984	0.0444909	protein_coding,retained_intron,nonsense_mediated_decay
ENSG00000139921,13	TMX1	-2.51253	0.0191871	protein_coding,nonsense_mediated_decay,retained_intron
ENSG00000055044,11	NOP58	-2.51804	0.000447551	nonsense_mediated_decay,protein_coding,retained_intron,processed_transcript
ENSG00000113328,19	CCNG1	-2.52646	0.00173387	protein_coding,processed_transcript,retained_intron
ENSG00000105974,13	CAV1	-2.52854	1.48803e-11	protein_coding,nonsense_mediated_decay,retained_intron
ENSG00000225921,7	NOL7	-2.53074	0.0119001	protein_coding,processed_transcript
ENSG00000122565,19	CBX3	-2.53403	6.99507e-06	protein_coding,retained_intron,processed_transcript
ENSG00000106541,12	AGR2	-2.5369	1.2484e-08	protein_coding,retained_intron,processed_transcript
ENSG00000198707,17	CEP290	-2.54004	0.0493902	protein_coding,retained_intron,nonsense_mediated_decay,processed_transcript
ENSG00000065978,19	YBX1	-2.54365	3.3291e-14	protein_coding,processed_transcript
ENSG00000156411,10	ATP5MPL	-2.55393	0.0110769	protein_coding,retained_intron,processed_transcript
ENSG00000173674,11	EIF1AX	-2.58193	0.0174119	protein_coding
ENSG00000198242,14	RPL23A	-2.61544	0.000635668	protein_coding,retained_intron
ENSG00000165629,20	ATP5F1C	-2.61792	0.00977702	processed_transcript,protein_coding,retained_intron
ENSG00000128609,16	NDUFA5	-2.64537	0.0327211	retained_intron,protein_coding,nonsense_mediated_decay,processed_transcript
ENSG00000133835,17	HSD17B4	-2.6483	0.0276182	protein_coding,processed_transcript,nonsense_mediated_decay,retained_intron
ENSG00000008988,11	RPS20	-2.66884	1.28319e-16	protein_coding,nonsense_mediated_decay,processed_transcript,retained_intron
ENSG00000171530,15	TBCA	-2.68104	1.37911e-05	protein_coding,retained_intron,processed_transcript
ENSG00000165502,7	RPL36AL	-2.69045	1.06064e-09	protein_coding
ENSG00000196683,11	TOMM7	-2.69409	8.67151e-05	protein_coding,retained_intron,processed_transcript
ENSG00000110700,7	RPS13	-2.69656	6.45799e-17	protein_coding,retained_intron,processed_transcript
ENSG00000171858,18	RPS21	-2.70048	4.59559e-14	protein_coding,processed_transcript
ENSG00000138430,16	OLA1	-2.70303	4.23955e-05	processed_transcript,retained_intron,protein_coding
ENSG00000196504,19	PRPF40A	-2.70455	7.22028e-06	protein_coding,retained_intron,nonsense_mediated_decay,processed_transcript
ENSG00000117751,18	PPP1R8	-2.70877	0.0468064	protein_coding,processed_transcript
ENSG00000119707,14	RBM25	-2.71136	3.4552e-12	retained_intron,protein_coding,nonsense_mediated_decay,processed_transcript
ENSG00000138326,21	RPS24	-2.71829	4.09716e-18	protein_coding,retained_intron,nonsense_mediated_decay,processed_transcript
ENSG00000163634,12	THOC7	-2.74272	0.0128869	protein_coding,nonsense_mediated_decay,processed_transcript,retained_intron
ENSG00000106355,10	LSM5	-2.74653	0.00864383	protein_coding,nonsense_mediated_decay,retained_intron
ENSG00000153310,19	CYRIB	-2.74764	0.0115643	protein_coding,retained_intron,processed_transcript
ENSG00000147604,14	RPL7	-2.77366	0.0202498	protein_coding,retained_intron,processed_transcript
ENSG00000197958,13	RPL12	-2.78494	2.74659e-25	protein_coding,processed_transcript
ENSG00000156171,15	DRAM2	-2.78591	0.0308853	processed_transcript,protein_coding,nonsense_mediated_decay
ENSG00000232112,3	TMA7	-2.7868	2.25438e-05	protein_coding,retained_intron
ENSG00000109790,17	KLHL5	-2.79236	0.000178178	protein_coding,nonsense_mediated_decay
ENSG00000265354,4	TIMM23	-2.79699	0.0241936	protein_coding
ENSG00000153132,13	CLGN	-2.80584	0.0283974	protein_coding
ENSG00000204370,13	SDHD	-2.80737	0.0292684	nonsense_mediated_decay,protein_coding
ENSG00000138433,16	CIR1	-2.81337	0.000151322	protein_coding,retained_intron
ENSG00000091986,16	CCDC80	-2.81628	0.0064376	protein_coding,processed_transcript
ENSG00000263740,2	RN7SL4P	-2.82104	0.00848243	misc_RNA
ENSG00000111142,14	METAP2	-2.82597	2.80739e-11	protein_coding,nonsense_mediated_decay,retained_intron
ENSG00000153130,18	SCOC	-2.83833	0.012684	protein_coding
ENSG00000188846,14	RPL14	-2.85191	3.5209e-17	protein_coding,retained_intron,nonsense_mediated_decay,processed_transcript
ENSG00000109929,10	SC5D	-2.85997	0.00664054	retained_intron,protein_coding,processed_transcript
ENSG00000213741,11	RPS29	-2.86408	1.97336e-11	protein_coding,retained_intron,processed_transcript
ENSG00000173905,9	GOLIM4	-2.8668	0.0409501	protein_coding,retained_intron
ENSG00000166734,20	GOLM2	-2.87415	0.0263842	protein_coding,nonsense_mediated_decay,processed_transcript
ENSG00000169288,18	MRPL1	-2.87619	0.0436146	protein_coding,processed_transcript
ENSG00000127920,6	GNG11	-2.89488	0.0292684	protein_coding
ENSG00000197579,8	TOPORS	-2.90288	0.0415783	protein_coding
ENSG00000173660,12	UQCRH	-2.90754	0.000376947	protein_coding,nonsense_mediated_decay,retained_intron
ENSG00000102189,17	EEA1	-2.90945	0.00508821	protein_coding,nonsense_mediated_decay,processed_transcript
ENSG00000227234,2	SPANXB1	-2.91184	8.81814e-05	protein_coding
ENSG00000116191,17	RALGPS2	-2.9135	0.0436083	protein_coding,processed_transcript,retained_intron
ENSG00000155115,7	GTF3C6	-2.91958	0.0369533	protein_coding,processed_transcript
ENSG00000087502,18	ERGIC2	-2.92789	0.0317465	retained_intron,nonsense_mediated_decay,protein_coding
ENSG00000168298,7	H1-4	-2.93623	2.66073e-17	protein_coding
ENSG00000138398,17	PPIG	-2.9408	1.8417e-05	retained_intron,protein_coding,nonsense_mediated_decay,processed_transcript
ENSG00000156482,11	RPL30	-2.95425	9.10056e-19	retained_intron,protein_coding,nonsense_mediated_decay,processed_transcript
ENSG00000151461,20	UPF2	-2.95759	2.30176e-05	protein_coding,processed_transcript
ENSG00000081154,12	PCNP	-2.96315	6.9933e-07	protein_coding,nonsense_mediated_decay,processed_transcript,retained_intron
ENSG00000025796,14	SEC63	-2.97311	7.15002e-05	processed_transcript,protein_coding,retained_intron,nonsense_mediated_decay
ENSG00000198888,2	MT-ND1	-2.97595	3.00652e-29	protein_coding
ENSG00000089048,15	ESF1	-2.98363	5.4444e-06	protein_coding
ENSG00000071082,11	RPL31	-2.9892	1.74986e-21	protein_coding,nonsense_mediated_decay
ENSG00000211459,2	MT-RNR1	-3.00021	1.16715e-18	Mt_rRNA
ENSG00000163029,16	SMC6	-3.0058	0.0163188	protein_coding,nonsense_mediated_decay,processed_transcript,retained_intron
ENSG00000173915,16	ATP5MD	-3.01058	7.74698e-06	protein_coding
ENSG00000212907,2	MT-ND4L	-3.01361	3.07441e-38	protein_coding
ENSG00000111639,8	MRPL51	-3.03216	0.000124718	protein_coding
ENSG00000112110,10	MRPL18	-3.04149	0.0212696	processed_transcript,protein_coding
ENSG00000138385,16	SSB	-3.04985	3.45896e-05	retained_intron,protein_coding,nonsense_mediated_decay
ENSG00000126777,18	KTN1	-3.06124	3.60438e-07	retained_intron,protein_coding,nonsense_mediated_decay
ENSG00000183520,12	UTP11	-3.0619	0.0233802	processed_transcript,protein_coding
ENSG00000144713,13	RPL32	-3.06543	8.27696e-27	protein_coding,retained_intron
ENSG00000145592,14	RPL37	-3.08015	7.19695e-28	protein_coding,processed_transcript
ENSG00000100575,14	TIMM9	-3.09046	0.00414875	protein_coding,processed_transcript
ENSG00000113583,8	C5orf15	-3.10533	0.0154942	processed_transcript,protein_coding
ENSG00000106399,11	RPA3	-3.109	0.0410172	protein_coding,retained_intron
ENSG00000155959,12	VBP1	-3.12651	0.00300597	protein_coding,retained_intron
ENSG00000167283,8	ATP5MG	-3.1308	0.0474767	protein_coding,nonsense_mediated_decay,processed_transcript,retained_intron
ENSG00000141429,13	GALNT1	-3.13676	0.0024096	protein_coding,nonsense_mediated_decay,processed_transcript
ENSG00000281344,1	HELLPAR	-3.14369	0.00248639	lncRNA
ENSG00000198840,2	MT-ND3	-3.14518	4.85541e-44	protein_coding
ENSG00000169020,10	ATP5ME	-3.15466	0.0024096	processed_transcript,protein_coding,retained_intron
ENSG00000198938,2	MT-CO3	-3.15991	4.84255e-11	protein_coding
ENSG00000122862,5	SRGN	-3.16142	0.045526	protein_coding,processed_transcript
ENSG00000091622,16	PITPNM3	-3.16255	8.43919e-05	retained_intron,protein_coding,processed_transcript
ENSG00000133142,18	TCEAL4	-3.17323	2.99401e-05	protein_coding,retained_intron
ENSG00000143228,13	NUF2	-3.17386	0.0277967	protein_coding,processed_transcript,nonsense_mediated_decay,retained_intron
ENSG00000166130,15	IKBIP	-3.17402	0.00463589	protein_coding
ENSG00000129680,16	MAP7D3	-3.18115	0.00504419	protein_coding,processed_transcript
ENSG00000150316,12	CWC15	-3.19575	0.000586727	protein_coding,retained_intron
ENSG00000187514,17	PTMA	-3.20323	8.39599e-21	protein_coding,retained_intron,nonsense_mediated_decay,processed_transcript
ENSG00000123200,17	ZC3H13	-3.20517	0.00182298	protein_coding,processed_transcript,retained_intron
ENSG00000100528,12	CNIH1	-3.22085	8.67151e-05	protein_coding,nonsense_mediated_decay
ENSG00000101132,10	PFDN4	-3.2381	0.000689809	protein_coding,nonsense_mediated_decay,processed_transcript
ENSG00000105185,12	PDCD5	-3.24005	0.0150416	protein_coding,nonsense_mediated_decay,retained_intron
ENSG00000198826,11	ARHGAP11A	-3.26119	0.000203824	protein_coding,processed_transcript,retained_intron
ENSG00000166181,13	API5	-3.27356	0.00286999	protein_coding,retained_intron,processed_transcript
ENSG00000198856,13	OSTC	-3.27379	2.4306e-05	protein_coding,processed_transcript
ENSG00000156467,10	UQCRB	-3.27942	5.07438e-08	protein_coding,nonsense_mediated_decay,retained_intron
ENSG00000164117,14	FBXO8	-3.2969	0.0385085	protein_coding,nonsense_mediated_decay
ENSG00000109475,17	RPL34	-3.29893	4.62788e-16	protein_coding,retained_intron
ENSG00000113811,11	SELENOK	-3.30168	0.00892768	protein_coding,nonsense_mediated_decay,retained_intron,processed_transcript
ENSG00000164172,20	MOCS2	-3.30459	0.0281028	protein_coding,retained_intron
ENSG00000124098,10	FAM210B	-3.30668	0.0280118	protein_coding
ENSG00000125351,13	UPF3B	-3.31842	0.00394791	protein_coding,retained_intron
ENSG00000124172,10	ATP5F1E	-3.33341	8.74292e-13	protein_coding
ENSG00000118181,11	RPS25	-3.33733	2.38832e-27	nonsense_mediated_decay,protein_coding,retained_intron,processed_transcript
ENSG00000125870,11	SNRPB2	-3.33959	5.19716e-05	protein_coding,processed_transcript
ENSG00000198786,2	MT-ND5	-3.34631	1.96632e-34	protein_coding
ENSG00000174720,16	LARP7	-3.36394	3.70473e-05	protein_coding,nonsense_mediated_decay,processed_transcript,retained_intron
ENSG00000119655,11	NPC2	-3.36888	0.000145514	protein_coding,nonsense_mediated_decay
ENSG00000159335,18	PTMS	-3.37388	9.2993e-11	protein_coding,processed_transcript
ENSG00000198727,2	MT-CYB	-3.3808	4.71671e-12	protein_coding
ENSG00000120860,11	WASHC3	-3.38667	0.0220066	nonsense_mediated_decay,protein_coding,retained_intron,processed_transcript
ENSG00000163069,13	SGCB	-3.41798	0.0260217	protein_coding,nonsense_mediated_decay
ENSG00000169249,13	ZRSR2	-3.4211	0.0121641	protein_coding,processed_transcript
ENSG00000143742,14	SRP9	-3.43354	0.00240014	protein_coding,nonsense_mediated_decay,retained_intron
ENSG00000182899,17	RPL35A	-3.45063	2.15921e-24	protein_coding,processed_transcript,nonsense_mediated_decay,retained_intron
ENSG00000152700,14	SAR1B	-3.46126	0.0147485	nonsense_mediated_decay,protein_coding,processed_transcript,retained_intron
ENSG00000101052,13	IFT52	-3.47913	0.00916211	protein_coding,processed_transcript
ENSG00000170373,9	CST1	-3.49478	0.00624106	protein_coding
ENSG00000159128,15	IFNGR2	-3.529	0.00999886	protein_coding,nonsense_mediated_decay
ENSG00000172172,8	MRPL13	-3.529	0.0447619	nonsense_mediated_decay,protein_coding,retained_intron
ENSG00000248527,1	MTATP6P1	-3.54118	2.11463e-33	unprocessed_pseudogene
ENSG00000137831,15	UACA	-3.55357	8.35255e-19	protein_coding,retained_intron,processed_transcript
ENSG00000184220,12	CMSS1	-3.55445	0.00153045	protein_coding,processed_transcript,nonsense_mediated_decay,retained_intron
ENSG00000100442,11	FKBP3	-3.56411	0.000919909	protein_coding,nonsense_mediated_decay,retained_intron
ENSG00000078140,14	UBE2K	-3.5665	0.00104512	protein_coding,processed_transcript,nonsense_mediated_decay
ENSG00000164332,8	UBLCP1	-3.60088	0.0120258	retained_intron,protein_coding
ENSG00000158417,11	EIF5B	-3.61413	1.45173e-18	retained_intron,protein_coding
ENSG00000116117,18	PARD3B	-3.65931	0.0451273	protein_coding,nonsense_mediated_decay,processed_transcript
ENSG00000167779,9	IGFBP6	-3.66508	0.0381524	protein_coding,nonsense_mediated_decay
ENSG00000166557,14	TMED3	-3.6914	0.0460933	protein_coding,nonsense_mediated_decay,processed_transcript
ENSG00000134970,14	TMED7	-3.69248	0.022906	protein_coding,processed_transcript
ENSG00000248333,9	CDK11B	-3.72129	0.00567167	protein_coding,nonsense_mediated_decay,processed_transcript
ENSG00000210082,2	MT-RNR2	-3.75784	4.06497e-22	Mt_rRNA
ENSG00000188243,13	COMMD6	-3.79649	0.00601616	protein_coding,retained_intron,processed_transcript,nonsense_mediated_decay
ENSG00000225383,8	SFTA1P	-3.81142	0.0398795	lncRNA
ENSG00000198712,1	MT-CO2	-3.81468	8.09226e-15	protein_coding
ENSG00000122034,17	GTF3A	-3.85203	4.44595e-05	protein_coding,nonsense_mediated_decay,processed_transcript,retained_intron
ENSG00000170860,4	LSM3	-3.85533	0.00014177	protein_coding
ENSG00000108848,16	LUC7L3	-3.86168	1.292e-14	processed_transcript,protein_coding,nonsense_mediated_decay,retained_intron
ENSG00000126524,10	SBDS	-3.86987	2.4983e-05	protein_coding,nonsense_mediated_decay,retained_intron
ENSG00000111832,13	RWDD1	-3.88109	0.000296445	protein_coding,processed_transcript
ENSG00000198886,2	MT-ND4	-3.90275	1.66629e-44	protein_coding
ENSG00000161970,15	RPL26	-3.96627	6.00521e-07	protein_coding,retained_intron,nonsense_mediated_decay,processed_transcript
ENSG00000112144,16	CILK1	-4.05764	0.0120996	protein_coding
ENSG00000165632,8	TAF3	-4.09212	0.000235896	protein_coding
ENSG00000105821,15	DNAJC2	-4.14956	0.000623022	retained_intron,protein_coding,nonsense_mediated_decay
ENSG00000173848,19	NET1	-4.19869	3.99075e-33	protein_coding,processed_transcript
ENSG00000143162,9	CREG1	-4.21686	0.0043307	protein_coding
ENSG00000136104,21	RNASEH2B	-4.26893	0.0488756	nonsense_mediated_decay,protein_coding,retained_intron,processed_transcript
ENSG00000145220,14	LYAR	-4.31686	0.00044893	protein_coding,retained_intron
ENSG00000133773,12	CCDC59	-4.31845	0.000664601	protein_coding,processed_transcript,retained_intron
ENSG00000198763,3	MT-ND2	-4.32736	4.72967e-64	protein_coding
ENSG00000155657,28	TTN	-4.38593	0.0456964	protein_coding,retained_intron
ENSG00000103061,13	SLC7A6OS	-4.41525	0.0377146	nonsense_mediated_decay,protein_coding,retained_intron
ENSG00000119328,12	ABITRAM	-4.45437	0.036282	protein_coding,processed_transcript
ENSG00000138175,9	ARL3	-4.46231	0.0319707	protein_coding
ENSG00000130032,17	PRRG3	-4.49033	8.98003e-05	protein_coding
ENSG00000173207,13	CKS1B	-4.49809	0.0352733	protein_coding,processed_transcript
ENSG00000198899,2	MT-ATP6	-4.50137	1.75187e-11	protein_coding
ENSG00000136542,9	GALNT5	-4.53724	0.0369108	protein_coding,processed_transcript
ENSG00000163453,11	IGFBP7	-4.54068	1.77632e-06	protein_coding,processed_transcript
ENSG00000147669,11	POLR2K	-4.55092	0.0297469	protein_coding,processed_transcript
ENSG00000109881,17	CCDC34	-4.58116	0.0294519	protein_coding,processed_transcript
ENSG00000114446,5	IFT57	-4.62809	0.0268445	protein_coding,processed_transcript,nonsense_mediated_decay,retained_intron
ENSG00000198189,11	HSD17B11	-4.63143	0.000873303	protein_coding,processed_transcript,retained_intron
ENSG00000091317,8	CMTM6	-4.6795	0.0017279	retained_intron,protein_coding
ENSG00000070081,17	NUCB2	-4.71632	1.83843e-07	protein_coding,nonsense_mediated_decay,retained_intron,processed_transcript
ENSG00000136938,9	ANP32B	-4.72109	4.16495e-50	processed_transcript,protein_coding
ENSG00000100612,14	DHRS7	-4.74361	0.0243412	protein_coding,processed_transcript,retained_intron
ENSG00000167862,10	MRPL58	-4.75258	0.017167	protein_coding,nonsense_mediated_decay,retained_intron
ENSG00000121022,14	COPS5	-4.85179	0.0135262	nonsense_mediated_decay,protein_coding,processed_transcript,retained_intron
ENSG00000166562,9	SEC11C	-4.86866	0.0128495	protein_coding,nonsense_mediated_decay,retained_intron,processed_transcript
ENSG00000225630,1	MTND2P28	-5.00224	3.33359e-21	unprocessed_pseudogene
ENSG00000099337,5	KCNK6	-5.061	0.0488756	protein_coding,processed_transcript
ENSG00000119397,18	CNTRL	-5.06123	0.00814454	processed_transcript,protein_coding,retained_intron
ENSG00000101441,5	CST4	-5.1	0.0450707	protein_coding
ENSG00000245910,8	SNHG6	-5.12617	0.000136809	lncRNA,retained_intron
ENSG00000072571,20	HMMR	-5.12985	0.0491653	protein_coding,retained_intron
ENSG00000266472,6	MRPS21	-5.15304	0.0388775	protein_coding
ENSG00000172775,17	PSME3IP1	-5.15523	0.00712937	processed_transcript,protein_coding,nonsense_mediated_decay
ENSG00000161671,17	EMC10	-5.16883	0.0457906	nonsense_mediated_decay,protein_coding,retained_intron
ENSG00000181143,15	MUC16	-5.17748	0.0410172	protein_coding,nonsense_mediated_decay,processed_transcript
ENSG00000149218,5	ENDOD1	-5.20051	0.0451565	protein_coding
ENSG00000168078,10	PBK	-5.2089	0.00635786	protein_coding,nonsense_mediated_decay
ENSG00000145604,17	SKP2	-5.22047	0.0327174	nonsense_mediated_decay,protein_coding,retained_intron,processed_transcript
ENSG00000109861,17	CTSC	-5.22279	0.0409725	nonsense_mediated_decay,protein_coding,retained_intron,processed_transcript
ENSG00000237190,4	CDKN2AIPNL	-5.24467	0.0304111	protein_coding
ENSG00000138036,18	DYNC2LI1	-5.25224	0.0292684	protein_coding,nonsense_mediated_decay,retained_intron,processed_transcript
ENSG00000131171,13	SH3BGRL	-5.25863	0.0416491	processed_transcript,protein_coding
ENSG00000166503,9	HDGFL3	-5.26292	0.0353955	protein_coding,nonsense_mediated_decay,processed_transcript,retained_intron
ENSG00000127125,9	PPCS	-5.27158	0.0292684	protein_coding,processed_transcript
ENSG00000210195,2	MT-TT	-5.27779	0.028795	Mt_tRNA
ENSG00000164346,10	NSA2	-5.28722	6.81689e-07	protein_coding,retained_intron,processed_transcript
ENSG00000172339,10	ALG14	-5.3031	0.0294397	processed_transcript,protein_coding
ENSG00000185608,9	MRPL40	-5.3054	0.026484	processed_transcript,protein_coding
ENSG00000176623,12	RMDN1	-5.30911	0.028041	protein_coding,retained_intron,nonsense_mediated_decay,processed_transcript
ENSG00000198157,11	HMGN5	-5.367	0.0308355	protein_coding,processed_transcript
ENSG00000165669,14	FAM204A	-5.41209	0.00404562	retained_intron,protein_coding,processed_transcript,nonsense_mediated_decay
ENSG00000152240,13	HAUS1	-5.42283	0.0229143	protein_coding,nonsense_mediated_decay,retained_intron,processed_transcript
ENSG00000132664,12	POLR3F	-5.42847	0.0199152	processed_transcript,protein_coding
ENSG00000185862,7	EVI2B	-5.43699	0.0254155	protein_coding
ENSG00000285219,2	HULC	-5.43776	0.0188637	lncRNA
ENSG00000064115,11	TM7SF3	-5.45411	0.0203183	processed_transcript,protein_coding,nonsense_mediated_decay,retained_intron
ENSG00000164114,19	MAP9	-5.4545	0.0176833	nonsense_mediated_decay,protein_coding,retained_intron
ENSG00000115993,13	TRAK2	-5.46061	8.49858e-19	protein_coding,retained_intron,processed_transcript
ENSG00000085231,14	AK6	-5.46562	0.0201055	protein_coding
ENSG00000111790,14	FGFR1OP2	-5.47438	0.0238421	protein_coding,retained_intron
ENSG00000171135,15	JAGN1	-5.49292	0.0241216	protein_coding
ENSG00000115514,12	TXNDC9	-5.50046	0.0168741	protein_coding,nonsense_mediated_decay,processed_transcript,retained_intron
ENSG00000070785,17	EIF2B3	-5.51254	0.0175967	nonsense_mediated_decay,processed_transcript,protein_coding
ENSG00000210107,1	MT-TQ	-5.52317	0.0158879	Mt_tRNA
ENSG00000005059,16	MCUB	-5.60107	0.013846	processed_transcript,protein_coding,retained_intron
ENSG00000140307,11	GTF2A2	-5.62873	0.0130159	protein_coding,processed_transcript,retained_intron
ENSG00000107890,17	ANKRD26	-5.66856	0.0108764	protein_coding,nonsense_mediated_decay,processed_transcript
ENSG00000155868,8	MED7	-5.68802	0.0112707	protein_coding
ENSG00000269028,3	MTRNR2L12	-5.7074	0.00147616	protein_coding
ENSG00000196151,11	WDSUB1	-5.70838	0.0130847	protein_coding
ENSG00000184208,12	C22orf46	-5.74439	6.88255e-06	processed_transcript,transcribed_unitary_pseudogene
ENSG00000146416,19	AIG1	-5.82956	0.00742472	protein_coding,retained_intron
ENSG00000197249,14	SERPINA1	-5.84881	0.00667985	protein_coding,processed_transcript,retained_intron,nonsense_mediated_decay
ENSG00000163170,12	BOLA3	-5.8489	0.00999886	processed_transcript,protein_coding,retained_intron
ENSG00000026297,16	RNASET2	-5.85302	0.0075439	protein_coding,nonsense_mediated_decay,processed_transcript,retained_intron
ENSG00000187118,14	CMC1	-5.89578	0.00559564	protein_coding,nonsense_mediated_decay,retained_intron,processed_transcript
ENSG00000101856,10	PGRMC1	-6.47806	0.00117236	protein_coding
ENSG00000166164,16	BRD7	-6.51267	0.000754869	processed_transcript,retained_intron,protein_coding
ENSG00000134597,16	RBMX2	-6.63644	0.000689809	protein_coding,processed_transcript
ENSG00000179630,11	LACC1	-6.63918	0.000656563	protein_coding
ENSG00000228253,1	MT-ATP8	-6.64109	3.99075e-33	protein_coding
ENSG00000210049,1	MT-TF	-7.79478	9.08921e-06	Mt_tRNA
ENSG00000143545,10	RAB13	-8.16631	1.26461e-07	protein_coding,processed_transcript
