# Supplementary material for: EGCG inhibits the inflammation and senescence inducing properties of MDA-MB-231 triple-negative breast cancer (TNBC) cells-derived extracellular vesicles in human adipose-derived mesenchymal stem cells
Source: Cancer Cell Int. 2023 Oct 13;23:240. doi: 10.1186/s12935-023-03087-2 (PMC10576371; doi:10.1186/s12935-023-03087-2)
Supplement: Supplementary file 5 — Additional file 5. Analysis of the 553 DEG and of the two major clusters identified. [file 12935_2023_3087_MOESM5_ESM.csv]

	symbol	Alias	ENSEMBL	baseMean	log2FoldChange	lfcSE	stat	pvalue	padj	GENENAME	Sign	FC	Cluster	Hypoxia_S1	Hypoxia_S2	Hypoxia_S3	Normoxia_S4	Normoxia_S5	Normoxia_S6
1	AK2	ADK2	ENSG00000004455	12.46609711	-3.779313344	1.398531111	-2.702344849	0.006885231	0.039837744	adenylate kinase 2	Significant	Downregulated regulated 2-fold	Cluster 1	-0.460227704	-0.344983834	-0.648306624	0.200085405	0.377613524	0.875819233
2	FKBP4	FKBP51	ENSG00000004478	36.94746329	-7.024185294	2.187949655	-3.210396216	0.001325521	0.016987263	FKBP prolyl isomerase 4	Significant	Downregulated regulated 2-fold	Cluster 1	-0.569177829	-0.599502314	-0.576192588	-0.457048097	2.346690411	-0.144769584
3	RBM6	3G2	ENSG00000004534	6.062193854	-4.737262965	1.584969864	-2.98886627	0.002800147	0.024808305	RNA binding motif protein 6	Significant	Downregulated regulated 2-fold	Cluster 1	-0.605915481	-0.472097464	-0.455053088	0.573569204	0.726532326	0.232964502
4	AP2B1	ADTB2	ENSG00000006125	13.03953777	-5.551423325	1.680403383	-3.303625416	0.000954433	0.013998346	adaptor related protein complex 2 subunit beta 1	Significant	Downregulated regulated 2-fold	Cluster 1	-0.614403044	-0.64127404	-0.620655157	0.431502004	0.993449577	0.45138066
5	PAFAH1B1	LIS1	ENSG00000007168	11.20771492	-4.230822667	1.506101497	-2.80912188	0.004967684	0.033975867	platelet activating factor acetylhydrolase 1b regulatory subunit 1	Significant	Downregulated regulated 2-fold	Cluster 1	-0.615919052	-0.38741308	-0.621987424	0.71098109	0.607153705	0.307184762
6	BLTP2	BCOX	ENSG00000007202	6.396496143	-4.52473033	1.729977935	-2.615484417	0.008910099	0.046213478	bridge-like lipid transfer protein family member 2	Significant	Downregulated regulated 2-fold	Cluster 1	-0.482387134	-0.505004518	-0.487648703	0.314153284	0.482967489	0.677919584
7	SPAG9	CT89	ENSG00000008294	34.6537898	-5.525298699	1.431077286	-3.86093662	0.000112953	0.003636542	sperm associated antigen 9	Significant	Downregulated regulated 2-fold	Cluster 1	-0.576098575	-0.759601011	-0.810949093	1.282198481	0.719105694	0.145344503
8	ST3GAL1	Gal-NAc6S	ENSG00000008513	10.01198263	-5.135493818	1.959399322	-2.620953147	0.008768431	0.04602119	ST3 beta-galactoside alpha-2,3-sialyltransferase 1	Significant	Downregulated regulated 2-fold	Cluster 1	-0.479317017	-0.504552513	-0.485163298	1.333369692	0.04460991	0.091053226
9	STEEP1	CXorf56	ENSG00000018610	12.26501482	3.796749658	1.437567668	2.641092828	0.008263907	0.043896812	STING1 ER exit protein 1	Significant	Upregulated 2-fold	Cluster 2	-0.527979824	1.170584493	0.61243687	-0.257124677	-0.736602043	-0.261314819
10	RNF10	RIE2	ENSG00000022840	9.849315707	-5.136122803	1.729371698	-2.969935734	0.002978621	0.025531033	ring finger protein 10	Significant	Downregulated regulated 2-fold	Cluster 1	-0.553178878	-0.578586654	-0.559086471	0.260539478	0.482755839	0.947556687
11	UBR2	C6orf133	ENSG00000024048	18.14546485	-5.985479302	1.649847957	-3.627897514	0.000285739	0.006339076	ubiquitin protein ligase E3 component n-recognin 2	Significant	Downregulated regulated 2-fold	Cluster 1	-0.743942324	-0.656141821	-0.634314202	1.11804712	1.014505665	-0.098154439
12	VIM	VIM	ENSG00000026025	61.19640306	-3.385705695	0.935051397	-3.620876568	0.000293607	0.006459345	vimentin	Significant	Downregulated regulated 2-fold	Cluster 1	-0.364207086	-0.757277227	-0.482423606	0.607864414	0.468839916	0.52720359
13	CD44	CDW44	ENSG00000026508	16.22340127	-4.784840837	1.538925298	-3.109209293	0.001875888	0.021127309	CD44 molecule (Indian blood group)	Significant	Downregulated regulated 2-fold	Cluster 1	-0.30668348	-0.740756541	-0.719510735	0.476270675	0.615570609	0.675109471
14	BMAL2	ARNTL2	ENSG00000029153	25.36224122	-6.298412112	1.839903243	-3.423230073	0.000618817	0.010929922	basic helix-loop-helix ARNT like 2	Significant	Downregulated regulated 2-fold	Cluster 1	-0.673347553	-0.605812841	-0.583433363	-0.335958896	0.438996895	1.759555759
15	RABEP1	RAB5EP	ENSG00000029725	6.839467963	-4.828335293	1.662188641	-2.904805853	0.00367481	0.028235707	rabaptin, RAB GTPase binding effector protein 1	Significant	Downregulated regulated 2-fold	Cluster 1	-0.584587783	-0.472667791	-0.455339821	0.088856997	0.46044585	0.963292547
16	SARS1	NEDMAS	ENSG00000031698	10.03381662	-4.092687528	1.585136931	-2.581914185	0.009825401	0.048124415	seryl-tRNA synthetase 1	Significant	Downregulated regulated 2-fold	Cluster 1	-0.609694697	-0.239132229	-0.615609226	0.368097191	0.602408196	0.493930764
17	UBA6	E1-L2	ENSG00000033178	12.54266047	-5.740804858	1.56236634	-3.674429429	0.000238382	0.005808817	ubiquitin like modifier activating enzyme 6	Significant	Downregulated regulated 2-fold	Cluster 1	-0.566916176	-0.593656641	-0.796152105	0.490539075	0.336982655	1.129203192
18	VCL	CMD1W	ENSG00000035403	12.07417032	-4.805900721	1.71490842	-2.802424121	0.005072015	0.034510615	vinculin	Significant	Downregulated regulated 2-fold	Cluster 1	-0.582422305	-0.608947166	-0.417403493	0.066455381	1.095331401	0.446986182
19	TIMP2	CSC-21K	ENSG00000035862	6.281741656	-4.501468329	1.726934974	-2.606622946	0.009143999	0.046360968	TIMP metallopeptidase inhibitor 2	Significant	Downregulated regulated 2-fold	Cluster 1	-0.480195796	-0.502682093	-0.485427315	0.627081142	0.531085694	0.310138369
20	CAPG	AFCP	ENSG00000042493	10.5649679	-4.33448643	1.579124027	-2.744867633	0.006053531	0.037274869	capping actin protein, gelsolin like	Significant	Downregulated regulated 2-fold	Cluster 1	-0.302989522	-0.639376759	-0.619668654	0.594706787	0.389456626	0.577871522
21	CTNNA1	CAP102	ENSG00000044115	17.12907226	-4.708994486	1.603174803	-2.937293224	0.003310909	0.027061298	catenin alpha 1	Significant	Downregulated regulated 2-fold	Cluster 1	-0.715288864	-0.743263345	-0.222333712	0.357945306	0.411246117	0.911694498
22	HSPA5	BIP	ENSG00000044574	75.54228628	-3.172166385	1.205226921	-2.632007575	0.008488197	0.04481768	heat shock protein family A (Hsp70) member 5	Significant	Downregulated regulated 2-fold	Cluster 1	-1.169380381	-0.163478878	-0.263196734	0.693425879	0.613853105	0.28877701
23	OFD1	71-7A	ENSG00000046651	11.00069937	-5.023060275	1.868576891	-2.688174246	0.00718439	0.040788793	OFD1 centriole and centriolar satellite protein	Significant	Downregulated regulated 2-fold	Cluster 1	-0.442856786	-0.48683421	-0.453023966	1.079273924	1.189577267	-0.886136229
24	MAP4	MAP4	ENSG00000047849	30.06284288	-5.981325776	1.69581825	-3.527103081	0.000420133	0.008225456	microtubule associated protein 4	Significant	Downregulated regulated 2-fold	Cluster 1	-0.759134087	-0.576097976	-0.766141839	0.404281027	1.360345224	0.336747651
25	PLEKHA5	PEPP-2	ENSG00000052126	16.4493531	-3.619613416	1.305585089	-2.772407134	0.005564339	0.035935911	pleckstrin homology domain containing A5	Significant	Downregulated regulated 2-fold	Cluster 1	-0.448504949	-0.702354281	-0.277959578	1.097044367	0.122865369	0.208909071
26	MCF2L2	ARHGEF22	ENSG00000053524	13.5439783	4.160476753	1.55893554	2.668793318	0.007612428	0.042043534	MCF.2 cell line derived transforming sequence-like 2	Significant	Upregulated 2-fold	Cluster 2	-0.501961449	0.552234884	1.384238845	-0.569073859	-0.092531991	-0.772906431
27	EIF2AK2	DYT33	ENSG00000055332	10.3557086	-4.154071543	1.591076318	-2.610856246	0.009031585	0.04634361	eukaryotic translation initiation factor 2 alpha kinase 2	Significant	Downregulated regulated 2-fold	Cluster 1	-0.432497338	-0.583853719	-0.382937041	0.947086765	-0.14529999	0.597501322
28	SEC61A1	ADTKD5	ENSG00000058262	11.82572344	-4.188744082	1.521415296	-2.753189148	0.005901779	0.037185802	SEC61 translocon subunit alpha 1	Significant	Downregulated regulated 2-fold	Cluster 1	-0.334628591	-0.655399729	-0.635212897	0.448501148	0.786330112	0.390409957
29	WAPL	FOE	ENSG00000062650	9.94774237	-4.876993634	1.757565003	-2.774858185	0.005522578	0.035935911	WAPL cohesin release factor	Significant	Downregulated regulated 2-fold	Cluster 1	-0.485481584	-0.53879893	-0.519263516	1.081510259	0.695418627	-0.233384856
30	RPL18	DBA18	ENSG00000063177	9.480297135	-5.091921141	1.659302363	-3.068712041	0.002149837	0.021965284	ribosomal protein L18	Significant	Downregulated regulated 2-fold	Cluster 1	-0.56383147	-0.588999423	-0.569687859	0.761114854	0.467258647	0.49414525
31	U2AF2	U2AF65	ENSG00000063244	7.589835434	-4.771202579	1.73617091	-2.74811803	0.005993843	0.037274869	U2 small nuclear RNA auxiliary factor 2	Significant	Downregulated regulated 2-fold	Cluster 1	-0.509290733	-0.533087523	-0.514824627	0.633522237	0.739008553	0.184672092
32	EPN1	EPN1	ENSG00000063245	37.26805306	-5.215831186	1.411659821	-3.69482159	0.000220041	0.005532465	epsin 1	Significant	Downregulated regulated 2-fold	Cluster 1	-0.959025745	-0.26297219	-0.977991064	1.546536795	0.654176905	-0.000724701
33	HIPK2	PRO0593	ENSG00000064393	8.677166411	-4.966306776	1.728691653	-2.872870224	0.004067612	0.030420665	homeodomain interacting protein kinase 2	Significant	Downregulated regulated 2-fold	Cluster 1	-0.533119361	-0.557771164	-0.538851772	0.815615826	0.638465113	0.175661358
34	IPO5	IMB3	ENSG00000065150	14.01729469	-4.434198424	1.631499267	-2.717867248	0.006570419	0.038927543	importin 5	Significant	Downregulated regulated 2-fold	Cluster 1	-0.319330505	-0.659082837	-0.63818948	0.347598431	0.193803993	1.075200397
35	WDR3	DIP2	ENSG00000065183	28.10168609	-5.559944861	1.761858619	-3.155727027	0.001600986	0.018924201	WD repeat domain 3	Significant	Downregulated regulated 2-fold	Cluster 1	-0.749483177	-0.323589244	-0.611904303	1.591239284	-1.015774786	1.109512226
36	ERBB3	ErbB-3	ENSG00000065361	70.0759321	5.067158843	1.544081773	3.281664825	0.001031962	0.014568874	erb-b2 receptor tyrosine kinase 3	Significant	Upregulated 2-fold	Cluster 2	-0.891191923	0.587279879	1.85756904	-0.138519709	-0.671516125	-0.743621162
37	CDK13	CDC2L	ENSG00000065883	18.98535143	-6.028873181	1.36761453	-4.408313196	1.04E-05	0.000808918	cyclin dependent kinase 13	Significant	Downregulated regulated 2-fold	Cluster 1	-0.769577338	-0.728852326	-0.771371524	0.378500176	0.579066119	1.312234893
38	PFKP	ATP-PFK	ENSG00000067057	24.41628192	-4.675571852	1.258585509	-3.714941748	0.000203251	0.005252774	phosphofructokinase, platelet	Significant	Downregulated regulated 2-fold	Cluster 1	-0.9892728	-0.545866966	-0.328293658	0.547242615	0.617609849	0.698580962
39	KLF6	BCD1	ENSG00000067082	44.55880232	-5.259851988	1.314285062	-4.00206328	6.28E-05	0.002501263	KLF transcription factor 6	Significant	Downregulated regulated 2-fold	Cluster 1	-1.12205416	-0.024980277	-0.95509285	0.855973686	0.748644783	0.497508818
40	PKM	CTHBP	ENSG00000067225	64.42722368	-3.330075256	1.013663086	-3.28518943	0.001019138	0.014465188	pyruvate kinase M1/2	Significant	Downregulated regulated 2-fold	Cluster 1	-0.360407123	-0.300374534	-0.951592164	0.662850625	0.621403964	0.328119233
41	ACSL4	ACS4	ENSG00000068366	12.0485199	-4.862107344	1.870839725	-2.598890369	0.009352564	0.046712718	acyl-CoA synthetase long chain family member 4	Significant	Downregulated regulated 2-fold	Cluster 1	-0.347537414	-0.544401441	-0.524169041	-0.166563612	0.219583952	1.363087556
42	PABPC1	PAB1	ENSG00000070756	26.26796166	-4.479991915	1.431043581	-3.130576857	0.001744633	0.020112804	poly(A) binding protein cytoplasmic 1	Significant	Downregulated regulated 2-fold	Cluster 1	-0.221828354	-0.855756842	-0.833466311	0.561189148	0.529147728	0.820714632
43	TCOF1	MFD1	ENSG00000070814	8.572138651	-4.491330825	1.748730346	-2.56833813	0.010218743	0.049202327	treacle ribosome biogenesis factor 1	Significant	Downregulated regulated 2-fold	Cluster 1	-0.49705547	-0.413334851	-0.502655994	0.260183234	0.068337595	1.084525486
44	CDC42	CDC42Hs	ENSG00000070831	45.99774075	-2.916579189	1.029707537	-2.832434536	0.004619502	0.032871931	cell division cycle 42	Significant	Downregulated regulated 2-fold	Cluster 1	-0.571883024	-0.396355038	-0.265553746	-0.00014076	0.926070258	0.30786231
45	ATP2B1	MRD66	ENSG00000070961	7.518253215	-4.748006976	1.712702233	-2.77223144	0.005567344	0.035935911	ATPase plasma membrane Ca2+ transporting 1	Significant	Downregulated regulated 2-fold	Cluster 1	-0.512288137	-0.536018306	-0.517807883	0.369820288	0.432933061	0.763360978
46	MAP4K4	FLH21957	ENSG00000071054	55.34427732	-5.292391516	1.395057366	-3.793673038	0.000148435	0.004403019	mitogen-activated protein kinase kinase kinase kinase 4	Significant	Downregulated regulated 2-fold	Cluster 1	-0.822142848	-0.397188691	-0.910712195	1.080067548	-0.185996624	1.235972811
47	WDR1	AIP1	ENSG00000071127	23.42032487	-4.691804182	1.321194967	-3.551182299	0.000383505	0.007728644	WD repeat domain 1	Significant	Downregulated regulated 2-fold	Cluster 1	-0.810273216	-0.830093553	-0.163132159	0.828215842	0.481859527	0.493423559
48	SPP2	SPP-24	ENSG00000072080	8.545691817	6.543091886	1.653207683	3.95781604	7.56E-05	0.00285264	secreted phosphoprotein 2	Significant	Upregulated 2-fold	Cluster 2	1.04183603	0.353220285	0.847435154	-0.540150932	-0.884979335	-0.817361202
49	NFATC3	NF-AT4c	ENSG00000072736	41.83614074	5.106446433	1.719068256	2.970473344	0.002973412	0.025531033	nuclear factor of activated T cells 3	Significant	Upregulated 2-fold	Cluster 2	-0.577903897	-0.266583274	2.009567294	-0.490817713	-0.588028298	-0.086234111
50	PICALM	CALM	ENSG00000073921	7.723059646	-4.79252183	1.712988216	-2.797755283	0.005145908	0.034833842	phosphatidylinositol binding clathrin assembly protein	Significant	Downregulated regulated 2-fold	Cluster 1	-0.516888416	-0.54079601	-0.522449268	0.769350771	0.503833549	0.306949374
51	ENO1	ENO1L1	ENSG00000074800	88.63640088	-3.803186865	0.908603094	-4.18575161	2.84E-05	0.001563232	enolase 1	Significant	Downregulated regulated 2-fold	Cluster 1	-0.381343158	-0.802278226	-0.656266216	0.610579578	0.710742037	0.518565985
52	SEMA3C	SEMAE	ENSG00000075223	14.82617344	-5.713453395	2.158732315	-2.64667062	0.008128849	0.043674365	semaphorin 3C	Significant	Downregulated regulated 2-fold	Cluster 1	-0.427477824	-0.463688961	-0.435896471	-0.405552615	-0.061711834	1.794327705
53	RASAL2	NGAP	ENSG00000075391	8.074876076	-4.222544753	1.501164662	-2.812845825	0.004910519	0.033847963	RAS protein activator like 2	Significant	Downregulated regulated 2-fold	Cluster 1	-0.517514477	-0.522260212	-0.430030082	0.858304908	0.185986236	0.425513627
54	FOSL2	FRA2	ENSG00000075426	16.7868747	-3.976750559	1.401334714	-2.837830619	0.004542128	0.032574729	FOS like 2, AP-1 transcription factor subunit	Significant	Downregulated regulated 2-fold	Cluster 1	-0.721962307	-0.262633428	-0.728450681	0.735806787	0.365431345	0.611808283
55	ACTB	BRWS1	ENSG00000075624	89.07200896	-3.576964768	0.913335684	-3.916374701	8.99E-05	0.003206904	actin beta	Significant	Downregulated regulated 2-fold	Cluster 1	-0.291952272	-0.754556999	-0.695762748	0.662356225	0.548426567	0.531489226
56	RAB7A	CMT2B	ENSG00000075785	7.452231993	-4.749427673	1.686558691	-2.816046485	0.004861863	0.033688501	RAB7A, member RAS oncogene family	Significant	Downregulated regulated 2-fold	Cluster 1	-0.516755786	-0.540417902	-0.522261445	0.500559481	0.664165464	0.414710188
57	PIK3C3	VPS34	ENSG00000078142	15.22242196	-4.696258253	1.753920408	-2.677577746	0.007415664	0.041441448	phosphatidylinositol 3-kinase catalytic subunit type 3	Significant	Downregulated regulated 2-fold	Cluster 1	-0.905586017	-0.594192835	0.1503641	-0.085863103	1.373674284	0.06160357
58	GNB1	HG2A	ENSG00000078369	13.66847843	-4.261055669	1.422875664	-2.994678859	0.002747339	0.024586358	G protein subunit beta 1	Significant	Downregulated regulated 2-fold	Cluster 1	-0.035165189	-0.811489393	-0.686251208	0.64773399	0.373655557	0.511516242
59	CIC	MRD45	ENSG00000079432	8.514936639	-4.938552642	1.666030205	-2.964263569	0.003034083	0.025531357	capicua transcriptional repressor	Significant	Downregulated regulated 2-fold	Cluster 1	-0.543728879	-0.56824756	-0.549434141	0.542044217	0.426897579	0.692468784
60	SRCAP	DEHMBA	ENSG00000080603	8.990593251	-5.003242914	1.883897457	-2.655793655	0.007912201	0.043157461	Snf2 related CREBBP activator protein	Significant	Downregulated regulated 2-fold	Cluster 1	-0.492797096	-0.517561578	-0.498543164	0.020289991	1.168585719	0.320026128
61	CPB2	CPU	ENSG00000080618	7.799736993	7.097519007	2.342918021	3.029350128	0.002450805	0.023552279	carboxypeptidase B2	Significant	Upregulated 2-fold	Cluster 2	-0.063358704	1.68213601	-0.071383407	-0.536391188	-0.459091726	-0.551910985
62	PSEN1	ACNINV3	ENSG00000080815	9.174912834	-4.443800031	1.470475759	-3.022015157	0.00251098	0.023597457	presenilin 1	Significant	Downregulated regulated 2-fold	Cluster 1	-0.557016014	-0.526185231	-0.562827294	0.680924704	0.651327027	0.313776808
63	HSP90AA1	EL52	ENSG00000080824	60.50801711	-2.55501429	0.879970265	-2.903523438	0.003689894	0.028235707	heat shock protein 90 alpha family class A member 1	Significant	Downregulated regulated 2-fold	Cluster 1	-0.133594257	-0.594281155	-0.539955658	0.500431001	0.475764419	0.291635649
64	BZW1	5MP2	ENSG00000082153	67.6199607	-5.06549025	1.153558519	-4.3911862	1.13E-05	0.000850336	basic leucine zipper and W2 domains 1	Significant	Downregulated regulated 2-fold	Cluster 1	-0.515955381	-0.671870535	-1.137989651	1.019213772	1.092493909	0.214107886
65	NFE2L1	LCR-F1	ENSG00000082641	24.50471518	-5.799382262	1.709879226	-3.391691164	0.000694627	0.011655551	NFE2 like bZIP transcription factor 1	Significant	Downregulated regulated 2-fold	Cluster 1	-0.545751215	-0.740970274	-0.718285104	0.114978492	1.317818637	0.572209464
66	RPS5	S5	ENSG00000083845	11.29914905	-3.907556763	1.318267351	-2.964161071	0.003035094	0.025531357	ribosomal protein S5	Significant	Downregulated regulated 2-fold	Cluster 1	-0.629172242	-0.687650108	-0.254616988	0.595787811	0.517847526	0.457804
67	FAT1	CDHF7	ENSG00000083857	32.58227379	-6.828143961	1.399294145	-4.879705948	1.06E-06	0.000127493	FAT atypical cadherin 1	Significant	Downregulated regulated 2-fold	Cluster 1	-0.946865275	-0.7824457	-0.88396636	1.32538042	0.546071207	0.741825708
68	EIF3I	EIF3S2	ENSG00000084623	29.7654479	-3.185910989	1.090398075	-2.921787062	0.003480294	0.027731101	eukaryotic translation initiation factor 3 subunit I	Significant	Downregulated regulated 2-fold	Cluster 1	-0.623103899	-0.346321728	-0.340526407	0.14922239	0.260243801	0.900485843
69	HUWE1	ARF-BP1	ENSG00000086758	30.39906514	-5.210514619	1.596037524	-3.264656714	0.001095968	0.015390191	HECT, UBA and WWE domain containing E3 ubiquitin protein ligase 1	Significant	Downregulated regulated 2-fold	Cluster 1	0.115267632	-0.873238481	-1.187791073	0.883853481	0.591945316	0.469963124
70	FTL	LFTD	ENSG00000087086	64.57943098	-5.175112838	1.166677699	-4.435769057	9.17E-06	0.000757792	ferritin light chain	Significant	Downregulated regulated 2-fold	Cluster 1	-0.721543819	-0.743961328	-0.757399101	0.851068717	0.656084693	0.715750838
71	DOCK9	ZIZ1	ENSG00000088387	11.19756743	-4.037249938	1.423038382	-2.837063279	0.004553059	0.032574729	dedicator of cytokinesis 9	Significant	Downregulated regulated 2-fold	Cluster 1	-0.454866827	-0.445728396	-0.635210733	0.681251971	0.412659419	0.441894566
72	ANAPC5	APC5	ENSG00000089053	10.71920796	-4.478490682	1.286889543	-3.48008942	0.000501246	0.009452076	anaphase promoting complex subunit 5	Significant	Downregulated regulated 2-fold	Cluster 1	-0.670520222	-0.491778508	-0.591875137	0.748603016	0.614777754	0.390793097
73	GCN1	GCN1L	ENSG00000089154	31.81263688	-6.973126833	1.687612004	-4.13194906	3.60E-05	0.00182617	GCN1 activator of EIF2AK4	Significant	Downregulated regulated 2-fold	Cluster 1	-0.914213143	-0.723166007	-0.699919736	-0.258092519	1.369159571	1.226231833
74	RPLP0	L10E	ENSG00000089157	32.38742722	-6.01546551	1.521199722	-3.95442191	7.67E-05	0.002852684	ribosomal protein lateral stalk subunit P0	Significant	Downregulated regulated 2-fold	Cluster 1	-0.835512803	-0.865269931	-0.598331585	0.726011381	0.608861758	0.964241181
75	FUS	ALS6	ENSG00000089280	18.20365762	-5.045326769	1.355536712	-3.72201411	0.00019764	0.005247241	FUS RNA binding protein	Significant	Downregulated regulated 2-fold	Cluster 1	-0.729844574	-0.22225202	-0.924426946	0.564245926	0.655615171	0.656662443
76	GOLGA3	GCP170	ENSG00000090615	71.39519955	3.670257848	0.854448298	4.295470956	1.74E-05	0.001124387	golgin A3	Significant	Upregulated 2-fold	Cluster 2	0.756008855	0.607486154	0.451910189	-0.350869832	-0.675964484	-0.788570883
77	HNRNPC	C1	ENSG00000092199	21.77920628	-3.655340241	1.175932832	-3.108460058	0.001880651	0.021127309	heterogeneous nuclear ribonucleoprotein C	Significant	Downregulated regulated 2-fold	Cluster 1	-0.351119391	-0.437031919	-0.822016543	0.458160804	0.623750212	0.528256837
78	TOX4	C14orf92	ENSG00000092203	6.395564883	-4.954385213	1.539988016	-3.21715829	0.001294671	0.016946956	TOX high mobility group box family member 4	Significant	Downregulated regulated 2-fold	Cluster 1	-0.458906001	-0.686532	-0.464164197	0.741447886	0.326888403	0.541265908
79	DPYSL2	CRMP-2	ENSG00000092964	7.028643305	-4.663606044	1.698651841	-2.745474929	0.006042338	0.037274869	dihydropyrimidinase like 2	Significant	Downregulated regulated 2-fold	Cluster 1	-0.504381973	-0.527651085	-0.509795999	0.383873051	0.503548814	0.654407192
80	LRRFIP2	HUFI-2	ENSG00000093167	7.492841039	4.145881151	1.369377406	3.027566493	0.002465315	0.023552279	LRR binding FLII interacting protein 2	Significant	Upregulated 2-fold	Cluster 2	0.189170938	0.778158425	0.644380137	-0.316130614	-0.46943426	-0.826144627
81	OR1I1	OR19-20	ENSG00000094661	11.49213057	5.899786643	1.374089759	4.293596255	1.76E-05	0.001124387	olfactory receptor family 1 subfamily I member 1	Significant	Upregulated 2-fold	Cluster 2	0.638945535	0.484763024	1.124321625	-0.690042493	-0.990128775	-0.567858916
82	ARCN1	COPD	ENSG00000095139	29.63903276	-6.236275333	1.219351118	-5.114421302	3.15E-07	4.62E-05	archain 1	Significant	Downregulated regulated 2-fold	Cluster 1	-0.828365056	-0.807977495	-0.918377496	0.852182058	0.763989704	0.938548285
83	WAC	BM-016	ENSG00000095787	15.74659134	-2.615021314	1.00416362	-2.604178503	0.009209478	0.046360968	WW domain containing adaptor with coiled-coil	Significant	Downregulated regulated 2-fold	Cluster 1	-0.281428844	-0.542871418	-0.320898729	0.283338128	0.583427982	0.278432882
84	SRPK1	SFRSK1	ENSG00000096063	17.6191675	-3.560791547	1.245192083	-2.859632338	0.004241324	0.03140002	SRSF protein kinase 1	Significant	Downregulated regulated 2-fold	Cluster 1	-0.234645277	-0.769400718	-0.571126837	0.775813579	0.54774602	0.251613233
85	SCD	FADS5	ENSG00000099194	23.8837687	-3.915910083	1.252915125	-3.12543923	0.001775397	0.020378475	stearoyl-CoA desaturase	Significant	Downregulated regulated 2-fold	Cluster 1	-0.310847577	-0.549204707	-0.836255633	0.668728337	0.61770522	0.409874359
86	PCDH11Y	PCDH-PC	ENSG00000099715	7.073607033	5.174816425	1.635126224	3.164781011	0.001551997	0.018699649	protocadherin 11 Y-linked	Significant	Upregulated 2-fold	Cluster 2	0.852876944	0.92490269	0.099560397	-0.761217239	-0.34235376	-0.773769031
87	SF3A1	PRP21	ENSG00000099995	7.402449176	-4.720401226	1.812837988	-2.603873737	0.009217671	0.046360968	splicing factor 3a subunit 1	Significant	Downregulated regulated 2-fold	Cluster 1	-0.485986753	-0.509655662	-0.491484648	0.447608541	0.096983766	0.942534756
88	LGALS1	GAL1	ENSG00000100097	14.88541102	-4.703722884	1.676525361	-2.805637776	0.005021711	0.034256632	galectin 1	Significant	Downregulated regulated 2-fold	Cluster 1	-0.264463874	-0.685278153	-0.66422309	0.009564439	0.6503145	0.954086178
89	RPL3	ASC-1	ENSG00000100316	26.60980644	-3.551192467	1.185632986	-2.995186968	0.002742767	0.024586358	ribosomal protein L3	Significant	Downregulated regulated 2-fold	Cluster 1	-0.577730894	-0.435306354	-0.477069157	0.547850978	0.501546101	0.440709326
90	EP300	KAT3B	ENSG00000100393	9.800155414	-5.1376691	1.822167028	-2.819537958	0.004809284	0.03353448	E1A binding protein p300	Significant	Downregulated regulated 2-fold	Cluster 1	-0.529023317	-0.55444767	-0.534927018	-0.110485277	0.744075236	0.984808046
91	ZC3H14	MRT56	ENSG00000100722	15.01212082	-4.545606847	1.21895252	-3.729109026	0.000192158	0.005247241	zinc finger CCCH-type containing 14	Significant	Downregulated regulated 2-fold	Cluster 1	-0.576504545	-0.669494449	-0.584281716	0.353685867	0.445639902	1.03095494
92	YY1	DELTA	ENSG00000100811	8.138075338	-4.864092936	1.867326122	-2.604843834	0.009191614	0.046360968	YY1 transcription factor	Significant	Downregulated regulated 2-fold	Cluster 1	-0.482184008	-0.505921463	-0.487701724	0.010152923	1.082050183	0.38360409
93	ARHGAP5	GFI2	ENSG00000100852	17.47833991	-4.412558953	1.1385733	-3.875515924	0.000106399	0.003511168	Rho GTPase activating protein 5	Significant	Downregulated regulated 2-fold	Cluster 1	-0.471303698	-0.732630456	-0.66214772	0.503389112	0.517982726	0.844710037
94	NINL	NLP	ENSG00000101004	40.0460929	4.484054706	1.713065106	2.61756234	0.008856031	0.046114244	ninein like	Significant	Upregulated 2-fold	Cluster 2	0.042097847	-0.677844214	1.875728211	-0.232717813	0.007637065	-1.014901095
95	CSNK2A1	CK2A1	ENSG00000101266	21.54456584	-6.198755079	1.395233024	-4.442809892	8.88E-06	0.000757792	casein kinase 2 alpha 1	Significant	Downregulated regulated 2-fold	Cluster 1	-0.964568582	-0.717562655	-0.651629505	1.123831319	0.776889807	0.433039617
96	MAPRE1	EB1	ENSG00000101367	10.61181573	-5.252723497	1.77652278	-2.95674424	0.003109059	0.025730143	microtubule associated protein RP/EB family member 1	Significant	Downregulated regulated 2-fold	Cluster 1	-0.553868134	-0.579765938	-0.55988485	1.015910041	0.632763307	0.044845573
97	PGK1	HEL-S-68p	ENSG00000102144	43.99031242	-5.582793983	1.346070549	-4.147475026	3.36E-05	0.001754162	phosphoglycerate kinase 1	Significant	Downregulated regulated 2-fold	Cluster 1	-0.926788334	-0.70899079	-0.668726175	0.855143394	0.774520205	0.674841701
98	RBM3	IS1-RNPL	ENSG00000102317	16.75078903	-3.28993282	1.237741696	-2.658012435	0.007860299	0.043052262	RNA binding motif protein 3	Significant	Downregulated regulated 2-fold	Cluster 1	-0.751365083	-0.275959601	-0.242966422	0.550291276	0.527911986	0.192087844
99	TSC22D1	Ptg-2	ENSG00000102804	17.73111146	-3.820475945	1.42965156	-2.672312648	0.007533043	0.0417799	TSC22 domain family member 1	Significant	Downregulated regulated 2-fold	Cluster 1	-0.52752187	-0.127115216	-0.723830505	0.308236598	0.054151751	1.016079243
100	COTL1	CLP	ENSG00000103187	8.465240139	-4.717586868	1.574406445	-2.996422483	0.002731677	0.024586358	coactosin like F-actin binding protein 1	Significant	Downregulated regulated 2-fold	Cluster 1	-0.512126727	-0.576998326	-0.517826987	0.472038805	0.184864687	0.950048549
101	PIEZO1	DHS	ENSG00000103335	13.54541382	-3.975299926	1.286966616	-3.088891256	0.00200905	0.021646903	piezo type mechanosensitive ion channel component 1	Significant	Downregulated regulated 2-fold	Cluster 1	-0.674992576	-0.675786703	-0.31996478	0.457024668	0.334723568	0.878995823
102	EIF3E	EIF3-P48	ENSG00000104408	25.90875301	-2.764751451	1.043485981	-2.649533872	0.008060289	0.043659711	eukaryotic translation initiation factor 3 subunit E	Significant	Downregulated regulated 2-fold	Cluster 1	-0.815666359	-0.129186311	-0.347407659	0.336741529	0.396698293	0.558820508
103	NDRG1	CAP43	ENSG00000104419	100.0905259	-4.86666081	1.191089502	-4.085890104	4.39E-05	0.002075998	N-myc downstream regulated 1	Significant	Downregulated regulated 2-fold	Cluster 1	-0.281011204	-1.017337571	-1.1250789	0.814450044	1.007415253	0.601562378
104	PLEKHJ1	GNRPX	ENSG00000104886	6.975805297	4.533540227	1.338798105	3.386276251	0.00070848	0.011680371	pleckstrin homology domain containing J1	Significant	Upregulated 2-fold	Cluster 2	0.857003736	-0.026338838	0.725974489	-0.465766437	-0.491057254	-0.599815697
105	GPI	AMF	ENSG00000105220	25.65008846	-2.786169776	1.077648658	-2.585415714	0.009726165	0.048074664	glucose-6-phosphate isomerase	Significant	Downregulated regulated 2-fold	Cluster 1	-0.870991883	-0.212384698	-0.304789065	0.634383911	0.58665968	0.167122055
106	BBC3	JFY-1	ENSG00000105327	7.467913475	3.386251776	1.266572965	2.673554441	0.007505209	0.041713163	BCL2 binding component 3	Significant	Upregulated 2-fold	Cluster 2	-0.046163873	0.799308955	0.502195564	-0.313837653	-0.297386281	-0.644116712
107	TNPO2	IDDHISD	ENSG00000105576	10.11136073	-5.172907095	1.865565846	-2.772835442	0.005557021	0.035935911	transportin 2	Significant	Downregulated regulated 2-fold	Cluster 1	-0.517726898	-0.542546217	-0.523499522	0.834895059	-0.241426655	0.990304231
108	RPL18A	L18A	ENSG00000105640	51.90350519	-4.282402774	1.33284979	-3.212967288	0.001313713	0.016987263	ribosomal protein L18a	Significant	Downregulated regulated 2-fold	Cluster 1	-0.970655929	-1.177058654	-0.109215272	0.871633401	0.720176367	0.665120087
109	NAMPT	1110035O14Rik	ENSG00000105835	101.7795302	-7.409190763	1.203477177	-6.156486308	7.44E-10	2.81E-07	nicotinamide phosphoribosyltransferase	Significant	Downregulated regulated 2-fold	Cluster 1	-1.017551821	-1.157213175	-0.930357384	1.340298222	1.050831664	0.713992494
110	OGDH	AKGDH	ENSG00000105953	6.102224247	-4.455356548	1.728488301	-2.577602953	0.009948824	0.048281058	oxoglutarate dehydrogenase	Significant	Downregulated regulated 2-fold	Cluster 1	-0.474966011	-0.49724251	-0.480148944	0.644397074	0.38146574	0.42649465
111	GRB10	GRB-IR	ENSG00000106070	12.80518372	-4.347167589	1.482150382	-2.933013843	0.003356889	0.027184625	growth factor receptor bound protein 10	Significant	Downregulated regulated 2-fold	Cluster 1	-0.649010198	-0.399396054	-0.655227776	0.463475485	0.745225739	0.494932804
112	GARS1	CMT2D	ENSG00000106105	34.26822371	-5.117024624	1.388624839	-3.684958299	0.00022874	0.005643681	glycyl-tRNA synthetase 1	Significant	Downregulated regulated 2-fold	Cluster 1	-0.835984967	-0.865927221	-0.51499937	0.948417752	0.980961733	0.287532073
113	SERPINE1	PAI	ENSG00000106366	11.08667964	-4.377147218	1.604616723	-2.727845942	0.006374937	0.038600538	serpin family E member 1	Significant	Downregulated regulated 2-fold	Cluster 1	-0.618202568	-0.644181226	-0.297101722	0.447866217	0.34282682	0.768792479
114	AHR	RP85	ENSG00000106546	10.66887648	-5.255878308	1.805390697	-2.911213798	0.003600276	0.028120497	aryl hydrocarbon receptor	Significant	Downregulated regulated 2-fold	Cluster 1	-0.545805078	-0.571640372	-0.551806743	0.536040839	0.042837358	1.090373996
115	GIMAP2	HIMAP2	ENSG00000106560	10.11352777	3.165382643	1.052336831	3.007955771	0.002630114	0.02410938	GTPase, IMAP family member 2	Significant	Upregulated 2-fold	Cluster 2	0.176178173	0.574191629	0.554176835	-0.561033209	-0.415667925	-0.327845503
116	DNMBP	ARHGEF36	ENSG00000107554	7.17626916	-4.68302936	1.760933211	-2.659402032	0.007827949	0.042964212	dynamin binding protein	Significant	Downregulated regulated 2-fold	Cluster 1	-0.491778616	-0.514820929	-0.497142496	0.850477336	0.328522796	0.324741909
117	GBF1	ARF1GEF	ENSG00000107862	45.60095441	-5.366626132	1.589304452	-3.37671371	0.000733574	0.011680371	golgi brefeldin A resistant guanine nucleotide exchange factor 1	Significant	Downregulated regulated 2-fold	Cluster 1	-0.796945672	-0.718837497	-0.324182429	-0.585466718	0.901245227	1.524187088
118	ARHGAP21	ARHGAP10	ENSG00000107863	12.24865675	-4.732229313	1.82151714	-2.597960354	0.009377932	0.046712718	Rho GTPase activating protein 21	Significant	Downregulated regulated 2-fold	Cluster 1	-0.559732986	-0.35163273	-0.565917505	-0.426394001	0.834659892	1.06901733
119	PITRM1	MP1	ENSG00000107959	10.62568008	-4.995008449	1.487720814	-3.357490465	0.000786535	0.012099668	pitrilysin metallopeptidase 1	Significant	Downregulated regulated 2-fold	Cluster 1	-0.570760136	-0.647276653	-0.57678449	0.33235982	0.573141672	0.889319788
120	PPIF	CYP3	ENSG00000108179	10.31626435	-4.042725727	1.578536285	-2.56105974	0.010435341	0.049817903	peptidylprolyl isomerase F	Significant	Downregulated regulated 2-fold	Cluster 1	-0.61959909	-0.645104641	-0.175087125	0.593449225	0.414424345	0.431917286
121	TSPAN14	DC-TM4F2	ENSG00000108219	19.36835375	-3.453358947	1.305300404	-2.645643054	0.00815358	0.043674365	tetraspanin 14	Significant	Downregulated regulated 2-fold	Cluster 1	-0.724224289	-0.339638259	-0.300707247	0.604339737	-0.249811946	1.010042003
122	RGS9	PERRS	ENSG00000108370	17.66393471	3.6813838	1.273688592	2.890332709	0.003848343	0.029110674	regulator of G protein signaling 9	Significant	Upregulated 2-fold	Cluster 2	0.512671752	0.436936607	0.856918568	-0.232526806	-0.462296943	-1.111703178
123	KPNB1	IMB1	ENSG00000108424	22.34690632	-4.739275646	1.349840058	-3.51099052	0.00044644	0.008602938	karyopherin subunit beta 1	Significant	Downregulated regulated 2-fold	Cluster 1	-0.477698494	-0.797895499	-0.775731391	0.62048556	0.651974022	0.778865801
124	CDK5RAP3	C53	ENSG00000108465	10.20709567	-5.963743744	1.411064362	-4.226415111	2.37E-05	0.001393004	CDK5 regulatory subunit associated protein 3	Significant	Downregulated regulated 2-fold	Cluster 1	-0.546582719	-0.915472582	-0.552547926	0.558453574	0.793494519	0.662655133
125	PFN1	ALS18	ENSG00000108518	19.75226807	-6.154006996	1.560587524	-3.943391126	8.03E-05	0.002905355	profilin 1	Significant	Downregulated regulated 2-fold	Cluster 1	-0.719532778	-0.74819213	-0.726207891	0.698308209	0.758898818	0.736725771
126	DDX5	G17P1	ENSG00000108654	41.85027427	-5.446234808	1.313727302	-4.145635702	3.39E-05	0.001754162	DEAD-box helicase 5	Significant	Downregulated regulated 2-fold	Cluster 1	-0.033424117	-1.090453362	-1.037941275	0.752336695	0.728189196	0.681292864
127	VAT1	VATI	ENSG00000108828	17.19216974	-5.952488843	1.576673836	-3.775345736	0.000159786	0.004687053	vesicle amine transport 1	Significant	Downregulated regulated 2-fold	Cluster 1	-0.690148819	-0.718312125	-0.696706309	0.768476775	0.60616728	0.730523199
128	LRRC59	PRO1855	ENSG00000108829	6.534406551	-4.556742813	1.708242982	-2.667502728	0.007641727	0.042117242	leucine rich repeat containing 59	Significant	Downregulated regulated 2-fold	Cluster 1	-0.490230907	-0.512993349	-0.495527239	0.627605685	0.474249943	0.396895867
129	PRKAR1A	ACRDYS1	ENSG00000108946	7.272578434	-4.712048675	1.69116028	-2.786281544	0.005331654	0.035365746	protein kinase cAMP-dependent type I regulatory subunit alpha	Significant	Downregulated regulated 2-fold	Cluster 1	-0.511611632	-0.535111388	-0.51707943	0.369859961	0.622278252	0.571664238
130	UBE2D3	E2(17)KB3	ENSG00000109332	12.04041857	-3.66546203	1.334258949	-2.747189392	0.006010841	0.037274869	ubiquitin conjugating enzyme E2 D3	Significant	Downregulated regulated 2-fold	Cluster 1	-0.657008999	-0.587994865	-0.116996822	0.705577022	0.257923089	0.398500575
131	NSD2	KMT3F	ENSG00000109685	23.01473335	-4.440128803	1.284674154	-3.456229573	0.000547789	0.01004279	nuclear receptor binding SET domain protein 2	Significant	Downregulated regulated 2-fold	Cluster 1	-0.414206143	-0.826370618	-0.592664097	0.469773843	0.545345972	0.818121043
132	SH3D19	EBP	ENSG00000109686	11.45513593	4.407791451	1.102088266	3.999490409	6.35E-05	0.002501263	SH3 domain containing 19	Significant	Upregulated 2-fold	Cluster 2	0.749419248	0.212158384	0.77560813	-0.508784279	-0.627229227	-0.601172256
133	HSPA8	HEL-33	ENSG00000109971	53.90376801	-3.041397296	0.979546602	-3.104903114	0.001903414	0.021265204	heat shock protein family A (Hsp70) member 8	Significant	Downregulated regulated 2-fold	Cluster 1	-0.197831153	-0.654164899	-0.575761913	0.508430773	0.642943952	0.276383239
134	SIAE	AIS6	ENSG00000110013	496.8861507	11.03177412	1.16600029	9.461210437	3.04E-21	8.04E-18	sialic acid acetylesterase	Significant	Upregulated 2-fold	Cluster 2	1.745604058	1.311036995	1.419550627	-1.585310679	-1.32772592	-1.563155081
135	SNX15	HSAF001435	ENSG00000110025	6.989026807	-5.105985272	1.613979031	-3.16360075	0.001558304	0.018699649	sorting nexin 15	Significant	Downregulated regulated 2-fold	Cluster 1	-0.447126031	-0.711161851	-0.452476644	0.244355185	0.371376618	0.995032722
136	ATG2A	BLTP4A	ENSG00000110046	8.967105675	-5.013331044	1.71621709	-2.921152034	0.003487396	0.027731101	autophagy related 2A	Significant	Downregulated regulated 2-fold	Cluster 1	-0.541601831	-0.566453534	-0.547381411	0.620108422	0.82116358	0.214164774
137	PDHX	DLDBP	ENSG00000110435	15.02785354	4.163553233	1.048892193	3.969476808	7.20E-05	0.002755954	pyruvate dehydrogenase complex component X	Significant	Upregulated 2-fold	Cluster 2	0.709324011	0.244787293	0.771588807	-0.3757777	-0.637225997	-0.712696414
138	C11orf58	IMAGE145052	ENSG00000110696	16.9468405	-4.288040806	1.270008996	-3.376386167	0.000734448	0.011680371	chromosome 11 open reading frame 58	Significant	Downregulated regulated 2-fold	Cluster 1	-0.54759636	-0.494170379	-0.691591264	0.180174352	0.557827925	0.995355725
139	ATP5F1B	ATP5B	ENSG00000110955	7.57369707	-4.771777984	1.678015115	-2.843703815	0.004459248	0.032341798	ATP synthase F1 subunit beta	Significant	Downregulated regulated 2-fold	Cluster 1	-0.521182681	-0.544949643	-0.526713077	0.554537589	0.618859389	0.419448422
140	PTGES3	P23	ENSG00000110958	10.73369311	-5.272285297	1.669731394	-3.157564933	0.001590928	0.018919144	prostaglandin E synthase 3	Significant	Downregulated regulated 2-fold	Cluster 1	-0.583161371	-0.609036483	-0.589181681	0.509208461	0.403521372	0.868649702
141	STX2	EPIM	ENSG00000111450	14.39046473	5.002823911	1.480468704	3.379216255	0.000726928	0.011680371	syntaxin 2	Significant	Upregulated 2-fold	Cluster 2	0.527426614	-0.503747713	1.513127794	-0.68541088	-0.417300972	-0.434094844
142	RAB5B	RAB5B	ENSG00000111540	9.207094355	-4.586864813	1.580333827	-2.902465755	0.003702376	0.028249346	RAB5B, member RAS oncogene family	Significant	Downregulated regulated 2-fold	Cluster 1	-0.559275035	-0.490544301	-0.565092227	0.582560533	0.749426141	0.282924889
143	GAPDH	G3PD	ENSG00000111640	78.93802298	-2.490204188	0.873450246	-2.850997181	0.004358236	0.031871861	glyceraldehyde-3-phosphate dehydrogenase	Significant	Downregulated regulated 2-fold	Cluster 1	-0.230997157	-0.60513829	-0.380778677	0.508014415	0.27753972	0.43135999
144	TPI1	HEL-S-49	ENSG00000111669	33.10523708	-6.39337802	1.508131481	-4.239270979	2.24E-05	0.001345481	triosephosphate isomerase 1	Significant	Downregulated regulated 2-fold	Cluster 1	-0.764216866	-0.846432109	-0.823385449	0.607149119	1.073484756	0.753400549
145	ENO2	HEL-S-279	ENSG00000111674	14.2309649	-4.717201742	1.543495992	-3.056180104	0.002241766	0.022249102	enolase 2	Significant	Downregulated regulated 2-fold	Cluster 1	-0.345834334	-0.707912838	-0.687051429	0.546803429	0.550931864	0.643063307
146	ZNF451	COASTER	ENSG00000112200	6.723055942	-4.813952316	1.590129402	-3.027396581	0.002466701	0.023552279	zinc finger protein 451	Significant	Downregulated regulated 2-fold	Cluster 1	-0.465776126	-0.631672014	-0.471102625	0.188086143	0.792537857	0.587926765
147	RPS12	S12	ENSG00000112306	20.86804019	-6.22173478	1.929938823	-3.223798964	0.001265022	0.016698287	ribosomal protein S12	Significant	Downregulated regulated 2-fold	Cluster 1	-0.600064343	-0.628877495	-0.606747032	0.015761199	1.573468949	0.246458721
148	CCR6	BN-1	ENSG00000112486	7.014988506	7.686718262	1.682655383	4.568207096	4.92E-06	0.000499482	C-C motif chemokine receptor 6	Significant	Upregulated 2-fold	Cluster 2	0.50247838	1.192757385	0.557432179	-0.698594782	-0.841409102	-0.712664059
149	HSPA9	CRP40	ENSG00000113013	26.30637433	-4.13010269	1.343723841	-3.073624628	0.002114753	0.021965284	heat shock protein family A (Hsp70) member 9	Significant	Downregulated regulated 2-fold	Cluster 1	-0.82136407	-0.850504981	-0.232425162	0.680470281	0.842230015	0.381593917
150	ARRDC3	TLIMP	ENSG00000113369	7.923928039	-4.280876456	1.638860878	-2.612104855	0.008998665	0.046308919	arrestin domain containing 3	Significant	Downregulated regulated 2-fold	Cluster 1	-0.527733944	-0.551807504	-0.393599025	0.763217899	0.223424931	0.486497643
151	TARS1	TARS	ENSG00000113407	16.39117117	-5.81432694	1.490955597	-3.899731792	9.63E-05	0.003345134	threonyl-tRNA synthetase 1	Significant	Downregulated regulated 2-fold	Cluster 1	-0.657159351	-0.685184092	-0.771453315	0.987289497	0.613632816	0.512874445
152	SKP1	EMC19	ENSG00000113558	9.03474849	-5.018854701	1.720031047	-2.91788611	0.00352413	0.027855402	S-phase kinase associated protein 1	Significant	Downregulated regulated 2-fold	Cluster 1	-0.541261794	-0.566159439	-0.547051608	0.331485042	0.896519237	0.426468562
153	LIFR	CD118	ENSG00000113594	14.80155539	-5.690580596	2.14191947	-2.656766828	0.007889399	0.043122181	LIF receptor subunit alpha	Significant	Downregulated regulated 2-fold	Cluster 1	-0.432476436	-0.468684291	-0.44089432	1.751643775	-0.243310188	-0.16627854
154	TBCCD1	TBCCD1	ENSG00000113838	34.57230845	4.484785918	1.325929285	3.382371873	0.000718628	0.011680371	TBCC domain containing 1	Significant	Upregulated 2-fold	Cluster 2	1.178064407	1.101218799	-0.697739154	-0.620277005	-0.551978784	-0.409288263
155	GNAI2	GIP	ENSG00000114353	8.47377836	-4.336134743	1.595658864	-2.717457247	0.006578565	0.038927543	G protein subunit alpha i2	Significant	Downregulated regulated 2-fold	Cluster 1	-0.398836401	-0.577046124	-0.558271293	0.57158694	0.626197616	0.336369263
156	RPL24	HEL-S-310	ENSG00000114391	7.817283967	-4.81407985	1.698722987	-2.833940488	0.004597789	0.032805848	ribosomal protein L24	Significant	Downregulated regulated 2-fold	Cluster 1	-0.522248699	-0.546232098	-0.527828022	0.305294388	0.587979234	0.703035197
157	SSR3	TRAPG	ENSG00000114850	14.83575258	-4.968146041	1.737556007	-2.859272461	0.004246139	0.03140002	signal sequence receptor subunit 3	Significant	Downregulated regulated 2-fold	Cluster 1	-0.618666209	-0.645901409	-0.391964187	0.222074964	0.244840769	1.18961607
158	NRBP1	BCON3	ENSG00000115216	8.171446055	-4.878782482	1.692558567	-2.882489609	0.003945461	0.029614731	nuclear receptor binding protein 1	Significant	Downregulated regulated 2-fold	Cluster 1	-0.530985606	-0.555253103	-0.53663109	0.768022424	0.404633952	0.450213424
159	RPS15	RIG	ENSG00000115268	10.75461515	-5.266678901	1.717999073	-3.065588908	0.002172418	0.021986492	ribosomal protein S15	Significant	Downregulated regulated 2-fold	Cluster 1	-0.571248546	-0.597147741	-0.577271294	0.953852279	0.554371751	0.237443551
160	CLIP4	RSNL2	ENSG00000115295	18.24650813	-3.151365605	1.221478228	-2.579960521	0.009881161	0.04815713	CAP-Gly domain containing linker protein family member 4	Significant	Downregulated regulated 2-fold	Cluster 1	-0.763098646	-0.711989402	-0.022436842	0.419572884	0.708491267	0.369460739
161	CCT4	CCT-DELTA	ENSG00000115484	8.814650306	-4.984091293	1.761171984	-2.829985566	0.00465501	0.033035558	chaperonin containing TCP1 subunit 4	Significant	Downregulated regulated 2-fold	Cluster 1	-0.527133588	-0.551939501	-0.532898114	0.954307076	0.456727954	0.200936172
162	ODC1	BABS	ENSG00000115758	8.725109752	-4.975298183	1.653069868	-3.009732545	0.002614778	0.02410938	ornithine decarboxylase 1	Significant	Downregulated regulated 2-fold	Cluster 1	-0.550659206	-0.575323763	-0.55639904	0.459858848	0.594593374	0.627929786
163	BIRC6	APOLLON	ENSG00000115760	10.12048838	-5.181668502	1.750503122	-2.960102406	0.003075368	0.025531357	baculoviral IAP repeat containing 6	Significant	Downregulated regulated 2-fold	Cluster 1	-0.5534231	-0.578984119	-0.559365202	0.86228779	0.765753448	0.063731184
164	MSH6	GTBP	ENSG00000116062	5.757468535	-4.35665128	1.586915928	-2.745357332	0.006044504	0.037274869	mutS homolog 6	Significant	Downregulated regulated 2-fold	Cluster 1	-0.509855166	-0.477497519	-0.460726714	0.615777923	0.356320892	0.475980584
165	CEP104	CFAP256	ENSG00000116198	5.881273329	-4.36038236	1.596706572	-2.730860158	0.006316927	0.038425546	centrosomal protein 104	Significant	Downregulated regulated 2-fold	Cluster 1	-0.503390277	-0.480433422	-0.46354125	0.38124508	0.385448163	0.680671705
166	QSOX1	Q6	ENSG00000116260	20.17084752	-6.099044438	1.454417407	-4.193462213	2.75E-05	0.001543158	quiescin sulfhydryl oxidase 1	Significant	Downregulated regulated 2-fold	Cluster 1	-0.681231457	-0.867558858	-0.687950298	0.306204923	0.861254544	1.069281145
167	ERRFI1	GENE-33	ENSG00000116285	30.57275502	-5.290384666	1.44630772	-3.657855511	0.000254334	0.006034046	ERBB receptor feedback inhibitor 1	Significant	Downregulated regulated 2-fold	Cluster 1	-0.837061829	-0.504811864	-0.843959757	0.82413568	0.813823183	0.547874587
168	ASH1L	ASH1	ENSG00000116539	10.47913965	-3.37522536	1.240468194	-2.720928578	0.006509882	0.038927543	ASH1 like histone lysine methyltransferase	Significant	Downregulated regulated 2-fold	Cluster 1	-0.620453626	-0.427652329	-0.343431992	0.619681985	0.258130347	0.513725616
169	ARHGEF2	GEF	ENSG00000116584	13.8402208	-4.98825841	1.613687928	-3.09121629	0.001993384	0.021646903	Rho/Rac guanine nucleotide exchange factor 2	Significant	Downregulated regulated 2-fold	Cluster 1	-0.63627206	-0.498361195	-0.64259016	0.97736224	0.524440176	0.275421
170	MAP7D1	PARCC1	ENSG00000116871	6.774857054	-4.601947209	1.782877203	-2.581191346	0.009845999	0.048135996	MAP7 domain containing 1	Significant	Downregulated regulated 2-fold	Cluster 1	-0.478594113	-0.501274583	-0.483872652	0.757306812	0.615257976	0.091176559
171	PRDX1	MSP23	ENSG00000117450	21.61728468	-5.446380593	1.428325466	-3.813122934	0.000137222	0.004212391	peroxiredoxin 1	Significant	Downregulated regulated 2-fold	Cluster 1	-0.738975348	-0.767920982	-0.644078184	0.643863529	0.576092453	0.931018532
172	SLC35A3	AMRS	ENSG00000117620	40.64717108	-4.381035498	1.665398082	-2.630623601	0.008522837	0.044910759	solute carrier family 35 member A3	Significant	Downregulated regulated 2-fold	Cluster 1	-0.7299239	-0.241923715	-0.163404307	1.724411614	-0.021550616	-0.567609075
173	POLR1G	ASE-1	ENSG00000117877	10.88762512	3.454361796	1.336041365	2.585520094	0.009723221	0.048074664	RNA polymerase I subunit G	Significant	Upregulated 2-fold	Cluster 2	0.817130749	-0.571749496	0.876422133	-0.280565776	-0.485357997	-0.355879613
174	CTSD	CLN10	ENSG00000117984	17.09307813	-3.700135436	1.263267452	-2.929019844	0.003400327	0.027373588	cathepsin D	Significant	Downregulated regulated 2-fold	Cluster 1	-0.400118492	-0.400209207	-0.759715274	0.497939826	0.582725882	0.479377264
175	PHF3	PHF3	ENSG00000118482	8.736404943	-4.972976661	1.777073063	-2.798408667	0.005135509	0.034833842	PHD finger protein 3	Significant	Downregulated regulated 2-fold	Cluster 1	-0.522750702	-0.547498295	-0.52850095	0.701690161	0.866996198	0.030063588
176	SGK1	SGK	ENSG00000118515	12.3022975	-5.460558622	1.874005275	-2.913843784	0.003570085	0.028093756	serum/glucocorticoid regulated kinase 1	Significant	Downregulated regulated 2-fold	Cluster 1	-0.54842139	-0.575032097	-0.554596391	-0.292733345	0.842899531	1.127883692
177	GDA	CYPIN	ENSG00000119125	13.15116352	7.109689322	1.552863695	4.578437468	4.68E-06	0.000499482	guanine deaminase	Significant	Upregulated 2-fold	Cluster 2	0.831038151	0.668949693	1.119374143	-0.664879584	-1.014612994	-0.939869409
178	IFIT2	G10P2	ENSG00000119922	10.69057874	-4.915983839	1.485705056	-3.308855833	0.000936781	0.013816206	interferon induced protein with tetratricopeptide repeats 2	Significant	Downregulated regulated 2-fold	Cluster 1	-0.603592153	-0.603660801	-0.583748507	0.721065115	0.772902471	0.297033874
179	DUSP1	CL100	ENSG00000120129	9.955127132	-4.129404932	1.608697665	-2.566924178	0.010260505	0.049250422	dual specificity phosphatase 1	Significant	Downregulated regulated 2-fold	Cluster 1	-0.601250759	-0.626620559	-0.227144316	0.339537715	0.712068803	0.403409117
180	PLEKHG1	ARHGEF41	ENSG00000120278	46.78968317	10.01948375	2.236427366	4.480129291	7.46E-06	0.000703351	pleckstrin homology and RhoGEF domain containing G1	Significant	Upregulated 2-fold	Cluster 2	-0.26207821	-0.299689493	3.389040217	-0.8364692	-1.088227376	-0.902575937
181	TAF12	TAF2J	ENSG00000120656	16.27587963	4.165783287	1.209900111	3.443080341	0.000575128	0.010471304	TATA-box binding protein associated factor 12	Significant	Upregulated 2-fold	Cluster 2	0.641328234	1.065398894	0.020908488	-0.292428877	-0.51086558	-0.92434116
182	KDM3B	5qNCA	ENSG00000120733	13.83750828	-5.608977802	1.9854371	-2.825059429	0.004727185	0.033305625	lysine demethylase 3B	Significant	Downregulated regulated 2-fold	Cluster 1	-0.513110832	-0.539926671	-0.519321209	0.174975571	-0.103920137	1.501303279
183	EGR1	AT225	ENSG00000120738	12.93416174	-5.541088145	1.660166195	-3.337670748	0.000844838	0.012672569	early growth response 1	Significant	Downregulated regulated 2-fold	Cluster 1	-0.618374671	-0.645196265	-0.624616584	0.909045392	0.638129329	0.3410128
184	GPSM2	CMCS	ENSG00000121957	15.31368174	-5.118512194	1.478693464	-3.461509988	0.000537154	0.009986529	G protein signaling modulator 2	Significant	Downregulated regulated 2-fold	Cluster 1	-0.5990016	-0.63159161	-0.642958371	0.935879729	0.079339519	0.858332334
185	RPL21	HYPT12	ENSG00000122026	19.71484685	-3.635029186	1.201178713	-3.026218452	0.002476333	0.023552279	ribosomal protein L21	Significant	Downregulated regulated 2-fold	Cluster 1	-0.332727894	-0.889633716	-0.30899897	0.489718738	0.587230512	0.454411329
186	COPA	AILJK	ENSG00000122218	20.03719126	-3.428331676	1.285623823	-2.666667819	0.007660735	0.042134042	COPI coat complex subunit alpha	Significant	Downregulated regulated 2-fold	Cluster 1	-0.661405143	-0.090409102	-0.785716242	0.282970849	0.44817243	0.806387208
187	HNRNPA2B1	HNRNPA2	ENSG00000122566	34.09334141	-2.921279571	1.115489235	-2.618832597	0.008823123	0.046114244	heterogeneous nuclear ribonucleoprotein A2/B1	Significant	Downregulated regulated 2-fold	Cluster 1	-0.25731344	-0.982294243	-0.228650613	0.443299177	0.597958393	0.427000725
188	OPTN	ALS12	ENSG00000123240	10.20891269	-5.182533314	1.613078313	-3.212821891	0.001314378	0.016987263	optineurin	Significant	Downregulated regulated 2-fold	Cluster 1	-0.632613837	-0.566800385	-0.547172594	0.610590611	0.999857591	0.136138613
189	LRP1	A2MR	ENSG00000123384	17.68164491	-5.80087602	1.759193498	-3.297463313	0.000975624	0.014074579	LDL receptor related protein 1	Significant	Downregulated regulated 2-fold	Cluster 1	-0.593589595	-0.656046445	-0.600096098	1.084288244	-0.422071669	1.187515563
190	TUBA1B	K-ALPHA-1	ENSG00000123416	28.82081919	-6.698693606	1.540726747	-4.34774928	1.38E-05	0.000955553	tubulin alpha 1b	Significant	Downregulated regulated 2-fold	Cluster 1	-0.79492257	-0.82466656	-0.801855361	0.82066959	0.739676009	0.861098893
191	HJURP	FAKTS	ENSG00000123485	12.21801947	3.858239973	1.392450952	2.770826482	0.005591421	0.036003299	Holliday junction recognition protein	Significant	Upregulated 2-fold	Cluster 2	0.974001439	-0.570272278	0.915195841	-0.18672784	-0.495451534	-0.636745628
192	AGO2	CASC7	ENSG00000123908	17.76822343	-5.833274708	1.596719377	-3.653287354	0.000258904	0.006034046	argonaute RISC catalytic component 2	Significant	Downregulated regulated 2-fold	Cluster 1	-0.650042293	-0.678422025	-0.72152885	1.070327648	0.882856813	0.096808707
193	STAU1	PPP1R150	ENSG00000124214	9.900993333	-4.733145852	1.539821106	-3.073828403	0.002113309	0.021965284	staufen double-stranded RNA binding protein 1	Significant	Downregulated regulated 2-fold	Cluster 1	-0.580032069	-0.60543392	-0.517050803	0.677261651	0.522623744	0.502631398
194	BCAS4	CNOL	ENSG00000124243	36.90691149	7.445468735	1.175705113	6.332768865	2.41E-10	1.06E-07	breast carcinoma amplified sequence 4	Significant	Upregulated 2-fold	Cluster 2	0.961607127	0.983233313	1.219970838	-1.191589	-0.908317301	-1.064904976
195	USP22	USP3L	ENSG00000124422	11.37898496	-5.353755609	1.79701231	-2.979253721	0.002889514	0.0251038	ubiquitin specific peptidase 22	Significant	Downregulated regulated 2-fold	Cluster 1	-0.558300676	-0.58448688	-0.56438456	0.044492916	1.107613012	0.555066187
196	RPS10	DBA9	ENSG00000124614	8.138004425	-4.875554333	1.774678347	-2.747289018	0.006009016	0.037274869	ribosomal protein S10	Significant	Downregulated regulated 2-fold	Cluster 1	-0.509131433	-0.532915161	-0.514667491	0.101326648	0.562551074	0.892836363
197	CDKN1A	CAP20	ENSG00000124762	10.96545996	-4.199251268	1.587027442	-2.645985292	0.008145336	0.043674365	cyclin dependent kinase inhibitor 1A	Significant	Downregulated regulated 2-fold	Cluster 1	-0.208578743	-0.653085486	-0.633250336	0.5545811	0.632658395	0.307675071
198	SSR1	TRAPA	ENSG00000124783	19.74551154	-3.922326721	1.14609526	-3.422339187	0.000620848	0.010929922	signal sequence receptor subunit 1	Significant	Downregulated regulated 2-fold	Cluster 1	-0.447637108	-0.510359749	-0.7723378	0.390723663	0.590941056	0.748669938
199	NUP153	HNUP153	ENSG00000124789	6.099982333	-4.458771618	1.710377202	-2.606893738	0.009136771	0.046360968	nucleoporin 153	Significant	Downregulated regulated 2-fold	Cluster 1	-0.478529442	-0.500795972	-0.483711137	0.514137313	0.500516833	0.448382404
200	AHNAK	AHNAK1	ENSG00000124942	228.0983799	-5.380335704	0.793522373	-6.780320114	1.20E-11	6.33E-09	AHNAK nucleoprotein	Significant	Downregulated regulated 2-fold	Cluster 1	-0.793708349	-0.979769869	-0.805638241	0.799142957	0.86208573	0.917887773
201	RPL23	L23	ENSG00000125691	16.32134766	-3.828660007	1.382352537	-2.76966975	0.005611316	0.036043487	ribosomal protein L23	Significant	Downregulated regulated 2-fold	Cluster 1	-0.321215646	-0.77047495	-0.437040241	0.526209504	0.574218854	0.428302479
202	PSMB2	HC7-I	ENSG00000126067	9.451840062	-3.926761049	1.519528754	-2.584196606	0.009760614	0.048074664	proteasome 20S subunit beta 2	Significant	Downregulated regulated 2-fold	Cluster 1	-0.310459098	-0.610234964	-0.590983769	0.627584688	0.351527648	0.532565495
203	AGO3	EIF2C3	ENSG00000126070	19.89534536	-3.659312116	1.329119161	-2.753185888	0.005901838	0.037185802	argonaute RISC catalytic component 3	Significant	Downregulated regulated 2-fold	Cluster 1	-0.537302534	-0.305211068	-0.499366741	0.13634042	0.091713154	1.113826768
204	KLC1	KLC	ENSG00000126214	21.51214988	-3.122868496	0.973376163	-3.208285362	0.001335289	0.017029777	kinesin light chain 1	Significant	Downregulated regulated 2-fold	Cluster 1	-0.534158786	-0.407698287	-0.415567047	0.159801349	0.765251549	0.432371222
205	CAPNS1	CALPAIN4	ENSG00000126247	6.988253607	-4.655427526	1.692924004	-2.749932965	0.005960746	0.037274869	calpain small subunit 1	Significant	Downregulated regulated 2-fold	Cluster 1	-0.5045652	-0.527792426	-0.509969864	0.514419379	0.618108264	0.409799847
206	PRDX5	ACR1	ENSG00000126432	6.041774868	-4.442754747	1.72633879	-2.573512669	0.010067196	0.048676553	peroxiredoxin 5	Significant	Downregulated regulated 2-fold	Cluster 1	-0.473813083	-0.496015877	-0.47897914	0.620222177	0.370311205	0.458274719
207	PCNX4	C14orf135	ENSG00000126773	14.95105755	-5.724318874	1.402423424	-4.081733645	4.47E-05	0.002075998	pecanex 4	Significant	Downregulated regulated 2-fold	Cluster 1	-0.770491894	-0.642042666	-0.72012621	0.735629369	0.385594757	1.011436644
208	KTN1	CG1	ENSG00000126777	9.758890969	-3.726062243	1.409868381	-2.642844037	0.00822129	0.043808425	kinectin 1	Significant	Downregulated regulated 2-fold	Cluster 1	-0.353474761	-0.442721574	-0.571149259	0.636707484	-0.054248838	0.784886947
209	OR7C1	CIT-HSP-146E8	ENSG00000127530	5.785148863	4.781058337	1.596306052	2.995076246	0.002743762	0.024586358	olfactory receptor family 7 subfamily C member 1	Significant	Upregulated 2-fold	Cluster 2	0.660387692	-0.347372406	1.080412199	-0.554155881	-0.461906332	-0.377365272
210	SMARCA4	BAF190	ENSG00000127616	21.01700265	-4.505507364	1.299543791	-3.466991566	0.000526318	0.009854472	SWI/SNF related, matrix associated, actin dependent regulator of chromatin, subfamily a, member 4	Significant	Downregulated regulated 2-fold	Cluster 1	-0.434528218	-0.632034288	-0.741905061	0.739369664	0.985919347	0.083178555
211	KDM4B	JMJD2B	ENSG00000127663	8.98961649	-4.825849608	1.526465713	-3.161453	0.001569842	0.018752858	lysine demethylase 4B	Significant	Downregulated regulated 2-fold	Cluster 1	-0.551478312	-0.57638039	-0.578112585	0.671347823	0.588380386	0.446243079
212	ATF4	CREB-2	ENSG00000128272	15.2088459	-5.776626573	1.582354865	-3.65065176	0.000261576	0.006034046	activating transcription factor 4	Significant	Downregulated regulated 2-fold	Cluster 1	-0.666161418	-0.693820361	-0.672600346	0.720819041	0.680363059	0.631400026
213	CALU	CALU	ENSG00000128595	7.551115363	-4.764721397	1.755013966	-2.714919363	0.006629191	0.038977871	calumenin	Significant	Downregulated regulated 2-fold	Cluster 1	-0.501955842	-0.525307134	-0.507392292	0.201248277	0.839530833	0.493876158
214	HERC2	D15F37S1	ENSG00000128731	7.438960839	-4.726640544	1.828923512	-2.584383935	0.009755313	0.048074664	HECT and RLD domain containing E3 ubiquitin protein ligase 2	Significant	Downregulated regulated 2-fold	Cluster 1	-0.481486576	-0.505171816	-0.486986765	0.999404424	0.228275916	0.245964818
215	DTD2	ATD	ENSG00000129480	14.71389425	3.763107046	1.196810993	3.144278477	0.001664969	0.019425908	D-aminoacyl-tRNA deacylase 2	Significant	Upregulated 2-fold	Cluster 2	0.869557098	-0.186588103	0.813039256	-0.727169851	-0.402755806	-0.366082593
216	RPL36	L36	ENSG00000130255	9.769692487	-4.177362278	1.594817596	-2.619335457	0.008810126	0.046114244	ribosomal protein L36	Significant	Downregulated regulated 2-fold	Cluster 1	-0.260234226	-0.622736361	-0.603360139	0.362032878	0.652066541	0.472231308
217	TULP4	TUSP	ENSG00000130338	23.78795022	-6.67044872	1.787650765	-3.731404841	0.000190415	0.005247241	TUB like protein 4	Significant	Downregulated regulated 2-fold	Cluster 1	-0.578041725	-0.607036536	-0.847592874	-0.083893684	0.40440276	1.712162059
218	EXOSC2	RRP4	ENSG00000130713	31.85992904	2.621312879	0.905119303	2.896096536	0.003778361	0.028663432	exosome component 2	Significant	Upregulated 2-fold	Cluster 2	0.441910275	0.681111571	0.043873778	-0.374893969	-0.514852436	-0.277149219
219	CHMP2A	BC-2	ENSG00000130724	6.401427978	-4.279396806	1.619475974	-2.64245773	0.008230674	0.043808425	charged multivesicular body protein 2A	Significant	Downregulated regulated 2-fold	Cluster 1	-0.473607425	-0.471932792	-0.478801186	0.266945839	0.404157662	0.753237902
220	TRIM28	KAP1	ENSG00000130726	5.968433785	-4.426278395	1.715769171	-2.579763332	0.009886805	0.04815713	tripartite motif containing 28	Significant	Downregulated regulated 2-fold	Cluster 1	-0.473923457	-0.496032032	-0.479068386	0.481638338	0.44136554	0.526019998
221	EIF2S3	EIF2	ENSG00000130741	8.602160838	-4.952661981	1.671240333	-2.963464848	0.003041968	0.025531357	eukaryotic translation initiation factor 2 subunit gamma	Significant	Downregulated regulated 2-fold	Cluster 1	-0.544427062	-0.56901163	-0.55014732	0.671826296	0.366204911	0.625554806
222	CLIP1	CLIP	ENSG00000130779	16.2142767	2.480939201	0.948159518	2.616584187	0.008881446	0.046155546	CAP-Gly domain containing linker protein 1	Significant	Upregulated 2-fold	Cluster 2	0.198128627	0.553076254	0.345502988	-0.316381386	-0.269035579	-0.511290904
223	RPL27	DBA16	ENSG00000131469	14.16014107	-4.201530313	1.439233886	-2.91928251	0.003508381	0.027814193	ribosomal protein L27	Significant	Downregulated regulated 2-fold	Cluster 1	-0.461970545	-0.461878661	-0.686105155	0.384833414	0.419053969	0.806066979
224	ANKHD1	MASK	ENSG00000131503	26.34471783	-3.978050889	1.460868568	-2.723072407	0.006467788	0.038895126	ankyrin repeat and KH domain containing 1	Significant	Downregulated regulated 2-fold	Cluster 1	-1.130874647	-0.805555119	-0.027095791	0.139866749	0.842153407	0.981505401
225	DIAPH1	DFNA1	ENSG00000131504	14.18214006	-4.613781891	1.416950737	-3.256134296	0.001129403	0.015529294	diaphanous related formin 1	Significant	Downregulated regulated 2-fold	Cluster 1	-0.45805675	-0.643168801	-0.63625546	0.863671288	0.843697935	0.030111788
226	MAP1B	DFNA83	ENSG00000131711	68.39287734	-5.328015068	1.165097871	-4.573019316	4.81E-06	0.000499482	microtubule associated protein 1B	Significant	Downregulated regulated 2-fold	Cluster 1	-0.771498917	-0.59384681	-0.921095798	0.122880911	1.157266769	1.006293845
227	NUP210	GP210	ENSG00000132182	13.69854053	4.032640213	1.506312974	2.677159582	0.007424926	0.041441448	nucleoporin 210	Significant	Upregulated 2-fold	Cluster 2	-0.481749066	1.254558163	0.61915555	-0.354918451	-0.295572044	-0.741474152
228	RAN	ARA24	ENSG00000132341	8.472106645	-4.932598387	1.681439909	-2.933556151	0.00335103	0.027184625	RAN, member RAS oncogene family	Significant	Downregulated regulated 2-fold	Cluster 1	-0.539621857	-0.564114512	-0.545320211	0.392408565	0.503719819	0.752928197
229	MYH10	NMMHC-IIB	ENSG00000133026	2074.900337	-2.190970934	0.815558054	-2.686468393	0.007221178	0.040909678	myosin heavy chain 10	Significant	Downregulated regulated 2-fold	Cluster 1	-0.287350607	-0.578780267	-0.211609258	0.43041162	0.593147969	0.054180543
230	TPT1	HRF	ENSG00000133112	43.09102096	-3.730779108	0.961623591	-3.87966679	0.0001046	0.003511168	tumor protein, translationally-controlled 1	Significant	Downregulated regulated 2-fold	Cluster 1	-0.529098868	-0.427117526	-0.7325994	0.57731301	0.650344652	0.461158132
231	MORC4	ZCW4	ENSG00000133131	40.38662864	2.700212503	0.870182123	3.103042953	0.001915418	0.021265204	MORC family CW-type zinc finger 4	Significant	Upregulated 2-fold	Cluster 2	0.680426036	0.226228349	0.370048301	-0.524427512	-0.523286255	-0.22898892
232	WDR74	Nsa1	ENSG00000133316	494.6098019	-2.951472371	1.088146259	-2.712385717	0.006680081	0.039189809	WD repeat domain 74	Significant	Downregulated regulated 2-fold	Cluster 1	-0.195005506	-0.542278556	-0.432022219	-0.401156803	0.99563801	0.574825074
233	PDZD2	AIPC	ENSG00000133401	5.807415617	6.247229054	1.987451211	3.143337064	0.001670334	0.019425908	PDZ domain containing 2	Significant	Upregulated 2-fold	Cluster 2	0.832690526	-0.25699725	1.194669888	-0.628610869	-0.50082344	-0.640928855
234	BTG1	APRO2	ENSG00000133639	14.31999991	-4.57307338	1.415104875	-3.231614463	0.00123093	0.016495713	BTG anti-proliferation factor 1	Significant	Downregulated regulated 2-fold	Cluster 1	-0.745438328	-0.698130964	-0.233410083	0.75549274	0.66347684	0.258009794
235	ATP13A3	AFURS1	ENSG00000133657	12.53280693	-5.492258009	1.642566706	-3.343704697	0.000826677	0.01247101	ATPase 13A3	Significant	Downregulated regulated 2-fold	Cluster 1	-0.616850314	-0.643510921	-0.623055587	0.541667833	0.464951393	0.876797595
236	MICAL2	Ebitein1	ENSG00000133816	20.69132891	-5.584412464	1.56258179	-3.573836902	0.000351788	0.007144005	microtubule associated monooxygenase, calponin and LIM domain containing 2	Significant	Downregulated regulated 2-fold	Cluster 1	-0.587814186	-0.755620037	-0.733505402	0.704544243	0.967528894	0.404866488
237	ZFC3H1	CCDC131	ENSG00000133858	10.04222406	-5.634461671	1.515105375	-3.718857952	0.000200126	0.005247241	zinc finger C3H1-type containing	Significant	Downregulated regulated 2-fold	Cluster 1	-0.533854838	-0.820233604	-0.539790482	0.729434655	0.239285828	0.92515844
238	CCNB1	CCNB	ENSG00000134057	7.213081732	-4.699276135	1.728005217	-2.719480294	0.006538459	0.038927543	cyclin B1	Significant	Downregulated regulated 2-fold	Cluster 1	-0.502638029	-0.526092624	-0.508093243	0.710175273	0.594543622	0.232105
239	BHLHE40	BHLHB2	ENSG00000134107	9.114811801	-5.03993429	1.688474428	-2.984904127	0.002836672	0.024926603	basic helix-loop-helix family member e40	Significant	Downregulated regulated 2-fold	Cluster 1	-0.550631976	-0.575575847	-0.556434625	0.442312187	0.828533491	0.41179677
240	EDEM1	EDEM	ENSG00000134109	6.580538465	-4.557853978	1.767944587	-2.578052508	0.00993589	0.048281058	ER degradation enhancing alpha-mannosidase like protein 1	Significant	Downregulated regulated 2-fold	Cluster 1	-0.478492364	-0.50135384	-0.483807085	0.325823158	0.321785256	0.816044874
241	NOTCH2	AGS2	ENSG00000134250	14.32017252	-5.690209773	1.615497011	-3.522265739	0.000427875	0.008305809	notch receptor 2	Significant	Downregulated regulated 2-fold	Cluster 1	-0.647835097	-0.675247228	-0.65421457	0.521390056	0.590120725	0.865786114
242	ROCK2	ROCK-II	ENSG00000134318	12.98932348	-5.287957349	1.633681517	-3.236834901	0.001208633	0.016414632	Rho associated coiled-coil containing protein kinase 2	Significant	Downregulated regulated 2-fold	Cluster 1	-0.627088509	-0.565769402	-0.535779525	0.972601262	1.120670245	-0.36463407
243	IL6ST	CD130	ENSG00000134352	34.40446547	-6.932783221	2.147436178	-3.228400123	0.001244847	0.016591487	interleukin 6 cytokine family signal transducer	Significant	Downregulated regulated 2-fold	Cluster 1	-0.57495057	-0.605047339	-0.581915282	-0.121331246	2.201627885	-0.318383448
244	NAV1	POMFIL3	ENSG00000134369	15.51167869	-3.339347122	1.299925152	-2.56887646	0.010202882	0.049202327	neuron navigator 1	Significant	Downregulated regulated 2-fold	Cluster 1	-0.698559598	-0.473218267	-0.201723279	0.440110164	0.030723717	0.902667262
245	ELP2	MRT58	ENSG00000134759	11.38449816	-5.462527662	1.409076011	-3.876673523	0.000105894	0.003511168	elongator acetyltransferase complex subunit 2	Significant	Downregulated regulated 2-fold	Cluster 1	-0.698955533	-0.711600322	-0.565073754	0.994655737	0.498395025	0.482578846
246	ANXA1	ANX1	ENSG00000135046	37.18211824	-4.503533817	1.276947458	-3.526796493	0.00042062	0.008225456	annexin A1	Significant	Downregulated regulated 2-fold	Cluster 1	-0.189510238	-0.838925685	-0.906298534	0.622965715	0.982049607	0.329719135
247	CTSL	CATL	ENSG00000135047	6.807422721	-4.617666469	1.689930242	-2.732459812	0.006286334	0.038327764	cathepsin L	Significant	Downregulated regulated 2-fold	Cluster 1	-0.500719623	-0.523763344	-0.506082013	0.472917552	0.565490094	0.492157335
248	HAVCR2	CD366	ENSG00000135077	21.22664388	6.647054584	1.63354253	4.069104087	4.72E-05	0.002076548	hepatitis A virus cellular receptor 2	Significant	Upregulated 2-fold	Cluster 2	1.746159847	1.017261834	-0.495887945	-0.94732749	-0.602930179	-0.717276067
249	DNAJC14	DNAJ	ENSG00000135392	8.241508692	-4.370288274	1.443294717	-3.027994368	0.002461827	0.023552279	DnaJ heat shock protein family (Hsp40) member C14	Significant	Downregulated regulated 2-fold	Cluster 1	-0.518000382	-0.512642823	-0.536163235	0.650558266	0.259527874	0.6567203
250	HNRNPA1	ALS19	ENSG00000135486	81.28718194	-7.992761001	1.304170763	-6.128615382	8.86E-10	2.93E-07	heterogeneous nuclear ribonucleoprotein A1	Significant	Downregulated regulated 2-fold	Cluster 1	-1.168978091	-1.004298524	-0.98072168	0.963263964	1.047278546	1.143455784
251	CCT7	CCTETA	ENSG00000135624	7.118995001	-4.682475699	1.683403507	-2.781552777	0.005409953	0.035755934	chaperonin containing TCP1 subunit 7	Significant	Downregulated regulated 2-fold	Cluster 1	-0.509562513	-0.532913447	-0.514996318	0.453117102	0.582908316	0.521446861
252	GLUL	GLNS	ENSG00000135821	10.57309168	-4.650049539	1.711971725	-2.716195292	0.006603695	0.038927543	glutamate-ammonia ligase	Significant	Downregulated regulated 2-fold	Cluster 1	-0.401949704	-0.587904929	-0.568032438	-0.090903283	0.746972981	0.901817374
253	GCC2	GCC185	ENSG00000135968	33.35501564	6.907939263	1.366933537	5.053602882	4.34E-07	6.02E-05	GRIP and coiled-coil domain containing 2	Significant	Upregulated 2-fold	Cluster 2	0.962880421	1.002212026	1.216102719	-1.33947668	-0.677682472	-1.164036014
254	FLNB	ABP-278	ENSG00000136068	80.84726189	-3.509951646	1.234828616	-2.842460566	0.004476677	0.032379252	filamin B	Significant	Downregulated regulated 2-fold	Cluster 1	-1.058958877	0.088879333	-0.92736677	0.452926541	0.755910782	0.68860899
255	RNASEH2B	AGS2	ENSG00000136104	5.853561395	4.954999526	1.638195228	3.024669735	0.002489048	0.023552279	ribonuclease H2 subunit B	Significant	Upregulated 2-fold	Cluster 2	0.98803734	-0.317428095	0.835225253	-0.504634939	-0.672641736	-0.328557823
256	CALCOCO2	NDP52	ENSG00000136436	9.241666751	-5.00072405	1.501176061	-3.331204233	0.000864711	0.01289739	calcium binding and coiled-coil domain 2	Significant	Downregulated regulated 2-fold	Cluster 1	-0.629647652	-0.5791258	-0.559888324	0.539863981	0.60371842	0.625079374
257	TEX2	HT008	ENSG00000136478	33.10746538	3.81960828	1.126277851	3.39135523	0.000695479	0.011655551	testis expressed 2	Significant	Upregulated 2-fold	Cluster 2	1.175490374	0.276747657	0.219421041	-0.729778553	-0.26178479	-0.680095729
258	YME1L1	FTSH	ENSG00000136758	30.09720855	-4.003898178	1.031596843	-3.881262536	0.000103916	0.003511168	YME1 like 1 ATPase	Significant	Downregulated regulated 2-fold	Cluster 1	-0.858355213	-0.446164498	-0.519764471	0.889357021	0.538680874	0.396246287
259	TXN	TRDX	ENSG00000136810	8.528560071	-4.943119682	1.702366237	-2.903675821	0.003688098	0.028235707	thioredoxin	Significant	Downregulated regulated 2-fold	Cluster 1	-0.536396537	-0.560937174	-0.542104836	0.675871788	0.716462148	0.24710461
260	NIBAN2	C9orf88	ENSG00000136830	21.49563721	-5.332082163	1.553935929	-3.431339776	0.000600608	0.010803697	niban apoptosis regulator 2	Significant	Downregulated regulated 2-fold	Cluster 1	-0.756011206	-0.7848405	-0.446288873	0.853522658	0.736571025	0.397046896
261	RPS6	S6	ENSG00000137154	21.27128209	-4.019547939	1.412980526	-2.844729892	0.00444491	0.032326617	ribosomal protein S6	Significant	Downregulated regulated 2-fold	Cluster 1	-0.379746592	-0.824369917	-0.389660662	0.425409796	0.346924568	0.821442807
262	PIM1	PIM	ENSG00000137193	6.301043639	-4.50224072	1.732789814	-2.598261303	0.009369716	0.046712718	Pim-1 proto-oncogene, serine/threonine kinase	Significant	Downregulated regulated 2-fold	Cluster 1	-0.4792919	-0.501802102	-0.484528529	0.685227573	0.448538119	0.33185684
263	HMGA1	HMG-R	ENSG00000137309	601.2696967	-8.873197123	1.130056227	-7.851996129	4.09E-15	3.60E-12	high mobility group AT-hook 1	Significant	Downregulated regulated 2-fold	Cluster 1	-1.019969803	-1.481274986	-1.580588326	1.302273076	1.388508159	1.39105188
264	MTCH1	CGI-64	ENSG00000137409	18.32297515	-4.621261911	1.400911335	-3.298754029	0.00097115	0.014074579	mitochondrial carrier 1	Significant	Downregulated regulated 2-fold	Cluster 1	-0.463303048	-0.764735763	-0.594524622	0.654020658	0.741523934	0.427018841
265	TAF8	II	ENSG00000137413	18.37561518	-4.083695638	1.37077076	-2.979123685	0.002890741	0.0251038	TATA-box binding protein associated factor 8	Significant	Downregulated regulated 2-fold	Cluster 1	-0.269340233	-0.771095598	-0.749532697	0.62693602	0.703399497	0.459633011
266	SYTL2	CHR11SYT	ENSG00000137501	10.78322467	8.41195234	1.896500724	4.435512327	9.19E-06	0.000757792	synaptotagmin like 2	Significant	Upregulated 2-fold	Cluster 2	-0.271862859	1.606789604	1.104463838	-0.740645559	-0.94111727	-0.757627755
267	SDCBP	MDA-9	ENSG00000137575	15.65092858	-5.816147617	1.61433865	-3.602805159	0.000314801	0.006812098	syndecan binding protein	Significant	Downregulated regulated 2-fold	Cluster 1	-0.66433195	-0.692138649	-0.670803799	0.669419946	0.470677296	0.887177156
268	YAP1	COB1	ENSG00000137693	9.175233439	-5.037556061	1.812046147	-2.780037401	0.005435264	0.035755934	Yes1 associated transcriptional regulator	Significant	Downregulated regulated 2-fold	Cluster 1	-0.518761661	-0.543785888	-0.524572836	0.311728962	1.07367683	0.201714593
269	SLTM	Met	ENSG00000137776	5.508380677	-4.73713628	1.599141034	-2.962300498	0.003053496	0.025531357	SAFB like transcription modulator	Significant	Downregulated regulated 2-fold	Cluster 1	-0.424451224	-0.445926066	-0.620996125	0.278895938	0.419059781	0.793417696
270	RPLP1	LP1	ENSG00000137818	15.05310555	-4.697754055	1.553054969	-3.024847252	0.002487587	0.023552279	ribosomal protein lateral stalk subunit P1	Significant	Downregulated regulated 2-fold	Cluster 1	-0.694010327	-0.336806773	-0.700404512	0.690768427	0.628374267	0.412078919
271	ARHGAP29	PARG1	ENSG00000137962	6.397122197	-4.524880383	1.734339046	-2.608994126	0.00908088	0.046360968	Rho GTPase activating protein 29	Significant	Downregulated regulated 2-fold	Cluster 1	-0.481577854	-0.504197298	-0.486839658	0.275440732	0.667525713	0.529648366
272	ACTR2	ARP2	ENSG00000138071	6.693622352	-4.58716225	1.764281461	-2.60001726	0.009321907	0.046697979	actin related protein 2	Significant	Downregulated regulated 2-fold	Cluster 1	-0.481099377	-0.503705104	-0.486361805	0.677983724	0.137867666	0.655314897
273	DUSP5	DUSP	ENSG00000138166	7.053071278	-4.666680884	1.692189067	-2.75777747	0.00581958	0.036843384	dual specificity phosphatase 5	Significant	Downregulated regulated 2-fold	Cluster 1	-0.50617359	-0.529464397	-0.511592974	0.638212646	0.473153464	0.435864851
274	SMARCAL1	HARP	ENSG00000138375	23.26165567	5.479013211	1.485550645	3.688203582	0.000225843	0.005624767	SWI/SNF related, matrix associated, actin dependent regulator of chromatin, subfamily a like 1	Significant	Upregulated 2-fold	Cluster 2	-0.360176077	1.316673442	1.145276112	-1.036507322	-0.601976952	-0.463289204
275	HNRNPD	AUF1	ENSG00000138668	29.7368325	-4.525511789	1.621366784	-2.791170901	0.005251773	0.035243411	heterogeneous nuclear ribonucleoprotein D	Significant	Downregulated regulated 2-fold	Cluster 1	-0.746686638	-0.922909244	-0.004477793	1.414024748	0.072282937	0.18776599
276	CENPE	CENP-E	ENSG00000138778	9.220966945	-5.043180681	1.735022275	-2.906695064	0.003652691	0.02819621	centromere protein E	Significant	Downregulated regulated 2-fold	Cluster 1	-0.472823615	-0.617404984	-0.478570321	1.040787024	0.880417431	-0.352405536
277	PHLDA1	DT1P1B11	ENSG00000139289	24.00993309	-5.539147974	1.544533194	-3.586292606	0.000335413	0.007027692	pleckstrin homology like domain family A member 1	Significant	Downregulated regulated 2-fold	Cluster 1	-0.490533457	-0.805839058	-0.783488076	0.824192351	0.825608348	0.430059892
278	GAS2L3	G2L3	ENSG00000139354	20.97402657	-3.981120511	1.314618271	-3.028347163	0.002458954	0.023552279	growth arrest specific 2 like 3	Significant	Downregulated regulated 2-fold	Cluster 1	-0.740118067	-0.600154607	-0.285893853	0.164540899	0.371898994	1.089726634
279	SMARCC2	BAF170	ENSG00000139613	10.83808529	-5.115141732	1.429087281	-3.579306737	0.000344507	0.007144005	SWI/SNF related, matrix associated, actin dependent regulator of chromatin subfamily c member 2	Significant	Downregulated regulated 2-fold	Cluster 1	-0.569194228	-0.8323673	-0.407768136	0.272187452	0.672402149	0.864740063
280	TMBIM6	BAXI1	ENSG00000139644	12.65620915	-5.509471351	1.619263828	-3.402454409	0.000667835	0.011523427	transmembrane BAX inhibitor motif containing 6	Significant	Downregulated regulated 2-fold	Cluster 1	-0.624384553	-0.651171987	-0.630618795	0.794862468	0.621824662	0.489488204
281	MORN3	MORN3	ENSG00000139714	16.51111289	3.390000346	0.9481926	3.575223375	0.000349929	0.007144005	MORN repeat containing 3	Significant	Upregulated 2-fold	Cluster 2	0.58738815	0.639309776	0.264207753	-0.513471221	-0.605615711	-0.371818747
282	IQGAP1	HUMORFA01	ENSG00000140575	24.55103186	-5.763951891	1.474495018	-3.909102317	9.26E-05	0.003260918	IQ motif containing GTPase activating protein 1	Significant	Downregulated regulated 2-fold	Cluster 1	-0.744406622	-0.773812454	-0.700693492	1.092982409	0.397237636	0.728692522
283	RPS2	LLREP3	ENSG00000140988	38.20079625	-3.018051745	1.100352706	-2.742803948	0.006091704	0.037400231	ribosomal protein S2	Significant	Downregulated regulated 2-fold	Cluster 1	-0.936120146	-0.059292472	-0.539772538	0.502779016	0.433368396	0.599037746
284	NPC1	NPC	ENSG00000141458	13.73250554	-4.921780546	1.553753561	-3.167671288	0.001536652	0.018699649	NPC intracellular cholesterol transporter 1	Significant	Downregulated regulated 2-fold	Cluster 1	-0.470907838	-0.68574725	-0.664946231	0.484853664	0.628949223	0.707798432
285	CSNK1D	ASPS	ENSG00000141551	27.96713313	-3.407970224	1.026813318	-3.318977426	0.000903477	0.013399888	casein kinase 1 delta	Significant	Downregulated regulated 2-fold	Cluster 1	-0.427925746	-0.29912434	-0.915767374	0.365497597	0.578331477	0.698988386
286	APP	AAA	ENSG00000142192	13.60322156	-3.785298288	1.263978884	-2.994748041	0.002746716	0.024586358	amyloid beta precursor protein	Significant	Downregulated regulated 2-fold	Cluster 1	-0.677442952	-0.537479074	-0.363572589	0.374966205	0.710792584	0.492735827
287	RPL13A	L13A	ENSG00000142541	41.38176056	-3.984719391	1.091465758	-3.650796521	0.000261428	0.006034046	ribosomal protein L13a	Significant	Downregulated regulated 2-fold	Cluster 1	-0.88360721	-0.602893233	-0.344996779	0.609466107	0.801028386	0.421002728
288	SERBP1	CGI-55	ENSG00000142864	9.981541824	-5.1665963	1.665148165	-3.10278473	0.00191709	0.021265204	SERPINE1 mRNA binding protein 1	Significant	Downregulated regulated 2-fold	Cluster 1	-0.57159909	-0.59706788	-0.577525103	0.588050629	0.368257002	0.789884441
289	RPS8	S8	ENSG00000142937	18.71690648	-4.140620809	1.391530242	-2.975588086	0.002924274	0.025236242	ribosomal protein S8	Significant	Downregulated regulated 2-fold	Cluster 1	-0.764125406	-0.460087351	-0.428317903	0.45289999	0.471411632	0.728219038
290	HDGF	HMG1L2	ENSG00000143321	28.20099511	-5.076522286	1.54131224	-3.293636521	0.000989003	0.014155691	heparin binding growth factor	Significant	Downregulated regulated 2-fold	Cluster 1	-1.065883711	-1.127179453	0.236407485	0.919164855	0.599344291	0.438146532
291	SNX27	MRT1	ENSG00000143376	57.05290015	4.257388033	1.16205841	3.663660963	0.000248636	0.00596726	sorting nexin 27	Significant	Upregulated 2-fold	Cluster 2	0.669968012	0.772243018	0.892381616	-0.17664562	-1.031473577	-1.126473449
292	DYRK3	DYRK5	ENSG00000143479	14.45379089	4.040696632	1.43538073	2.815069583	0.004876667	0.033702623	dual specificity tyrosine phosphorylation regulated kinase 3	Significant	Upregulated 2-fold	Cluster 2	0.586566763	1.204795355	-0.534107367	-0.509968505	-0.403293484	-0.343992762
293	TP53BP2	53BP2	ENSG00000143514	11.00744837	-5.303838537	2.032954716	-2.608930978	0.009082556	0.046360968	tumor protein p53 binding protein 2	Significant	Downregulated regulated 2-fold	Cluster 1	-0.477125441	-0.502715244	-0.483050236	0.735121063	1.341153617	-0.613383759
294	TPM3	CAPM1	ENSG00000143549	16.46119637	-3.977671796	1.365601591	-2.912761542	0.003582481	0.028093756	tropomyosin 3	Significant	Downregulated regulated 2-fold	Cluster 1	-0.288299231	-0.741917036	-0.720616525	0.401790199	0.69221628	0.656826314
295	ARF1	PVNH8	ENSG00000143761	16.83102782	-4.917027343	1.53443066	-3.204463696	0.001353144	0.017174514	ADP ribosylation factor 1	Significant	Downregulated regulated 2-fold	Cluster 1	-0.717103445	-0.744971618	-0.367253962	0.572637174	0.707668135	0.549023717
296	RHOB	ARH6	ENSG00000143878	7.818539729	-4.816252077	1.724584232	-2.792703301	0.005226961	0.035201983	ras homolog family member B	Significant	Downregulated regulated 2-fold	Cluster 1	-0.516640503	-0.540630286	-0.522219753	0.777997659	0.567729453	0.23376343
297	RPS27A	CEP80	ENSG00000143947	14.57772091	-4.000978564	1.510311079	-2.649108929	0.008070431	0.043659711	ribosomal protein S27a	Significant	Downregulated regulated 2-fold	Cluster 1	-0.208625891	-0.712595219	-0.691737648	0.480114244	0.326662823	0.806181691
298	SLC20A1	GLVR1	ENSG00000144136	10.35282271	-5.223517802	1.635107936	-3.194601217	0.001400242	0.017603039	solute carrier family 20 member 1	Significant	Downregulated regulated 2-fold	Cluster 1	-0.584653331	-0.610313151	-0.590625536	0.533255072	0.729907068	0.522429878
299	GOLGA4	CRPF46	ENSG00000144674	24.12626033	-4.85590376	1.438055467	-3.376715203	0.00073357	0.011680371	golgin A4	Significant	Downregulated regulated 2-fold	Cluster 1	-0.488357169	-0.359493989	-0.970852082	-0.277281484	0.915329191	1.180655532
300	RPS3A	FTE1	ENSG00000145425	16.91233624	-5.929326579	1.58869605	-3.732196967	0.000189817	0.005247241	ribosomal protein S3A	Significant	Downregulated regulated 2-fold	Cluster 1	-0.684480937	-0.712589365	-0.691024921	0.536776469	0.73412588	0.817192875
301	MYO10	MyoX	ENSG00000145555	9.499568566	-4.204058876	1.555185191	-2.703252899	0.006866448	0.039837744	myosin X	Significant	Downregulated regulated 2-fold	Cluster 1	-0.565168229	-0.404377598	-0.571030221	0.832257856	0.484030954	0.224287237
302	PAM	PAL	ENSG00000145730	9.760106237	-5.601130701	1.506125194	-3.718901141	0.000200091	0.005247241	peptidylglycine alpha-amidating monooxygenase	Significant	Downregulated regulated 2-fold	Cluster 1	-0.531376455	-0.556777573	-0.806616298	0.699849055	0.302258214	0.892663056
303	IGFBP3	BP-53	ENSG00000146674	7.088431004	-4.675690648	1.716471348	-2.724013223	0.006449392	0.03887305	insulin like growth factor binding protein 3	Significant	Downregulated regulated 2-fold	Cluster 1	-0.50224024	-0.525573356	-0.50766806	0.66246408	0.598389213	0.274628363
304	SH3KBP1	AGMX2	ENSG00000147010	7.989847139	-4.990677226	1.609317416	-3.101114284	0.001927939	0.021296059	SH3 domain containing kinase binding protein 1	Significant	Downregulated regulated 2-fold	Cluster 1	-0.492729794	-0.516801717	-0.634636929	0.814024008	0.752095737	0.078048696
305	MSN	HEL70	ENSG00000147065	56.10972873	-6.954658595	1.295538216	-5.368161673	7.95E-08	1.40E-05	moesin	Significant	Downregulated regulated 2-fold	Cluster 1	-0.919205062	-0.968925999	-0.941534932	0.835675387	1.001826286	0.99216432
306	RPL10	AUTSX5	ENSG00000147403	39.17961753	-3.372693978	1.130134786	-2.984328967	0.00284201	0.024926603	ribosomal protein L10	Significant	Downregulated regulated 2-fold	Cluster 1	-0.971709339	-0.558015004	-0.145534714	0.517230386	0.527369214	0.630659457
307	GSN	ADF	ENSG00000148180	10.99182982	-4.680086284	1.71072584	-2.735731334	0.006224182	0.038036668	gelsolin	Significant	Downregulated regulated 2-fold	Cluster 1	-0.528476	-0.458882146	-0.53450875	1.162306062	0.64625571	-0.286694877
308	ASTN2	bA67K19.1	ENSG00000148219	36.82989893	3.344820755	0.779725149	4.289743329	1.79E-05	0.001124387	astrotactin 2	Significant	Upregulated 2-fold	Cluster 2	0.540365234	0.480420165	0.563148789	-0.516617015	-0.579876388	-0.487440784
309	CIZ1	LSFR1	ENSG00000148337	8.10736512	-4.18532576	1.467201181	-2.852591596	0.004336431	0.031871861	CDKN1A interacting zinc finger protein 1	Significant	Downregulated regulated 2-fold	Cluster 1	-0.535894182	-0.560101238	-0.475828425	0.501428229	0.427839707	0.642555909
310	HERC4	HERC4	ENSG00000148634	15.69974518	-3.768165169	1.463637434	-2.574520904	0.010037902	0.048623966	HECT and RLD domain containing E3 ubiquitin protein ligase 4	Significant	Downregulated regulated 2-fold	Cluster 1	-0.683800428	-0.222490815	-0.690232903	0.889069144	0.066792901	0.640662101
311	RPS3	S3	ENSG00000149273	33.33350122	-3.922801574	1.189214854	-3.298648315	0.000971515	0.014074579	ribosomal protein S3	Significant	Downregulated regulated 2-fold	Cluster 1	-0.288764086	-0.940287117	-0.57752873	0.574339018	0.505613372	0.726627544
312	HYOU1	GRP-170	ENSG00000149428	15.71913613	-5.755461688	1.944271519	-2.960214987	0.003074244	0.025531357	hypoxia up-regulated 1	Significant	Downregulated regulated 2-fold	Cluster 1	-0.548305447	-0.575871611	-0.554694419	1.480871196	0.168658339	0.029341942
313	ALDOA	ALDA	ENSG00000149925	33.48369434	-3.328904747	1.020414277	-3.262307108	0.001105094	0.015436227	aldolase, fructose-bisphosphate A	Significant	Downregulated regulated 2-fold	Cluster 1	-0.399252059	-0.725998019	-0.365956104	0.677887136	0.474277266	0.339041781
314	FAM124A	FAM124A	ENSG00000150510	10.30166602	7.575506582	2.347487124	3.227070557	0.001250646	0.016591487	family with sequence similarity 124 member A	Significant	Upregulated 2-fold	Cluster 2	-0.066908666	1.859971167	-0.075130531	-0.460811809	-0.673913931	-0.583206231
315	DLG2	PPP1R58	ENSG00000150672	13.86098374	7.874218001	2.335529867	3.371491032	0.000747625	0.011818738	discs large MAGUK scaffold protein 2	Significant	Upregulated 2-fold	Cluster 2	-0.088732181	2.004591047	-0.097119003	-0.484306504	-0.715896586	-0.618536773
316	CCT5	CCT-epsilon	ENSG00000150753	9.276662766	-5.06531649	1.64916385	-3.071445261	0.002130252	0.021965284	chaperonin containing TCP1 subunit 5	Significant	Downregulated regulated 2-fold	Cluster 1	-0.56229528	-0.58732979	-0.568121262	0.43832197	0.65373204	0.625692323
317	SLC7A11	CCBR1	ENSG00000151012	18.0051221	-6.004900146	1.969873806	-3.048367935	0.00230088	0.022581129	solute carrier family 7 member 11	Significant	Downregulated regulated 2-fold	Cluster 1	-0.559059067	-0.587142306	-0.565566912	-0.132327076	1.576758066	0.267337296
318	AKAP6	ADAP100	ENSG00000151320	6.857934738	6.284468757	2.353393582	2.67038578	0.007576414	0.041932356	A-kinase anchoring protein 6	Significant	Upregulated 2-fold	Cluster 2	-0.096638039	1.562181274	-0.104555384	-0.54507687	-0.256224959	-0.559686023
319	NUBPL	C14orf127	ENSG00000151413	17.33912578	6.664072919	1.635720445	4.074090374	4.62E-05	0.002075998	NUBP iron-sulfur cluster assembly factor, mitochondrial	Significant	Upregulated 2-fold	Cluster 2	0.602248645	1.64044387	0.068694	-0.811299377	-0.573981337	-0.926105801
320	PTPN14	CATLPH	ENSG00000152104	26.94260519	-2.630905991	0.951167206	-2.765976343	0.005675265	0.036365777	protein tyrosine phosphatase non-receptor type 14	Significant	Downregulated regulated 2-fold	Cluster 1	-0.339442638	-0.311992961	-0.537964255	0.272328072	0.419896221	0.497175562
321	NRSN1	VMP	ENSG00000152954	2298.101715	2.866075372	0.698190642	4.105003993	4.04E-05	0.002013911	neurensin 1	Significant	Upregulated 2-fold	Cluster 2	0.415281662	0.455377408	0.574548626	-0.353461347	-0.514536216	-0.577210133
322	CWC27	NY-CO-10	ENSG00000153015	27.72632047	3.03327266	1.122992482	2.701062303	0.006911839	0.039841168	CWC27 spliceosome associated cyclophilin	Significant	Upregulated 2-fold	Cluster 2	0.637085706	0.694730655	0.223771144	-0.122879783	-0.411416842	-1.02129088
323	AHCTF1	ELYS	ENSG00000153207	23.21445394	-5.604829442	1.825543109	-3.07022574	0.00213897	0.021965284	AT-hook containing transcription factor 1	Significant	Downregulated regulated 2-fold	Cluster 1	-0.459667788	-0.642522199	-0.620099939	-0.371377391	0.503181589	1.590485727
324	TRIP12	MRD49	ENSG00000153827	7.014685001	-4.655225272	1.713713392	-2.716454976	0.006598517	0.038927543	thyroid hormone receptor interactor 12	Significant	Downregulated regulated 2-fold	Cluster 1	-0.500990561	-0.524251528	-0.506401832	0.652208511	0.5821975	0.29723791
325	PRKCA	AAG6	ENSG00000154229	10.15098444	-5.176966581	2.018608509	-2.564621401	0.010328844	0.049398819	protein kinase C alpha	Significant	Downregulated regulated 2-fold	Cluster 1	-0.464624228	-0.491189902	-0.471852567	-0.433138778	1.36168194	0.499123535
326	LARP1	LARP	ENSG00000155506	31.02661006	-4.937072246	1.096097485	-4.504227328	6.66E-06	0.000651345	La ribonucleoprotein 1, translational regulator	Significant	Downregulated regulated 2-fold	Cluster 1	-0.62393246	-0.716521632	-0.847684323	0.81197408	0.588959342	0.787204993
327	NUP205	C7orf14	ENSG00000155561	8.911828482	-4.390133461	1.685578187	-2.60452674	0.009200124	0.046360968	nucleoporin 205	Significant	Downregulated regulated 2-fold	Cluster 1	-0.375994155	-0.565849286	-0.546798151	0.701292285	0.019275056	0.768074251
328	PDIA4	ERP70	ENSG00000155660	9.302496765	-5.067120759	1.639798448	-3.090087545	0.002000975	0.021646903	protein disulfide isomerase family A member 4	Significant	Downregulated regulated 2-fold	Cluster 1	-0.564637501	-0.589684228	-0.570466812	0.612885629	0.597886317	0.514016595
329	RPL30	L30	ENSG00000156482	13.24219071	-4.655270418	1.46991417	-3.16703554	0.001540015	0.018699649	ribosomal protein L30	Significant	Downregulated regulated 2-fold	Cluster 1	-0.480864863	-0.672485718	-0.651794088	0.426766037	0.613129448	0.765249184
330	EEF1A1	CCS-3	ENSG00000156508	445.9163266	-4.648125317	0.786684636	-5.908498911	3.45E-09	1.01E-06	eukaryotic translation elongation factor 1 alpha 1	Significant	Downregulated regulated 2-fold	Cluster 1	-0.840903702	-0.606555826	-0.825779727	0.902567788	0.751319021	0.619352446
331	HKDC1	RP92	ENSG00000156510	14.01244339	-4.929429215	1.842815053	-2.674945165	0.007474147	0.041628163	hexokinase domain containing 1	Significant	Downregulated regulated 2-fold	Cluster 1	-0.334577945	-0.595846889	-0.574909254	-0.152439095	1.327190657	0.330582526
332	FRRS1	SDFR2	ENSG00000156869	15.4496865	3.772674111	1.120806731	3.366034489	0.000762572	0.01198327	ferric chelate reductase 1	Significant	Upregulated 2-fold	Cluster 2	0.330038627	0.712178777	0.697484625	-0.77474165	-0.7590094	-0.205950979
333	EIF4A2	BM-010	ENSG00000156976	106.816841	-3.283377565	0.881374578	-3.725291885	0.000195089	0.005247241	eukaryotic translation initiation factor 4A2	Significant	Downregulated regulated 2-fold	Cluster 1	-0.410554616	-0.679284362	-0.454345288	0.76093005	0.593981204	0.189273012
334	SMG1	61E3.4	ENSG00000157106	59.11494423	-4.844036437	0.987428747	-4.905707325	9.31E-07	0.000117029	SMG1 nonsense mediated mRNA decay associated PI3K related kinase	Significant	Downregulated regulated 2-fold	Cluster 1	-1.03043608	-0.700761343	-0.512296187	0.526335849	0.933229771	0.783927991
335	CACNA1D	CACH3	ENSG00000157388	14.24463625	4.536618293	1.353162452	3.352604328	0.000800551	0.012146285	calcium voltage-gated channel subunit alpha1 D	Significant	Upregulated 2-fold	Cluster 2	0.501766488	0.560791146	1.019534419	-1.028510487	-0.192847408	-0.860734158
336	PALM2AKAP2	AKAP-2	ENSG00000157654	47.72493601	-7.778433813	1.359294605	-5.722404683	1.05E-08	2.42E-06	PALM2 and AKAP2 fusion	Significant	Downregulated regulated 2-fold	Cluster 1	-0.855571467	-1.187016405	-0.862759251	1.189033147	0.877543073	0.838770903
337	B4GALT5	B4Gal-T5	ENSG00000158470	7.448410478	-4.743757661	1.823185636	-2.601906008	0.009270726	0.046529878	beta-1,4-galactosyltransferase 5	Significant	Downregulated regulated 2-fold	Cluster 1	-0.485201285	-0.508907877	-0.490707394	0.939120912	0.526734139	0.018961505
338	ZSCAN12	ZFP96	ENSG00000158691	13.73946506	4.333788729	1.179943465	3.672878284	0.000239834	0.005808817	zinc finger and SCAN domain containing 12	Significant	Upregulated 2-fold	Cluster 2	-0.149926715	1.019808575	0.766128459	-0.474024354	-0.661832981	-0.500152984
339	TAGLN2	HA1756	ENSG00000158710	8.162523466	-4.403314222	1.566540955	-2.810851647	0.004941056	0.033881529	transgelin 2	Significant	Downregulated regulated 2-fold	Cluster 1	-0.444252413	-0.56818891	-0.549594485	0.554716351	0.50105196	0.506267497
340	EDA	ECTD1	ENSG00000158813	14.48288736	7.542935618	2.224704585	3.390533587	0.000697567	0.011655551	ectodysplasin A	Significant	Upregulated 2-fold	Cluster 2	-0.227732862	-0.263897286	2.528365251	-0.186513017	-0.884554872	-0.965667214
341	STC1	STC	ENSG00000159167	36.57256471	-6.348222121	1.567694285	-4.049400563	5.13E-05	0.002186473	stanniocalcin 1	Significant	Downregulated regulated 2-fold	Cluster 1	-0.788448071	-0.768318656	-0.795551242	1.261859976	1.030482209	0.059975784
342	RUNX1	AML1	ENSG00000159216	12.82551262	-5.173010617	1.746588553	-2.961779756	0.003058665	0.025531357	RUNX family transcription factor 1	Significant	Downregulated regulated 2-fold	Cluster 1	-0.562670914	-0.589529151	-0.519635598	1.127976923	0.800540343	-0.256681604
343	HK2	HKII	ENSG00000159399	19.77903003	-4.444318347	1.580717787	-2.811582423	0.004929846	0.033881529	hexokinase 2	Significant	Downregulated regulated 2-fold	Cluster 1	-0.241079613	-0.752516498	-0.730583814	1.076204198	0.387439654	0.260536074
344	ICOSLG	B7-H2	ENSG00000160223	16.33039953	2.900895877	0.936949461	3.096107097	0.001960795	0.021468503	inducible T cell costimulator ligand	Significant	Upregulated 2-fold	Cluster 2	0.574213629	0.545169169	0.132077076	-0.347698307	-0.454923708	-0.448837859
345	ZNF208	PMIDP	ENSG00000160321	7.365881082	5.857911815	2.108171248	2.778669817	0.005458197	0.035755934	zinc finger protein 208	Significant	Upregulated 2-fold	Cluster 2	-0.133808371	-0.168125454	1.589354777	-0.451072274	-0.234416019	-0.601932659
346	LMNA	CDCD1	ENSG00000160789	21.11523055	-3.657621882	1.194078391	-3.063133802	0.002190321	0.021986492	lamin A/C	Significant	Downregulated regulated 2-fold	Cluster 1	-0.410101258	-0.389131734	-0.814612771	0.555625443	0.544409055	0.513811265
347	RPL8	L8	ENSG00000161016	24.66225368	-3.959545049	1.335881504	-2.963994214	0.00303674	0.025531357	ribosomal protein L8	Significant	Downregulated regulated 2-fold	Cluster 1	-0.824391707	-0.172705467	-0.831124403	0.625804857	0.656866777	0.545549942
348	ZNF385A	HZF	ENSG00000161642	21.09594567	4.344780795	1.064964705	4.079741585	4.51E-05	0.002075998	zinc finger protein 385A	Significant	Upregulated 2-fold	Cluster 2	0.654056066	0.767259828	0.5858663	-0.808857483	-0.300549929	-0.897774782
349	EIF4A1	DDX2A	ENSG00000161960	59.72109742	-4.281812892	1.061771394	-4.032706962	5.51E-05	0.002310546	eukaryotic translation initiation factor 4A1	Significant	Downregulated regulated 2-fold	Cluster 1	-0.54403566	-0.422787089	-1.025731411	0.63074403	0.778763375	0.583046755
350	AK4	AK 4	ENSG00000162433	7.193581302	-4.688536899	1.81275315	-2.586417736	0.009697932	0.048074664	adenylate kinase 4	Significant	Downregulated regulated 2-fold	Cluster 1	-0.483138786	-0.506610155	-0.488591607	-0.020757985	0.715301935	0.783796598
351	JAK1	AIIDE	ENSG00000162434	9.675775068	-4.630294401	1.778279796	-2.603805325	0.009219511	0.046360968	Janus kinase 1	Significant	Downregulated regulated 2-fold	Cluster 1	-0.511986402	-0.412144295	-0.517854237	-0.117526855	0.408218244	1.151293546
352	MYSM1	2A-DUB	ENSG00000162601	28.31715372	6.206680253	1.529218304	4.058727415	4.93E-05	0.002135408	Myb like, SWIRM and MPN domains 1	Significant	Upregulated 2-fold	Cluster 2	1.407736408	-0.587241192	1.470698937	-0.67479089	-0.508121314	-1.108281949
353	CAPN2	CANP2	ENSG00000162909	36.43291857	-5.502951202	1.625351612	-3.385698923	0.000709972	0.011680371	calpain 2	Significant	Downregulated regulated 2-fold	Cluster 1	-0.816454818	-0.84654111	-0.424378216	0.210081572	0.549819145	1.327473427
354	WDR26	CDW2	ENSG00000162923	7.389334861	-4.734010966	1.71320299	-2.763251636	0.005722863	0.0364098	WD repeat domain 26	Significant	Downregulated regulated 2-fold	Cluster 1	-0.509634766	-0.53324857	-0.515127655	0.322526015	0.744795071	0.490689906
355	REL	C-Rel	ENSG00000162924	12.33699936	4.135771028	1.384523048	2.987144948	0.002815962	0.024863341	REL proto-oncogene, NF-kB subunit	Significant	Upregulated 2-fold	Cluster 2	0.312743894	1.276547323	-0.129549304	-0.546050642	-0.225932835	-0.687758437
356	MEMO1	C2orf4	ENSG00000162959	8.529650658	5.868504133	2.135595361	2.747947593	0.005996959	0.037274869	mediator of cell motility 1	Significant	Upregulated 2-fold	Cluster 2	-0.12408963	-0.158900425	1.762486127	-0.617241342	-0.695424981	-0.16682975
357	SSR2	HSD25	ENSG00000163479	7.358384451	-4.72230218	1.828730779	-2.582283972	0.009814879	0.048124415	signal sequence receptor subunit 2	Significant	Downregulated regulated 2-fold	Cluster 1	-0.482793357	-0.50640904	-0.488278417	-0.072262756	0.747992025	0.801751544
358	CIP2A	KIAA1524	ENSG00000163507	5.848866712	-4.936541561	1.750158811	-2.820624924	0.004793021	0.03353448	cellular inhibitor of PP2A	Significant	Downregulated regulated 2-fold	Cluster 1	-0.342260978	-0.752634014	-0.307980472	0.200623706	1.19332738	0.008924377
359	WDFY3	ALFY	ENSG00000163625	13.15409158	-5.071037097	1.779605457	-2.849528853	0.004378403	0.031930898	WD repeat and FYVE domain containing 3	Significant	Downregulated regulated 2-fold	Cluster 1	-0.456037505	-0.591039973	-0.570412201	1.183469856	-0.265770363	0.699790186
360	RPL9	L9	ENSG00000163682	8.258588899	-4.896237613	1.660146047	-2.949281252	0.00318514	0.026277402	ribosomal protein L9	Significant	Downregulated regulated 2-fold	Cluster 1	-0.539641788	-0.563964887	-0.545302019	0.46671956	0.556612871	0.625576263
361	FANCD2OS	C3orf24	ENSG00000163705	5.958296661	6.404822781	2.011032822	3.18484249	0.001448328	0.017923618	FANCD2 opposite strand	Significant	Upregulated 2-fold	Cluster 2	0.694807892	1.329154373	-0.221449956	-0.637381489	-0.514092491	-0.651038329
362	SENP2	AXAM2	ENSG00000163904	21.22177791	-4.574103395	1.481972232	-3.086497369	0.002025297	0.021646903	SUMO specific peptidase 2	Significant	Downregulated regulated 2-fold	Cluster 1	-0.711888861	-0.301239673	-0.665202069	-0.419268781	0.837411879	1.260187505
363	TKT	HEL-S-48	ENSG00000163931	18.47660801	-3.923892088	1.457269182	-2.692633684	0.007089011	0.040508634	transketolase	Significant	Downregulated regulated 2-fold	Cluster 1	-0.121309898	-0.781922865	-0.760410763	0.71577274	0.582157166	0.36571362
364	UBXN7	UBXD7	ENSG00000163960	8.597471557	-4.47746847	1.670360277	-2.680540559	0.007350336	0.041286992	UBX domain protein 7	Significant	Downregulated regulated 2-fold	Cluster 1	-0.52290736	-0.440418138	-0.528524783	0.442270406	0.930086689	0.119493186
365	ANXA5	ANX5	ENSG00000164111	26.60215276	-6.582739426	1.567248104	-4.200189753	2.67E-05	0.001530577	annexin A5	Significant	Downregulated regulated 2-fold	Cluster 1	-0.773693216	-0.803228954	-0.780576251	0.96054344	0.790481096	0.606473884
366	RHOBTB3	RHOBTB3	ENSG00000164292	14.30439327	-3.556897284	1.112695219	-3.1966501	0.001390335	0.017562122	Rho related BTB domain containing 3	Significant	Downregulated regulated 2-fold	Cluster 1	-0.488863809	-0.375531146	-0.651348675	0.576026932	0.590714946	0.349001751
367	BRI3	I3	ENSG00000164713	17.29060291	-4.208117266	1.108219197	-3.797188568	0.000146346	0.004390394	brain protein I3	Significant	Downregulated regulated 2-fold	Cluster 1	-0.624198298	-0.359881321	-0.881985099	0.839944973	0.689150367	0.336969379
368	DCAF13	GM83	ENSG00000164934	13.51888509	-4.192811198	1.31519077	-3.187987092	0.001432669	0.017923618	DDB1 and CUL4 associated factor 13	Significant	Downregulated regulated 2-fold	Cluster 1	-0.698496378	-0.676819358	-0.289407535	0.284408386	0.519927348	0.860387538
369	GEM	KIR	ENSG00000164949	8.469859445	-4.932040651	1.665435662	-2.961411697	0.003062323	0.025531357	GTP binding protein overexpressed in skeletal muscle	Significant	Downregulated regulated 2-fold	Cluster 1	-0.542967377	-0.567452551	-0.54866491	0.638247756	0.619328973	0.401508109
370	HNRNPK	AUKS	ENSG00000165119	26.7829904	-6.52270505	1.466452997	-4.447946893	8.67E-06	0.000757792	heterogeneous nuclear ribonucleoprotein K	Significant	Downregulated regulated 2-fold	Cluster 1	-0.752484803	-0.7822186	-0.893450938	1.004020322	0.944311975	0.479822044
371	MID1IP1	G12-like	ENSG00000165175	5.592444264	-4.918701565	1.635067593	-3.008255796	0.002627519	0.02410938	MID1 interacting protein 1	Significant	Downregulated regulated 2-fold	Cluster 1	-0.651870431	-0.436865362	-0.418311725	0.107548914	0.855753482	0.543745122
372	ATP7A	DSMAX	ENSG00000165240	17.82995512	3.9655706	1.052774567	3.766780395	0.000165366	0.004776005	ATPase copper transporting alpha	Significant	Upregulated 2-fold	Cluster 2	0.964987636	0.534164318	0.202711366	-0.559297383	-0.472727302	-0.669838635
373	VCP	CDC48	ENSG00000165280	18.60291215	-4.846549775	1.531093088	-3.165418101	0.001548603	0.018699649	valosin containing protein	Significant	Downregulated regulated 2-fold	Cluster 1	-0.2620646	-0.777054168	-0.755483977	0.610025555	0.678600343	0.505976848
374	SUGT1	SGT1	ENSG00000165416	5.736801054	-4.297836643	1.541459808	-2.788160043	0.005300835	0.0353389	SGT1 homolog, MIS12 kinetochore complex assembly cochaperone	Significant	Downregulated regulated 2-fold	Cluster 1	-0.452764053	-0.53396951	-0.45783911	0.301762602	0.619493472	0.523316599
375	ARF6	ARF6	ENSG00000165527	9.778002102	-5.138613439	1.647365553	-3.119291544	0.001812865	0.020718456	ADP ribosylation factor 6	Significant	Downregulated regulated 2-fold	Cluster 1	-0.571807501	-0.597150145	-0.577705177	0.7411245	0.521919752	0.483618571
376	RPL27A	L27A	ENSG00000166441	45.51063025	-4.492961433	1.103086854	-4.073080391	4.64E-05	0.002075998	ribosomal protein L27a	Significant	Downregulated regulated 2-fold	Cluster 1	-0.951847398	-0.797058031	-0.355013143	0.481791326	0.886686436	0.735440809
377	HDGFL3	CGI-142	ENSG00000166503	29.29227583	-5.773057282	2.041269285	-2.828170356	0.004681489	0.033134397	HDGF like 3	Significant	Downregulated regulated 2-fold	Cluster 1	-0.184935438	-0.541435319	-0.677971847	-0.992744252	0.204080135	2.193006721
378	HSP90B1	ECGP	ENSG00000166598	52.28690685	-2.577277351	0.937153977	-2.750110884	0.00595751	0.037274869	heat shock protein 90 beta family member 1	Significant	Downregulated regulated 2-fold	Cluster 1	-0.818185221	-0.217368733	-0.262703832	0.364636666	0.543708398	0.389912722
379	PPIB	CYP-S1	ENSG00000166794	12.84201177	-3.633962498	1.254497415	-2.896747698	0.003770529	0.028663432	peptidylprolyl isomerase B	Significant	Downregulated regulated 2-fold	Cluster 1	-0.677401943	-0.466036003	-0.344897752	0.47244078	0.436397037	0.579497881
380	SNRPD1	HsT2456	ENSG00000167088	10.08056409	-4.485756163	1.248362646	-3.593311749	0.000326502	0.006951324	small nuclear ribonucleoprotein D1 polypeptide	Significant	Downregulated regulated 2-fold	Cluster 1	-0.563090973	-0.471719063	-0.728301418	0.720010351	0.383841918	0.659259185
381	KATNAL2	KATNAL2	ENSG00000167216	12.6078337	6.068402395	2.060635854	2.944917407	0.003230409	0.026567848	katanin catalytic subunit A1 like 2	Significant	Upregulated 2-fold	Cluster 2	1.908221168	-0.304229176	0.211879859	-0.18211239	-0.863268833	-0.770490628
382	RPL13	BBC1	ENSG00000167526	23.85834571	-4.982960391	1.373250012	-3.628589366	0.000284974	0.006339076	ribosomal protein L13	Significant	Downregulated regulated 2-fold	Cluster 1	-0.695661406	-0.823608457	-0.478116876	0.561763162	0.723840152	0.711783426
383	TUBA1A	B-ALPHA-1	ENSG00000167552	7.679224704	-4.791100156	1.67279744	-2.864124515	0.004181636	0.031097237	tubulin alpha 1a	Significant	Downregulated regulated 2-fold	Cluster 1	-0.524558935	-0.548415536	-0.530110368	0.468173536	0.508005202	0.626906101
384	TUBA1C	TUBA6	ENSG00000167553	178.7737554	-10.34149713	1.147889321	-9.009141339	2.08E-19	2.74E-16	tubulin alpha 1c	Significant	Downregulated regulated 2-fold	Cluster 1	-1.354912863	-1.076606633	-1.538685337	1.016334333	1.510569663	1.443300836
385	AXL	ARK	ENSG00000167601	28.06999449	-3.308244743	0.973579191	-3.398023268	0.000678746	0.011560585	AXL receptor tyrosine kinase	Significant	Downregulated regulated 2-fold	Cluster 1	-0.345322336	-0.470868765	-0.723895902	0.568159118	0.432618483	0.539309402
386	HDGFL2	HDGF-2	ENSG00000167674	36.70475011	-6.119999687	1.809010877	-3.383064063	0.000716819	0.011680371	HDGF like 2	Significant	Downregulated regulated 2-fold	Cluster 1	-0.685917258	-0.388450767	-0.596314791	-0.218281864	-0.092188629	1.981153309
387	SRRM2	300-KD	ENSG00000167978	31.61986546	-2.633559095	0.943699392	-2.790675843	0.005259812	0.035243411	serine/arginine repetitive matrix 2	Significant	Downregulated regulated 2-fold	Cluster 1	-0.379395248	-0.471279047	-0.346586228	0.579666243	0.458935113	0.158659167
388	DDB1	DDBA	ENSG00000167986	22.18062731	-3.922494725	1.453445925	-2.698755185	0.006959936	0.039991699	damage specific DNA binding protein 1	Significant	Downregulated regulated 2-fold	Cluster 1	-0.495234929	-0.567909766	-0.268896442	0.072794412	0.085697607	1.173549118
389	BEST1	ARB	ENSG00000167995	61.07943276	4.428942584	1.100601582	4.024110683	5.72E-05	0.002359129	bestrophin 1	Significant	Upregulated 2-fold	Cluster 2	0.587810841	1.054666825	0.587665287	-1.094970587	-0.323818157	-0.811354209
390	FTH1	FHC	ENSG00000167996	82.19375122	-3.564818535	1.146003535	-3.110652304	0.001866746	0.021127309	ferritin heavy chain 1	Significant	Downregulated regulated 2-fold	Cluster 1	-0.14900896	-0.631527446	-1.140841247	0.619679697	0.778498665	0.523199292
391	SLC3A2	4F2	ENSG00000168003	39.88642284	-7.680607962	1.346216322	-5.705329698	1.16E-08	2.42E-06	solute carrier family 3 member 2	Significant	Downregulated regulated 2-fold	Cluster 1	-1.179540197	-0.847625314	-0.824129314	0.887854468	1.122381665	0.841058691
392	CTNNB1	CTNNB	ENSG00000168036	13.42953791	-5.5902683	1.665993964	-3.355515338	0.000792173	0.012099668	catenin beta 1	Significant	Downregulated regulated 2-fold	Cluster 1	-0.623346952	-0.650348625	-0.629630614	0.957675004	0.36590833	0.579742856
393	SETD5	MRD23	ENSG00000168137	9.422998972	-4.051958086	1.496299847	-2.707985364	0.006769301	0.039537509	SET domain containing 5	Significant	Downregulated regulated 2-fold	Cluster 1	-0.5688669	-0.226010976	-0.608569416	0.237873784	0.853040708	0.312532799
394	MAPK1IP1L	C14orf32	ENSG00000168175	7.651799574	-4.215400468	1.641578925	-2.567893876	0.010231848	0.049202327	mitogen-activated protein kinase 1 interacting protein 1 like	Significant	Downregulated regulated 2-fold	Cluster 1	-0.376856564	-0.545600704	-0.527304143	0.516531289	0.20180994	0.731420182
395	DDIT4	Dig2	ENSG00000168209	21.29009941	-4.984978248	1.365969512	-3.649406669	0.000262847	0.006034046	DNA damage inducible transcript 4	Significant	Downregulated regulated 2-fold	Cluster 1	-0.675151074	-0.542901718	-0.769333689	0.732371501	0.707911394	0.547103586
396	ATXN2L	A2D	ENSG00000168488	6.607419415	-4.572588343	1.750003121	-2.612902964	0.008977679	0.046291156	ataxin 2 like	Significant	Downregulated regulated 2-fold	Cluster 1	-0.481710048	-0.504226449	-0.486952539	0.297101971	0.770523494	0.405263571
397	NSG1	D4S234	ENSG00000168824	55.75270612	8.774377064	2.191517233	4.00379104	6.23E-05	0.002501263	neuronal vesicle trafficking associated 1	Significant	Upregulated 2-fold	Cluster 2	-0.102840433	-0.140560475	2.26306445	-0.722874779	-0.601450308	-0.695338455
398	LRRC28	LRRC28	ENSG00000168904	22.26878027	2.664118238	0.990374983	2.690009626	0.007144996	0.040666334	leucine rich repeat containing 28	Significant	Upregulated 2-fold	Cluster 2	0.414335446	0.120013236	0.701373671	-0.126950169	-0.558592864	-0.55017932
399	MAT2A	MATA2	ENSG00000168906	10.46553152	-5.233834533	1.643568956	-3.184432581	0.001450381	0.017923618	methionine adenosyltransferase 2A	Significant	Downregulated regulated 2-fold	Cluster 1	-0.584594932	-0.610319866	-0.590581781	0.768231294	0.459199854	0.558065432
400	HNRNPH1	HNRPH	ENSG00000169045	35.54389508	-4.210805147	1.412054577	-2.982041356	0.002863333	0.025030462	heterogeneous nuclear ribonucleoprotein H1	Significant	Downregulated regulated 2-fold	Cluster 1	-0.847509553	-0.472462275	-0.296859652	1.234788973	0.357624771	0.024417736
401	CPT1C	CATL1	ENSG00000169169	18.58080497	3.313447696	1.069937749	3.09686026	0.00195582	0.021468503	carnitine palmitoyltransferase 1C	Significant	Upregulated 2-fold	Cluster 2	0.446976798	0.463172579	0.691063006	-0.147455996	-0.637401114	-0.816355273
402	CXCL8	GCP-1	ENSG00000169429	6.666964102	-4.585526684	1.708426081	-2.68406502	0.007273296	0.041072887	C-X-C motif chemokine ligand 8	Significant	Downregulated regulated 2-fold	Cluster 1	-0.493597647	-0.516502471	-0.49892689	0.595303623	0.568837693	0.344885693
403	CLIC4	CLIC4L	ENSG00000169504	6.303276908	-4.504123873	1.707487244	-2.637866777	0.008342935	0.044227608	chloride intracellular channel 4	Significant	Downregulated regulated 2-fold	Cluster 1	-0.484519599	-0.507023529	-0.489756283	0.536612897	0.419745931	0.524940584
404	FASN	FAS	ENSG00000169710	17.51056619	-4.87342138	1.581113162	-3.082272349	0.002054268	0.021663701	fatty acid synthase	Significant	Downregulated regulated 2-fold	Cluster 1	-0.718169605	-0.334161528	-0.724711376	0.430993884	0.450784383	0.895264243
405	CHD3	Mi-2a	ENSG00000170004	13.05444564	-5.845375134	1.429818283	-4.088194426	4.35E-05	0.002075998	chromodomain helicase DNA binding protein 3	Significant	Downregulated regulated 2-fold	Cluster 1	-0.607789959	-0.855203545	-0.614068385	0.600103216	0.618721998	0.858236676
406	YWHAG	14-3-3GAMMA	ENSG00000170027	12.1698992	-4.771958021	1.548589233	-3.081487279	0.002059693	0.021663701	tyrosine 3-monooxygenase/tryptophan 5-monooxygenase activation protein gamma	Significant	Downregulated regulated 2-fold	Cluster 1	-0.631884526	-0.481018471	-0.638049197	0.561823011	0.473027405	0.716101779
407	TMED10	P24(DELTA)	ENSG00000170348	14.59542652	-5.700611311	1.957334079	-2.912436549	0.003586211	0.028093756	transmembrane p24 trafficking protein 10	Significant	Downregulated regulated 2-fold	Cluster 1	-0.542510754	-0.569724194	-0.548819718	0.791191807	-0.485011258	1.354874117
408	PFKFB3	IPFK2	ENSG00000170525	10.86876032	-5.285247968	1.871012166	-2.824806841	0.004730913	0.033305625	6-phosphofructo-2-kinase/fructose-2,6-biphosphatase 3	Significant	Downregulated regulated 2-fold	Cluster 1	-0.529233293	-0.555184539	-0.535255146	0.677550576	1.146543194	-0.204420791
409	AKAP13	AKAP-13	ENSG00000170776	8.337356156	-4.909181279	1.67677886	-2.927745212	0.003414297	0.027373588	A-kinase anchoring protein 13	Significant	Downregulated regulated 2-fold	Cluster 1	-0.537944443	-0.562334724	-0.543619345	0.355638286	0.652639541	0.635620685
410	PGAM1	HEL-S-35	ENSG00000171314	12.0142585	-4.867972223	1.543001895	-3.154871189	0.00160569	0.018924201	phosphoglycerate mutase 1	Significant	Downregulated regulated 2-fold	Cluster 1	-0.500651065	-0.651927062	-0.631600736	0.51400875	0.562161345	0.708008769
411	KRT19	CK19	ENSG00000171345	10.26509589	-5.210902651	1.636625794	-3.183930419	0.001452899	0.017923618	keratin 19	Significant	Downregulated regulated 2-fold	Cluster 1	-0.582801973	-0.608415211	-0.588763242	0.565859688	0.724911758	0.489208982
412	ZNF562	ZNF562	ENSG00000171466	16.59061483	-4.126648494	1.179873277	-3.497535348	0.000469578	0.00898324	zinc finger protein 562	Significant	Downregulated regulated 2-fold	Cluster 1	-0.490385892	-0.646457599	-0.540133168	0.326740581	0.414559141	0.935676937
413	EXOSC10	PM-Scl	ENSG00000171824	13.1752444	-3.556710835	1.340687264	-2.652901187	0.007980323	0.043439283	exosome component 10	Significant	Downregulated regulated 2-fold	Cluster 1	-0.649757364	-0.162186685	-0.681811202	0.889422878	0.390087383	0.214244991
414	GTPBP2	JABELS	ENSG00000172432	15.82007842	-5.792954367	1.449869706	-3.99549997	6.46E-05	0.002506364	GTP binding protein 2	Significant	Downregulated regulated 2-fold	Cluster 1	-0.777994757	-0.687110271	-0.665736449	0.710387106	0.806056252	0.614398119
415	PPP1CA	PP-1A	ENSG00000172531	6.520413075	-4.553805461	1.717543434	-2.651348065	0.008017117	0.043549774	protein phosphatase 1 catalytic subunit alpha	Significant	Downregulated regulated 2-fold	Cluster 1	-0.488109974	-0.510860495	-0.493403042	0.534247087	0.326522719	0.631603705
416	HCFC1	CFF	ENSG00000172534	7.547499172	-4.761842904	1.722411616	-2.764637012	0.005698617	0.0364098	host cell factor C1	Significant	Downregulated regulated 2-fold	Cluster 1	-0.51134942	-0.535107416	-0.516875165	0.646098791	0.225386806	0.691846405
417	ZMAT3	PAG608	ENSG00000172667	17.52454968	5.732752338	1.641623255	3.492124225	0.000479195	0.009101264	zinc finger matrin-type 3	Significant	Upregulated 2-fold	Cluster 2	0.924523782	1.576316618	-0.485278198	-0.593946194	-1.025768529	-0.395847478
418	SNX32	SNX6B	ENSG00000172803	21.61521306	7.356859311	1.289328681	5.705961108	1.16E-08	2.42E-06	sorting nexin 32	Significant	Upregulated 2-fold	Cluster 2	1.424349807	0.311607451	1.100814548	-0.899457951	-0.906489336	-1.03082452
419	OXSR1	OSR1	ENSG00000172939	7.753411922	-4.792331547	1.75885548	-2.724687504	0.006436237	0.03887305	oxidative stress responsive kinase 1	Significant	Downregulated regulated 2-fold	Cluster 1	-0.504475326	-0.527986027	-0.509948429	0.887140576	0.278000892	0.377268314
420	TRMT112	HSPC152	ENSG00000173113	7.211243773	-4.699612654	1.728046911	-2.719609418	0.006535907	0.038927543	tRNA methyltransferase activator subunit 11-2	Significant	Downregulated regulated 2-fold	Cluster 1	-0.502513274	-0.525965812	-0.507967991	0.739436212	0.546176422	0.250834443
421	KDM2A	CXXC8	ENSG00000173120	19.69740811	-3.311343449	1.21916025	-2.716085478	0.006605886	0.038927543	lysine demethylase 2A	Significant	Downregulated regulated 2-fold	Cluster 1	-0.406584678	-0.263358388	-0.783439247	0.831741239	0.168254877	0.453386197
422	EHBP1L1	EHBP1L1	ENSG00000173442	6.981994538	-4.652513684	1.756912296	-2.648119484	0.008094091	0.043674365	EH domain binding protein 1 like 1	Significant	Downregulated regulated 2-fold	Cluster 1	-0.488820583	-0.511689338	-0.494144514	0.287238555	0.822823161	0.384592717
423	SMARCC1	BAF155	ENSG00000173473	12.38185767	-5.443566774	2.014779406	-2.701817757	0.006896155	0.039837744	SWI/SNF related, matrix associated, actin dependent regulator of chromatin subfamily c member 1	Significant	Downregulated regulated 2-fold	Cluster 1	-0.484267992	-0.510388361	-0.490313496	-0.030899493	0.013015549	1.502853793
424	NABP1	NABP1-OT1	ENSG00000173559	7.315403466	-4.763608436	1.548581338	-3.076111224	0.002097196	0.021965284	nucleic acid binding protein 1	Significant	Downregulated regulated 2-fold	Cluster 1	-0.498375359	-0.521908817	-0.596389235	0.375088774	0.735966972	0.505617665
425	CHD2	DEE94	ENSG00000173575	44.23621243	-3.619357211	1.197697848	-3.021928459	0.002511699	0.023597457	chromodomain helicase DNA binding protein 2	Significant	Downregulated regulated 2-fold	Cluster 1	-0.890678713	-0.194166159	-0.5032737	0.308083306	0.190698332	1.089336933
426	EIF1	A121	ENSG00000173812	25.15080942	-4.770110419	1.421679929	-3.355263251	0.000792895	0.012099668	eukaryotic translation initiation factor 1	Significant	Downregulated regulated 2-fold	Cluster 1	-0.810959583	-0.375267967	-0.817740011	0.691411778	0.686470039	0.626085744
427	RNF213	ALO17	ENSG00000173821	21.87791305	-3.361601997	1.134571071	-2.96288358	0.003047718	0.025531357	ring finger protein 213	Significant	Downregulated regulated 2-fold	Cluster 1	-0.816776845	-0.39171132	-0.327672982	0.292381789	0.57690101	0.666878347
428	ZDHHC24	ZDHHC24	ENSG00000174165	26.7036131	5.718028974	1.866300907	3.063830143	0.002185229	0.021986492	zinc finger DHHC-type containing 24	Significant	Upregulated 2-fold	Cluster 2	-0.441223174	-0.478333813	2.347802076	-0.640418364	-0.191696437	-0.596130288
429	MGA	MAD5	ENSG00000174197	13.39481643	-4.661258538	1.68030742	-2.774051035	0.005536299	0.035935911	MAX dimerization protein MGA	Significant	Downregulated regulated 2-fold	Cluster 1	-0.393648772	-0.617590755	-0.596844345	-0.061856748	0.517218164	1.152722456
430	PRPF8	HPRP8	ENSG00000174231	9.761184414	-5.13750699	1.67815807	-3.061396349	0.002203073	0.022021752	pre-mRNA processing factor 8	Significant	Downregulated regulated 2-fold	Cluster 1	-0.564954704	-0.590300116	-0.5708513	0.291137409	0.685834865	0.749133845
431	RPL4	L4	ENSG00000174444	18.55193517	-4.967427455	1.526350877	-3.254446621	0.001136135	0.015540915	ribosomal protein L4	Significant	Downregulated regulated 2-fold	Cluster 1	-0.331300385	-0.770553936	-0.748953077	0.662029768	0.529160407	0.659617223
432	ZNF266	HZF1	ENSG00000174652	12.61918919	5.68180632	2.01639594	2.817802896	0.004835348	0.033592946	zinc finger protein 266	Significant	Upregulated 2-fold	Cluster 2	-0.227646978	-0.263516261	1.885913604	-0.242150903	-0.412960083	-0.739639379
433	RPL15	DBA12	ENSG00000174748	25.57289641	-3.586907293	1.21860306	-2.943458301	0.003245675	0.026610507	ribosomal protein L15	Significant	Downregulated regulated 2-fold	Cluster 1	-0.992106185	-0.42040141	-0.163947884	0.55372756	0.542531326	0.480196593
434	CTBP2	CTBP2	ENSG00000175029	9.852325283	-4.507686808	1.563954453	-2.882236628	0.003948631	0.029614731	C-terminal binding protein 2	Significant	Downregulated regulated 2-fold	Cluster 1	-0.545202169	-0.509418947	-0.551122097	0.994896835	0.448745327	0.162101051
435	FOSL1	FRA	ENSG00000175592	25.69943864	-5.350086415	1.260462721	-4.244541569	2.19E-05	0.001344808	FOS like 1, AP-1 transcription factor subunit	Significant	Downregulated regulated 2-fold	Cluster 1	-0.471379511	-0.811947142	-0.950370142	0.708746183	0.834608617	0.690341994
436	LMNB2	EPM9	ENSG00000176619	10.2516489	-5.199380511	1.787986025	-2.907953664	0.003638022	0.02819621	lamin B2	Significant	Downregulated regulated 2-fold	Cluster 1	-0.545864626	-0.571562492	-0.55183435	0.915710602	0.795185025	-0.041634159
437	TCEANC	TCEANC	ENSG00000176896	8.7880767	5.293092787	2.030449145	2.606858093	0.009137722	0.046360968	transcription elongation factor A N-terminal and central domain containing	Significant	Upregulated 2-fold	Cluster 2	-0.261290022	-0.29619428	1.948299916	-0.735342768	-0.352924525	-0.302548322
438	TGIF1	HPE4	ENSG00000177426	8.329777301	-4.046122881	1.53682227	-2.632785169	0.00846879	0.044804819	TGFB induced factor homeobox 1	Significant	Downregulated regulated 2-fold	Cluster 1	-0.545923497	-0.570298455	-0.377492412	0.392636401	0.367683599	0.733394364
439	CAVIN1	CAVIN	ENSG00000177469	14.98415997	-3.425974208	1.27967596	-2.677220105	0.007423585	0.041441448	caveolae associated protein 1	Significant	Downregulated regulated 2-fold	Cluster 1	-0.726299527	-0.40316458	-0.310940546	0.525525247	0.56291571	0.351963697
440	RPLP2	D11S2243E	ENSG00000177600	17.02864302	-3.49555527	1.291292271	-2.70702098	0.006788997	0.039565014	ribosomal protein lateral stalk subunit P2	Significant	Downregulated regulated 2-fold	Cluster 1	-0.214659408	-0.778468953	-0.490860207	0.640657114	0.5688327	0.274498754
441	RIC8A	RIC8	ENSG00000177963	11.23534873	-4.081638761	1.363444938	-2.993621999	0.002756873	0.024588324	RIC8 guanine nucleotide exchange factor A	Significant	Downregulated regulated 2-fold	Cluster 1	-0.625349965	-0.344531775	-0.616368432	0.668156789	0.708474157	0.209619227
442	PDE4DIP	CMYA2	ENSG00000178104	17.45993047	-3.72921579	1.089692394	-3.422264677	0.000621018	0.010929922	phosphodiesterase 4D interacting protein	Significant	Downregulated regulated 2-fold	Cluster 1	-0.740329415	-0.592758472	-0.250599143	0.424963186	0.590760141	0.567963703
443	ZNF713	ZNF713	ENSG00000178665	17.67025335	3.328776639	1.137237771	2.927071825	0.003421698	0.027373588	zinc finger protein 713	Significant	Upregulated 2-fold	Cluster 2	0.600551618	0.685724625	0.320212208	-0.92881242	-0.530380983	-0.147295047
444	EXD1	EXDL1	ENSG00000178997	6.670639383	5.920975305	1.499494156	3.94864847	7.86E-05	0.002881768	exonuclease 3'-5' domain containing 1	Significant	Upregulated 2-fold	Cluster 2	0.634271553	0.986005581	0.341813768	-0.483136739	-0.728835803	-0.75011836
445	CALR	CRT	ENSG00000179218	22.75414429	-2.555596706	0.987204314	-2.588721169	0.009633306	0.047894404	calreticulin	Significant	Downregulated regulated 2-fold	Cluster 1	-0.426160008	-0.374986692	-0.333963402	0.454247782	0.377012348	0.30384997
446	CIITA	C2TA	ENSG00000179583	20.32112726	5.108918706	1.522329858	3.355986666	0.000790824	0.012099668	class II major histocompatibility complex transactivator	Significant	Upregulated 2-fold	Cluster 2	0.728551587	0.039452424	1.41529953	-0.9071154	-0.247863867	-1.028324273
447	SMG1P3	SMG1P3	ENSG00000180747	16.34500106	-5.879827091	1.581417039	-3.718074958	0.000200747	0.005247241	SMG1 pseudogene 3	Significant	Downregulated regulated 2-fold	Cluster 1	-0.679731785	-0.707695666	-0.68624222	0.74061717	0.586779291	0.74627321
448	PPA1	HEL-S-66p	ENSG00000180817	46.209678	5.153226615	1.947921204	2.645500549	0.008157015	0.043674365	inorganic pyrophosphatase 1	Significant	Upregulated 2-fold	Cluster 2	-0.536111189	-0.565648498	2.192511586	-0.390210802	0.153549378	-0.854090476
449	NPLOC4	NPL4	ENSG00000182446	7.318914971	-4.713920098	1.800444507	-2.61819794	0.008839551	0.046114244	NPL4 homolog, ubiquitin recognition factor	Significant	Downregulated regulated 2-fold	Cluster 1	-0.487773527	-0.511372174	-0.493256194	0.118678912	0.91693165	0.456791333
450	KPNA2	IPOA1	ENSG00000182481	28.18494966	-5.988101023	1.657619787	-3.61246956	0.000303295	0.006617339	karyopherin subunit alpha 2	Significant	Downregulated regulated 2-fold	Cluster 1	-0.712334169	-0.667135737	-0.719295231	1.068076796	1.264025246	-0.233336905
451	GLRX5	C14orf87	ENSG00000182512	47.15932449	2.799748367	0.865279029	3.235659564	0.00121362	0.016414632	glutaredoxin 5	Significant	Upregulated 2-fold	Cluster 2	0.665565482	0.466811251	0.221926939	-0.257161565	-0.432840763	-0.664301344
452	TTC3	DCRR1	ENSG00000182670	104.2061144	-5.956077775	2.109331543	-2.823680229	0.004747573	0.03333402	tetratricopeptide repeat domain 3	Significant	Downregulated regulated 2-fold	Cluster 1	-0.725526275	-0.758648412	0.088173567	-0.949195509	-0.49332742	2.838524049
453	ANXA2	ANX2	ENSG00000182718	34.38937336	-3.106453169	1.075165051	-2.889280269	0.003861248	0.029124839	annexin A2	Significant	Downregulated regulated 2-fold	Cluster 1	-0.285423727	-0.305454849	-0.957350972	0.574618001	0.488032008	0.485579539
454	SRPRA	DP	ENSG00000182934	7.990201104	-4.844036627	1.75563222	-2.759140879	0.005795355	0.036778211	SRP receptor subunit alpha	Significant	Downregulated regulated 2-fold	Cluster 1	-0.51293625	-0.537067824	-0.518546322	0.833787681	0.602595844	0.13216687
455	EWSR1	EWS	ENSG00000182944	10.27527205	-5.208463817	1.822224303	-2.85830005	0.004259174	0.031408437	EWS RNA binding protein 1	Significant	Downregulated regulated 2-fold	Cluster 1	-0.533477304	-0.559143651	-0.539436845	0.278290751	1.144845526	0.208921523
456	RUVBL2	CGI-46	ENSG00000183207	24.12365833	-6.456784754	1.77634308	-3.634874832	0.000278116	0.00627543	RuvB like AAA ATPase 2	Significant	Downregulated regulated 2-fold	Cluster 1	-0.786506897	-0.610255173	-0.58793334	-0.0111396	1.716076955	0.279758055
457	TANGO2	C22orf25	ENSG00000183597	21.61915667	3.745537984	0.985061073	3.802340875	0.000143335	0.004349486	transport and golgi organization 2 homolog	Significant	Upregulated 2-fold	Cluster 2	0.764499158	0.652914784	0.281491603	-0.532219713	-0.775557772	-0.39112806
458	ACTG1	ACT	ENSG00000184009	62.94830726	-6.139504241	1.407811015	-4.3610287	1.29E-05	0.00092366	actin gamma 1	Significant	Downregulated regulated 2-fold	Cluster 1	-0.98264131	-0.614323883	-0.989665573	0.909019062	0.984488032	0.693123673
459	CMSS1	C3orf26	ENSG00000184220	14.31650215	4.187692566	1.171236895	3.575444543	0.000349633	0.007144005	cms1 ribosomal small subunit homolog	Significant	Upregulated 2-fold	Cluster 2	0.782845626	0.864673328	0.119157625	-0.27989488	-0.786380123	-0.700401577
460	CSF1	CSF-1	ENSG00000184371	6.65859945	-4.585720623	1.693188065	-2.708335074	0.006762171	0.039537509	colony stimulating factor 1	Significant	Downregulated regulated 2-fold	Cluster 1	-0.496406169	-0.51929581	-0.501732768	0.485623646	0.543287377	0.488523725
461	COPB2	MCPH19	ENSG00000184432	19.26991678	-5.733956538	1.772762184	-3.234475887	0.001218662	0.016414632	COPI coat complex subunit beta 2	Significant	Downregulated regulated 2-fold	Cluster 1	-0.573277374	-0.643487875	-0.621492976	-0.100188866	0.509953427	1.428493664
462	XPOT	XPO3	ENSG00000184575	7.762751714	-4.804489125	1.691073876	-2.841087663	0.004495995	0.032430129	exportin for tRNA	Significant	Downregulated regulated 2-fold	Cluster 1	-0.522545407	-0.546480303	-0.528113908	0.394731454	0.479362134	0.723046029
463	ATL3	HSN1F	ENSG00000184743	8.119312006	-4.866697956	1.790346028	-2.718300195	0.006561827	0.038927543	atlastin GTPase 3	Significant	Downregulated regulated 2-fold	Cluster 1	-0.504754323	-0.52852095	-0.510285277	0.893600644	0.6099082	0.040051706
464	ADSS1	ADSSL1	ENSG00000185100	11.97137026	6.39133549	2.302027115	2.77639453	0.005496547	0.035918027	adenylosuccinate synthase 1	Significant	Upregulated 2-fold	Cluster 2	-0.241823412	2.381007554	-0.25013406	-0.758737489	-0.876370253	-0.253942339
465	P4HB	CLCRP1	ENSG00000185624	37.47503938	-3.709965026	1.202556483	-3.085065091	0.002035076	0.021663701	prolyl 4-hydroxylase subunit beta	Significant	Downregulated regulated 2-fold	Cluster 1	-0.090993746	-0.704800641	-0.939376099	0.732961692	0.759913844	0.24229495
466	SLC36A3	PAT3	ENSG00000186334	14.66107321	3.138217936	1.202143649	2.61051825	0.009040515	0.04634361	solute carrier family 36 member 3	Significant	Upregulated 2-fold	Cluster 2	0.243297764	0.855576837	0.386377675	-0.768634235	-0.673933541	-0.0426845
467	INSIG1	CL6	ENSG00000186480	12.74045782	-4.439630849	1.5892694	-2.793504266	0.005214034	0.035201983	insulin induced gene 1	Significant	Downregulated regulated 2-fold	Cluster 1	-0.654245501	-0.680874331	-0.255419684	0.778865606	0.429719322	0.381954588
468	UBE2H	E2-20K	ENSG00000186591	8.35210146	-4.906626033	1.710999283	-2.867696137	0.004134724	0.030835232	ubiquitin conjugating enzyme E2 H	Significant	Downregulated regulated 2-fold	Cluster 1	-0.530833534	-0.555245366	-0.536511414	0.672633522	0.228960378	0.720996413
469	PTMA	TMSA	ENSG00000187514	24.81112687	-3.547833586	1.192348556	-2.975500385	0.00292511	0.025236242	prothymosin alpha	Significant	Downregulated regulated 2-fold	Cluster 1	-0.298543596	-0.626994188	-0.50777804	0.86132593	0.707070355	-0.135080461
470	SPRY4	HH17	ENSG00000187678	14.08762772	-5.662359556	1.663326825	-3.404237502	0.00066349	0.011523427	sprouty RTK signaling antagonist 4	Significant	Downregulated regulated 2-fold	Cluster 1	-0.633008575	-0.660371271	-0.639373687	0.988448963	0.510814337	0.433490234
471	FANCM	FAAP250	ENSG00000187790	27.1029765	2.931460258	0.970740847	3.019817561	0.00252927	0.023678271	FA complementation group M	Significant	Upregulated 2-fold	Cluster 2	0.306925027	0.813455127	0.222811402	-0.473247863	-0.645471046	-0.224472647
472	C17orf99	IL-40	ENSG00000187997	6.261131748	7.236388626	2.011348709	3.597779238	0.000320946	0.006888594	chromosome 17 open reading frame 99	Significant	Upregulated 2-fold	Cluster 2	1.057529096	-0.248071416	1.193226713	-0.64427373	-0.729113321	-0.629297342
473	HYKK	AGPHD1	ENSG00000188266	13.95486805	3.509830386	1.150806641	3.049887148	0.002289274	0.022581129	hydroxylysine kinase	Significant	Upregulated 2-fold	Cluster 2	-0.152749262	0.80135281	0.753854576	-0.711757206	-0.399646313	-0.291054606
474	ZNF669	ZNF669	ENSG00000188295	18.03048095	4.060243357	1.078369518	3.765168887	0.000166437	0.004776005	zinc finger protein 669	Significant	Upregulated 2-fold	Cluster 2	0.695259198	0.512069442	0.681695654	-0.339311593	-0.591243429	-0.958469271
475	PEAK3	C19orf35	ENSG00000188305	21.64008559	5.016859362	1.584691386	3.165827369	0.001546425	0.018699649	PEAK family member 3	Significant	Upregulated 2-fold	Cluster 2	1.377221425	1.089426855	-0.598823611	-1.036042121	-0.349748839	-0.48203371
476	HMGB1	HMG-1	ENSG00000189403	15.43988116	-6.077831478	1.57320922	-3.863333244	0.00011185	0.003636542	high mobility group box 1	Significant	Downregulated regulated 2-fold	Cluster 1	-0.600373984	-0.628139863	-0.849375508	0.060182803	0.974866948	1.042839604
477	SPATS2L	DNAPTP6	ENSG00000196141	13.86960152	-5.695623166	1.669258441	-3.412067913	0.00064472	0.011271934	spermatogenesis associated serine rich 2 like	Significant	Downregulated regulated 2-fold	Cluster 1	-0.565359572	-0.72961725	-0.571667099	-0.110262093	0.765880049	1.211025965
478	IARS1	GRIDHH	ENSG00000196305	56.27414583	-5.491022598	1.099909311	-4.992250307	5.97E-07	7.88E-05	isoleucyl-tRNA synthetase 1	Significant	Downregulated regulated 2-fold	Cluster 1	-0.842604086	-0.588798464	-1.015370473	0.869520092	1.148032509	0.429220422
479	CD55	CHAPLE	ENSG00000196352	8.246392469	-4.167482489	1.594830392	-2.613119557	0.008971991	0.046291156	CD55 molecule (Cromer blood group)	Significant	Downregulated regulated 2-fold	Cluster 1	-0.553661614	-0.367779615	-0.55931586	0.509870536	0.598491671	0.372394883
480	ZNF124	HZF-16	ENSG00000196418	7.468268426	5.247238518	1.683675047	3.116538745	0.001829876	0.020822731	zinc finger protein 124	Significant	Upregulated 2-fold	Cluster 2	1.079935646	-0.360553089	0.984432824	-0.645220536	-0.312811882	-0.745782964
481	XRCC6	CTC75	ENSG00000196419	8.011275068	-4.850763458	1.668503646	-2.907253736	0.003646173	0.02819621	X-ray repair cross complementing 6	Significant	Downregulated regulated 2-fold	Cluster 1	-0.532665538	-0.556797323	-0.538280951	0.559307155	0.434611239	0.633825419
482	NCOR2	CTG26	ENSG00000196498	10.14258295	-4.958027688	1.655332576	-2.995185233	0.002742782	0.024586358	nuclear receptor corepressor 2	Significant	Downregulated regulated 2-fold	Cluster 1	-0.547366015	-0.569325807	-0.549646393	0.659688959	0.972885978	0.033763277
483	MYO18A	MAJN	ENSG00000196535	9.438605006	-4.758885458	1.551133355	-3.068005366	0.002154927	0.021965284	myosin XVIIIA	Significant	Downregulated regulated 2-fold	Cluster 1	-0.562490823	-0.587632217	-0.54063783	0.61951301	0.383881941	0.687365918
484	MMP1	CLG	ENSG00000196611	36.34562733	-5.875845686	1.534604038	-3.828900185	0.000128717	0.004045398	matrix metallopeptidase 1	Significant	Downregulated regulated 2-fold	Cluster 1	-0.432235677	-0.903154321	-0.880266371	0.657100562	0.557586475	1.000969333
485	SRGAP1	ARHGAP13	ENSG00000196935	30.99919002	-5.019158064	1.598205146	-3.140496748	0.001686616	0.019529236	SLIT-ROBO Rho GTPase activating protein 1	Significant	Downregulated regulated 2-fold	Cluster 1	-0.98702387	-1.008936609	-0.014802734	1.330385145	-0.535642175	1.216020243
486	ZNF470	CZF-1	ENSG00000197016	8.340926036	5.12220779	1.679752391	3.049382646	0.002293122	0.022581129	zinc finger protein 470	Significant	Upregulated 2-fold	Cluster 2	-0.346449657	0.535477196	1.394339949	-0.761871547	-0.403011756	-0.418484185
487	DYNC1H1	CMT2O	ENSG00000197102	156.3039751	-4.304741354	0.781312689	-5.509626827	3.60E-08	6.78E-06	dynein cytoplasmic 1 heavy chain 1	Significant	Downregulated regulated 2-fold	Cluster 1	-0.607854891	-0.643673306	-0.834183056	0.628282158	0.813344817	0.644084278
488	PCBP2	HNRNPE2	ENSG00000197111	9.365608142	-5.078099537	1.640728377	-3.095027555	0.001967946	0.021468503	poly(rC) binding protein 2	Significant	Downregulated regulated 2-fold	Cluster 1	-0.565648053	-0.590735277	-0.571486727	0.518005793	0.658028647	0.551835617
489	SND1	TDRD11	ENSG00000197157	13.29542325	-5.574003782	1.692788415	-3.292794144	0.000991971	0.014155691	staphylococcal nuclease and tudor domain containing 1	Significant	Downregulated regulated 2-fold	Cluster 1	-0.614565487	-0.641533288	-0.620839443	0.594923992	0.283155472	0.998858755
490	DDI2	DDI2	ENSG00000197312	10.91189889	-4.63574685	1.752736107	-2.644862984	0.0081724	0.043674365	DNA damage inducible 1 homolog 2	Significant	Downregulated regulated 2-fold	Cluster 1	-0.54905549	-0.392565345	-0.555089723	1.146221443	0.231106801	0.119382314
491	LRP10	LRP-10	ENSG00000197324	12.13294697	-5.335477004	1.695925924	-3.146055455	0.001654886	0.019417332	LDL receptor related protein 10	Significant	Downregulated regulated 2-fold	Cluster 1	-0.544715957	-0.635159427	-0.550869686	-0.045336963	0.565610209	1.210471825
492	SPTAN1	DEE5	ENSG00000197694	31.9926552	-5.150275446	1.436011942	-3.586512965	0.000335129	0.007027692	spectrin alpha, non-erythrocytic 1	Significant	Downregulated regulated 2-fold	Cluster 1	-0.560564687	-0.835691733	-0.59442799	0.97902419	-0.046642423	1.058302644
493	PARVA	CH-ILKBP	ENSG00000197702	8.950825819	-4.711464382	1.695550057	-2.778723261	0.0054573	0.035755934	parvin alpha	Significant	Downregulated regulated 2-fold	Cluster 1	-0.512670954	-0.496521254	-0.518320228	-0.090594228	0.941858483	0.676248181
494	PSAP	GLBA	ENSG00000197746	26.5322846	-4.451393958	1.621831763	-2.7446706	0.006057166	0.037274869	prosaposin	Significant	Downregulated regulated 2-fold	Cluster 1	-0.130116653	-0.802395579	-0.779810287	0.193368919	0.301052102	1.217901497
495	CCDC180	C9orf174	ENSG00000197816	9.472000973	5.633679729	1.975738135	2.851430374	0.004352302	0.031871861	coiled-coil domain containing 180	Significant	Upregulated 2-fold	Cluster 2	-0.330312895	0.586635187	1.549934327	-0.762619701	-0.853210744	-0.190426172
496	MYO1C	MMI-beta	ENSG00000197879	18.47671246	-5.29531595	1.744155852	-3.036033703	0.002397126	0.023352073	myosin IC	Significant	Downregulated regulated 2-fold	Cluster 1	-0.658111697	-0.686661809	-0.436890345	-0.146729696	0.748119348	1.180274198
497	PLCG2	APLAID	ENSG00000197943	931.6203135	-2.965743731	0.678641774	-4.370116672	1.24E-05	0.000910655	phospholipase C gamma 2	Significant	Downregulated regulated 2-fold	Cluster 1	-0.517200677	-0.515155288	-0.446852068	0.450955594	0.567063753	0.461188686
498	S100A6	2A9	ENSG00000197956	28.84929101	-3.361356869	1.090816499	-3.081505343	0.002059568	0.021663701	S100 calcium binding protein A6	Significant	Downregulated regulated 2-fold	Cluster 1	-0.567820492	-0.608793931	-0.319004857	0.593633664	0.596366019	0.305619597
499	RPL12	L12	ENSG00000197958	16.94617372	-5.932224274	1.586488181	-3.739217439	0.000184594	0.005240088	ribosomal protein L12	Significant	Downregulated regulated 2-fold	Cluster 1	-0.685323559	-0.713438155	-0.691869103	0.658959884	0.589019184	0.842651747
500	RPS4X	CCG2	ENSG00000198034	20.74814673	-4.184140379	1.377990157	-3.036408031	0.002394151	0.023352073	ribosomal protein S4 X-linked	Significant	Downregulated regulated 2-fold	Cluster 1	-0.383776032	-0.501988363	-0.798408354	0.491650862	0.705808902	0.486712986
501	ZNF273	HZF9	ENSG00000198039	16.52714759	3.820251938	1.050784228	3.635619794	0.000277313	0.00627543	zinc finger protein 273	Significant	Upregulated 2-fold	Cluster 2	0.256406208	0.298540332	0.996481013	-0.525794461	-0.56507615	-0.460556942
502	ASPH	AAH	ENSG00000198363	7.542414452	-4.762164306	1.708932223	-2.786631467	0.005325901	0.035365746	aspartate beta-hydroxylase	Significant	Downregulated regulated 2-fold	Cluster 1	-0.514256678	-0.538006809	-0.519781445	0.591970213	0.286953782	0.693120937
503	OGA	MEA5	ENSG00000198408	14.05380598	-4.587425873	1.493452165	-3.071692539	0.002128488	0.021965284	O-GlcNAcase	Significant	Downregulated regulated 2-fold	Cluster 1	-0.658756704	-0.685896805	-0.440221179	0.740606727	0.718077735	0.326190226
504	TXNRD1	GRIM-12	ENSG00000198431	35.07219835	-4.146876742	1.234602323	-3.358876511	0.0007826	0.012099668	thioredoxin reductase 1	Significant	Downregulated regulated 2-fold	Cluster 1	-0.591962773	-0.952031235	-0.295067459	0.69399683	0.633794655	0.511269982
505	CALM1	CALML2	ENSG00000198668	11.55874454	-5.109466694	1.669549596	-3.060386291	0.002210517	0.022021752	calmodulin 1	Significant	Downregulated regulated 2-fold	Cluster 1	-0.561219206	-0.587480658	-0.560305901	0.535474004	0.073540164	1.099991596
506	IPO9	Imp9	ENSG00000198700	13.60412262	-4.714854761	1.577483281	-2.988846105	0.002800331	0.024808305	importin 9	Significant	Downregulated regulated 2-fold	Cluster 1	-0.505742513	-0.507325609	-0.607507285	-0.211827164	0.877646614	0.954755958
507	COX2	COII	ENSG00000198712	66.70806018	-2.571609293	0.942538167	-2.728387437	0.006364481	0.038600538	cytochrome c oxidase subunit II	Significant	Downregulated regulated 2-fold	Cluster 1	-0.208644251	-0.430737108	-0.543574108	0.032670872	0.463823425	0.68646117
508	CDC42BPB	CHOCNS	ENSG00000198752	9.009272492	-5.015602577	1.8037756	-2.780613385	0.005425631	0.035755934	CDC42 binding protein kinase beta	Significant	Downregulated regulated 2-fold	Cluster 1	-0.51774773	-0.542074356	-0.523408819	-0.028092067	0.937776868	0.673546105
509	RPL10A	CSA19	ENSG00000198755	16.37895444	-5.882720884	1.589834272	-3.700210135	0.000215421	0.00546838	ribosomal protein L10a	Significant	Downregulated regulated 2-fold	Cluster 1	-0.67826809	-0.706247418	-0.684781713	0.824723174	0.690443957	0.55413009
510	ND1	MTND1	ENSG00000198888	56.90296394	-3.411575009	0.965936732	-3.531882468	0.000412613	0.008225456	NADH dehydrogenase subunit 1	Significant	Downregulated regulated 2-fold	Cluster 1	-0.490676693	-0.436422923	-0.632475897	0.280110251	0.533476591	0.745988671
511	TGM2	G(h)	ENSG00000198959	10.53466859	-5.245288342	1.630637947	-3.216709358	0.001296699	0.016946956	transglutaminase 2	Significant	Downregulated regulated 2-fold	Cluster 1	-0.588564199	-0.614318453	-0.594558606	0.717316991	0.574359557	0.50576471
512	NA	NA	ENSG00000199415	26.26898596	-3.593489384	1.192602092	-3.013150326	0.002585508	0.024034301	NA	Significant	Downregulated regulated 2-fold	Cluster 1	-0.862379163	-0.588050782	-0.210157138	0.622898196	0.467245602	0.570443284
513	NA	NA	ENSG00000199480	481.9350396	-2.184996865	0.79074451	-2.763214713	0.00572351	0.0364098	NA	Significant	Downregulated regulated 2-fold	Cluster 1	-0.428333887	-0.464786864	-0.181959778	0.400789115	0.56884578	0.105445633
514	NA	NA	ENSG00000200741	26.28521011	2.340726845	0.870192129	2.689896595	0.007147416	0.040666334	NA	Significant	Upregulated 2-fold	Cluster 2	0.547118009	0.121936768	0.413751514	-0.456829992	-0.221799339	-0.404176959
515	RNA5SP149	RN5S149	ENSG00000201822	178.8474211	2.634760509	0.859856866	3.064184997	0.002182639	0.021986492	RNA, 5S ribosomal pseudogene 149	Significant	Upregulated 2-fold	Cluster 2	0.510109785	0.163276781	0.65532875	-0.377342736	-0.220155887	-0.731216695
516	BMPR2	BMPR-II	ENSG00000204217	43.0997112	6.860685833	1.000507472	6.857205993	7.02E-12	4.63E-09	bone morphogenetic protein receptor type 2	Significant	Upregulated 2-fold	Cluster 2	0.757617312	0.999447386	1.274627161	-0.955679407	-1.204382212	-0.87163024
517	MSH5	G7	ENSG00000204410	10.38929143	4.190092018	1.633710366	2.564770418	0.010324409	0.049398819	mutS homolog 5	Significant	Upregulated 2-fold	Cluster 2	0.628426504	1.264449711	-0.474418278	-0.217943292	-0.326101947	-0.874412698
518	ZNF814	ZNF814	ENSG00000204514	33.91322615	3.641154578	1.251532593	2.909356574	0.003621735	0.02819621	zinc finger protein 814	Significant	Upregulated 2-fold	Cluster 2	0.734253676	0.576556	0.661838539	-0.36274874	-0.318039644	-1.291859832
519	RACK1	GNB2L1	ENSG00000204628	32.015924	-5.117809097	1.378404224	-3.712850708	0.000204938	0.005252774	receptor for activated C kinase 1	Significant	Downregulated regulated 2-fold	Cluster 1	-0.863047203	-0.802069762	-0.333764653	0.40788186	0.919692081	0.671307677
520	SNX2	TRG-9	ENSG00000205302	21.22456609	-6.488919316	2.163266744	-2.999592785	0.002703408	0.024586358	sorting nexin 2	Significant	Downregulated regulated 2-fold	Cluster 1	-0.388780987	-0.69723817	-0.397340244	0.137245452	2.417678835	-1.071564886
521	IPO7	Imp7	ENSG00000205339	23.03499936	-6.633853256	1.597319642	-4.153115682	3.28E-05	0.001754162	importin 7	Significant	Downregulated regulated 2-fold	Cluster 1	-0.922644313	-0.686844176	-0.66431639	1.414560483	0.342560929	0.516683467
522	TMSB4X	FX	ENSG00000205542	42.27556332	-3.59834861	1.058546727	-3.399329021	0.000675514	0.011560585	thymosin beta 4 X-linked	Significant	Downregulated regulated 2-fold	Cluster 1	-0.258150842	-0.734059651	-0.70328515	0.689080824	0.51122496	0.495189859
523	MFSD2B	SLC59A2	ENSG00000205639	8.336119515	4.806163498	1.723289854	2.788946669	0.005287977	0.0353389	major facilitator superfamily domain containing 2B	Significant	Upregulated 2-fold	Cluster 2	0.102686711	1.293305713	0.374301855	-0.790599942	-0.175238745	-0.804455594
524	ARL2	ARFL2	ENSG00000213465	8.549479089	-4.846053208	1.509072891	-3.21127842	0.001321458	0.016987263	ADP ribosylation factor like GTPase 2	Significant	Downregulated regulated 2-fold	Cluster 1	-0.539747062	-0.61366827	-0.545466775	0.486750369	0.55750033	0.654631408
525	VDAC1	PORIN	ENSG00000213585	7.673180332	-4.790368163	1.686894781	-2.839755162	0.004514817	0.032477159	voltage dependent anion channel 1	Significant	Downregulated regulated 2-fold	Cluster 1	-0.521611812	-0.545468504	-0.52716249	0.432232333	0.46311891	0.698891563
526	FOXI3	FOXI3	ENSG00000214336	5.789273027	5.943800824	2.029905157	2.928117505	0.003410211	0.027373588	forkhead box I3	Significant	Upregulated 2-fold	Cluster 2	1.285730519	-0.277028293	0.679668838	-0.650917212	-0.373471419	-0.663982432
527	HNRNPUL2	HNRPUL2	ENSG00000214753	5.992754686	-4.433844322	1.716758303	-2.58268407	0.009803505	0.048124415	heterogeneous nuclear ribonucleoprotein U like 2	Significant	Downregulated regulated 2-fold	Cluster 1	-0.474445207	-0.496584054	-0.479597082	0.41157331	0.506073957	0.532979076
528	CSKMT	CS-KMT	ENSG00000214756	10.13233783	-5.188433132	1.680783321	-3.086913742	0.002022463	0.021646903	citrate synthase lysine methyltransferase	Significant	Downregulated regulated 2-fold	Cluster 1	-0.570715556	-0.596275252	-0.576661803	0.286600182	0.651632421	0.805420008
529	FNIP1	IMD93	ENSG00000217128	11.01421248	-5.183974883	1.51096393	-3.430905781	0.00060157	0.010803697	folliculin interacting protein 1	Significant	Downregulated regulated 2-fold	Cluster 1	-0.584997713	-0.666032729	-0.59106945	0.369400247	0.778676673	0.694022971
530	NA	NA	ENSG00000225840	2906492.464	4.270706924	0.749167865	5.70060079	1.19E-08	2.42E-06	NA	Significant	Upregulated 2-fold	Cluster 2	0.679940578	0.65960116	0.813317671	-0.510030631	-0.80257399	-0.840254789
531	ARL17A	ARF1P2	ENSG00000228696	23.44349479	2.962124472	0.909426412	3.257134863	0.001125429	0.015529294	ADP ribosylation factor like GTPase 17A	Significant	Upregulated 2-fold	Cluster 2	0.668388559	0.531892047	0.117597858	-0.32184692	-0.483033263	-0.512998281
532	SHISA9	CKAMP44	ENSG00000237515	24.96569795	2.625008627	0.931115612	2.819208048	0.00481423	0.03353448	shisa family member 9	Significant	Upregulated 2-fold	Cluster 2	0.41170863	0.352647457	0.534024582	-0.164859361	-0.422233637	-0.71128767
533	EIF6	CAB	ENSG00000242372	7.018668529	-4.660119182	1.722691451	-2.705138625	0.006827589	0.03970228	eukaryotic translation initiation factor 6	Significant	Downregulated regulated 2-fold	Cluster 1	-0.49904351	-0.522309713	-0.504455421	0.377585016	0.399130703	0.749092925
534	APOBEC3D	A3D	ENSG00000243811	5.537933082	3.932738602	1.498329049	2.62474962	0.008671271	0.045601901	apolipoprotein B mRNA editing enzyme catalytic subunit 3D	Significant	Upregulated 2-fold	Cluster 2	0.174395029	0.799698812	0.438425942	-0.3135073	-0.781529581	-0.317482902
535	UBE2V1	CIR1	ENSG00000244687	7.415508242	-4.732859715	1.765017528	-2.681480291	0.007329723	0.041258996	ubiquitin conjugating enzyme E2 V1	Significant	Downregulated regulated 2-fold	Cluster 1	-0.496912859	-0.520157451	-0.502323803	0.785770064	0.115780572	0.617843477
536	NA	NA	ENSG00000248641	13.88275078	8.831519123	2.053984996	4.29969992	1.71E-05	0.001124387	NA	Significant	Upregulated 2-fold	Cluster 2	1.471275804	1.485322348	-0.365430814	-0.822103436	-0.929449972	-0.83961393
537	RNA5-8SP6	RN5-8S6	ENSG00000251705	22914.6781	-4.180214104	0.817213346	-5.115205381	3.13E-07	4.62E-05	RNA, 5.8S ribosomal pseudogene 6	Significant	Downregulated regulated 2-fold	Cluster 1	-0.639809865	-0.889649562	-0.528925903	0.883800844	0.813179023	0.361405463
538	EEF1G	EF1G	ENSG00000254772	43.87254135	-7.304916528	1.529502876	-4.776007055	1.79E-06	0.000205243	eukaryotic translation elongation factor 1 gamma	Significant	Downregulated regulated 2-fold	Cluster 1	-0.876284915	-0.90670443	-0.8833825	0.983726864	0.904610249	0.778034733
539	ZBED6	MGR	ENSG00000257315	7.244919465	-4.706872173	1.744346953	-2.698357781	0.00696825	0.039991699	zinc finger BED-type containing 6	Significant	Downregulated regulated 2-fold	Cluster 1	-0.499776661	-0.523262896	-0.505238184	0.189486875	0.578089778	0.760701088
540	CCPG1	CPR8	ENSG00000260916	9.235565902	4.367529494	1.140152265	3.830654577	0.000127803	0.004045398	cell cycle progression 1	Significant	Upregulated 2-fold	Cluster 2	0.679729235	0.383674263	0.66621036	-0.47627034	-0.551713797	-0.701629721
541	RPL17	L17	ENSG00000265681	8.497703607	-4.179467688	1.599249783	-2.613392687	0.008964823	0.046291156	ribosomal protein L17	Significant	Downregulated regulated 2-fold	Cluster 1	-0.559987201	-0.361677591	-0.5656853	0.518624219	0.350191451	0.618534423
542	TXNIP	ARRDC6	ENSG00000265972	30.62988859	-6.786619614	1.53552659	-4.419734349	9.88E-06	0.000790578	thioredoxin interacting protein	Significant	Downregulated regulated 2-fold	Cluster 1	-0.807499885	-0.837363593	-0.814461823	0.805928459	0.797389992	0.856006849
543	NBPF15	AB14	ENSG00000266338	9.164329379	-5.045598336	1.672038173	-3.01763346	0.002547568	0.023765302	NBPF member 15	Significant	Downregulated regulated 2-fold	Cluster 1	-0.555323555	-0.580294973	-0.561133594	0.589915476	0.747830434	0.359006211
544	NA	NA	ENSG00000267135	13.72115713	8.812047611	1.664497211	5.294119783	1.20E-07	1.97E-05	NA	Significant	Upregulated 2-fold	Cluster 2	0.941352405	0.726694922	1.191324772	-0.916631424	-1.010430443	-0.932310233
545	MAGIX	JM10	ENSG00000269313	14.2546001	6.138258507	2.090610581	2.936108026	0.003323586	0.027081068	MAGI family member, X-linked	Significant	Upregulated 2-fold	Cluster 2	-0.20024852	-0.236380705	2.00966932	-0.679554152	-0.165579673	-0.72790627
546	LOC122539214	LOC122539214	ENSG00000269825	8.657896231	-4.964181004	1.649587248	-3.009347345	0.002618096	0.02410938	Zinc finger protein LOC122539214	Significant	Downregulated regulated 2-fold	Cluster 1	-0.549989941	-0.574605	-0.555718471	0.572667427	0.605057918	0.502588068
547	NUDT3	DIPP	ENSG00000272325	6.582173245	-4.567028716	1.70176171	-2.683706355	0.007281103	0.041072887	nudix hydrolase 3	Significant	Downregulated regulated 2-fold	Cluster 1	-0.492728482	-0.515540182	-0.498036566	0.478962832	0.426354163	0.600988235
548	NA	NA	ENSG00000273763	5.603790655	4.038058317	1.499109035	2.693638836	0.00706767	0.040474294	NA	Significant	Upregulated 2-fold	Cluster 2	0.905675465	0.055972314	0.43999918	-0.713802073	-0.256046187	-0.431798698
549	MARCKS	80K-L	ENSG00000277443	20.70826927	-3.660522714	1.122723397	-3.260395858	0.001112568	0.015458842	myristoylated alanine rich protein kinase C substrate	Significant	Downregulated regulated 2-fold	Cluster 1	-0.352578545	-0.605671611	-0.590992822	0.831004806	0.493985322	0.224252851
550	GRAMD4P3	GRAMD4P3	ENSG00000278301	7.893597959	8.018305192	2.096177336	3.825203648	0.000130664	0.004058271	GRAM domain containing 4 pseudogene 3	Significant	Upregulated 2-fold	Cluster 2	-0.267091049	1.150450209	1.339955378	-0.705510719	-0.797190697	-0.720613122
551	PRRC2B	BAT2L	ENSG00000288701	14.11563263	-5.664800728	1.638383043	-3.457555761	0.000545099	0.01004279	proline rich coiled-coil 2B	Significant	Downregulated regulated 2-fold	Cluster 1	-0.639690689	-0.667050259	-0.646056567	0.917859433	0.599018378	0.435919703
552	H2AC19	H2A/R	ENSG00000288859	7.022517312	-4.659857347	1.70304717	-2.736188069	0.006215549	0.038036668	H2A clustered histone 19	Significant	Downregulated regulated 2-fold	Cluster 1	-0.503333451	-0.526598489	-0.508746276	0.630860999	0.569250562	0.338566655
553	NA	NA	ENSG00000291237	140.016542	-2.965675428	0.840101529	-3.530139304	0.000415341	0.008225456	NA	Significant	Downregulated regulated 2-fold	Cluster 1	-0.244654111	-0.636505884	-0.596481199	0.644332634	0.610179894	0.223128665
554	DPM1	CDGIE	ENSG00000000419	5.871580903	1.543444132	1.347827338	1.145134906	0.252153278	0.383238142	dolichyl-phosphate mannosyltransferase subunit 1, catalytic	No Significant	Intermediate FC	Not included in the analysis	NA	NA	NA	NA	NA	NA
555	CFH	AHUS1	ENSG00000000971	10.61533195	3.659591653	2.069250644	1.768558905	0.076967514	0.166552653	complement factor H	No Significant	Upregulated 2-fold	Not included in the analysis	NA	NA	NA	NA	NA	NA
556	CYP51A1	CP51	ENSG00000001630	6.717034918	0.674906425	1.194222827	0.565142794	0.571976643	0.686684101	cytochrome P450 family 51 subfamily A member 1	No Significant	Intermediate FC	Not included in the analysis	NA	NA	NA	NA	NA	NA
557	KRIT1	CAM	ENSG00000001631	6.772418713	2.285935786	1.803850017	1.267253799	0.205064555	0.330506057	KRIT1 ankyrin repeat containing	No Significant	Upregulated 2-fold	Not included in the analysis	NA	NA	NA	NA	NA	NA
558	LASP1	Lasp-1	ENSG00000002834	15.74320542	-2.710988558	1.299362994	-2.086398158	0.036942572	0.101594623	LIM and SH3 protein 1	No Significant	Downregulated regulated 2-fold	Not included in the analysis	NA	NA	NA	NA	NA	NA
559	ALS2	ALS2CR6	ENSG00000003393	8.21289389	-0.211717726	1.240181675	-0.17071509	0.864447797	0.91163879	alsin Rho guanine nucleotide exchange factor ALS2	No Significant	Intermediate FC	Not included in the analysis	NA	NA	NA	NA	NA	NA
560	CFLAR	CASH	ENSG00000003402	9.511645213	-2.415048254	1.608730937	-1.501213285	0.133300405	0.244214482	CASP8 and FADD like apoptosis regulator	No Significant	Downregulated regulated 2-fold	Not included in the analysis	NA	NA	NA	NA	NA	NA
561	TFPI	EPI	ENSG00000003436	6.650794224	-3.909192942	1.684408935	-2.320809907	0.020297106	0.070972661	tissue factor pathway inhibitor	No Significant	Downregulated regulated 2-fold	Not included in the analysis	NA	NA	NA	NA	NA	NA
562	KDM1A	AOF2	ENSG00000004487	12.27805607	-0.771174696	1.408819519	-0.547390695	0.584110347	0.696500142	lysine demethylase 1A	No Significant	Intermediate FC	Not included in the analysis	NA	NA	NA	NA	NA	NA
563	CDC27	ANAPC3	ENSG00000004897	6.487798624	-1.155411963	1.603893279	-0.720379577	0.471291321	0.595315353	cell division cycle 27	No Significant	Intermediate FC	Not included in the analysis	NA	NA	NA	NA	NA	NA
564	DVL2	DVL2	ENSG00000004975	6.506243265	-1.064793048	1.594151266	-0.667937272	0.504173634	0.625772635	dishevelled segment polarity protein 2	No Significant	Intermediate FC	Not included in the analysis	NA	NA	NA	NA	NA	NA
565	LIG3	LIG2	ENSG00000005156	13.34810478	-2.819347136	1.403287473	-2.009101621	0.044526358	0.115812399	DNA ligase 3	No Significant	Downregulated regulated 2-fold	Not included in the analysis	NA	NA	NA	NA	NA	NA
566	CREBBP	CBP	ENSG00000005339	7.799587363	-2.562996548	2.045399449	-1.253054287	0.210185951	0.336405878	CREB binding protein	No Significant	Downregulated regulated 2-fold	Not included in the analysis	NA	NA	NA	NA	NA	NA
567	KMT2E	HDCMC04P	ENSG00000005483	6.213897005	-4.44641909	1.983049427	-2.242212942	0.024947613	0.080538639	lysine methyltransferase 2E (inactive)	No Significant	Downregulated regulated 2-fold	Not included in the analysis	NA	NA	NA	NA	NA	NA
568	ZNF195	HRF1	ENSG00000005801	5.89943592	-3.038720735	1.942843716	-1.564058246	0.11780389	0.224452894	zinc finger protein 195	No Significant	Downregulated regulated 2-fold	Not included in the analysis	NA	NA	NA	NA	NA	NA
569	MYCBP2	Myc-bp2	ENSG00000005810	7.990041782	0.089258449	1.853439172	0.048158284	0.961590096	0.973762123	MYC binding protein 2	No Significant	Intermediate FC	Not included in the analysis	NA	NA	NA	NA	NA	NA
570	ITGAL	CD11A	ENSG00000005844	11.66789566	2.586831607	1.774042298	1.458156669	0.144797364	0.259514625	integrin subunit alpha L	No Significant	Upregulated 2-fold	Not included in the analysis	NA	NA	NA	NA	NA	NA
571	ITGA3	CD49C	ENSG00000005884	21.18408784	-2.148927174	1.165065908	-1.844468334	0.065114917	0.14861447	integrin subunit alpha 3	No Significant	Downregulated regulated 2-fold	Not included in the analysis	NA	NA	NA	NA	NA	NA
572	TBXA2R	BDPLT13	ENSG00000006638	9.693026036	0.531806673	1.227530393	0.433232999	0.664845508	0.759823438	thromboxane A2 receptor	No Significant	Intermediate FC	Not included in the analysis	NA	NA	NA	NA	NA	NA
573	GTF2IRD1	BEN	ENSG00000006704	5.951334487	-2.288090831	1.623757308	-1.409133508	0.158795694	0.275259772	GTF2I repeat domain containing 1	No Significant	Downregulated regulated 2-fold	Not included in the analysis	NA	NA	NA	NA	NA	NA
574	VPS41	HVPS41	ENSG00000006715	5.665696633	-1.731275984	2.056751165	-0.841752767	0.399926355	0.528515556	VPS41 subunit of HOPS complex	No Significant	Intermediate FC	Not included in the analysis	NA	NA	NA	NA	NA	NA
575	JARID2	JMJ	ENSG00000008083	36.88545194	-1.098580517	1.837431801	-0.597889138	0.549913908	0.666256409	jumonji and AT-rich interaction domain containing 2	No Significant	Intermediate FC	Not included in the analysis	NA	NA	NA	NA	NA	NA
576	CDKL5	CFAP247	ENSG00000008086	6.773438744	-1.874112261	2.528609989	-0.741163038	0.458594592	0.584334575	cyclin dependent kinase like 5	No Significant	Intermediate FC	Not included in the analysis	NA	NA	NA	NA	NA	NA
577	NADK	dJ283E3.1	ENSG00000008130	5.378434434	-1.329636794	1.806468233	-0.736042168	0.461705036	0.586856666	NAD kinase	No Significant	Intermediate FC	Not included in the analysis	NA	NA	NA	NA	NA	NA
578	AASS	LKR/SDH	ENSG00000008311	9.987034932	0.80338515	1.329090774	0.604462213	0.545536384	0.663694034	aminoadipate-semialdehyde synthase	No Significant	Intermediate FC	Not included in the analysis	NA	NA	NA	NA	NA	NA
579	RPS20	S20	ENSG00000008988	17.85967727	-0.694423577	0.9918677	-0.700117139	0.483854153	0.606540818	ribosomal protein S20	No Significant	Intermediate FC	Not included in the analysis	NA	NA	NA	NA	NA	NA
580	CSDE1	D1S155E	ENSG00000009307	20.70624127	-0.610143105	1.359669422	-0.448743713	0.653616547	0.751545159	cold shock domain containing E1	No Significant	Intermediate FC	Not included in the analysis	NA	NA	NA	NA	NA	NA
581	UBE3C	HECTH2	ENSG00000009335	7.187232795	-4.112349022	1.748959829	-2.351311307	0.018707375	0.067839932	ubiquitin protein ligase E3C	No Significant	Downregulated regulated 2-fold	Not included in the analysis	NA	NA	NA	NA	NA	NA
582	REV3L	POLZ	ENSG00000009413	13.21041231	0.521455302	1.291787445	0.403669585	0.686455708	0.775788985	REV3 like, DNA directed polymerase zeta catalytic subunit	No Significant	Intermediate FC	Not included in the analysis	NA	NA	NA	NA	NA	NA
583	BAZ1B	WBSCR10	ENSG00000009954	6.66320775	-2.881561463	1.74714708	-1.649295297	0.099087153	0.199079211	bromodomain adjacent to zinc finger domain 1B	No Significant	Downregulated regulated 2-fold	Not included in the analysis	NA	NA	NA	NA	NA	NA
584	ZNF207	BuGZ	ENSG00000010244	11.69660082	-4.093869907	1.861016813	-2.199802752	0.027820893	0.086003696	zinc finger protein 207	No Significant	Downregulated regulated 2-fold	Not included in the analysis	NA	NA	NA	NA	NA	NA
585	IDS	ID2S	ENSG00000010404	16.95095892	-2.231731452	1.183074016	-1.886383626	0.059243277	0.138971966	iduronate 2-sulfatase	No Significant	Downregulated regulated 2-fold	Not included in the analysis	NA	NA	NA	NA	NA	NA
586	ABHD5	CGI58	ENSG00000011198	7.308482147	1.304099423	1.682224726	0.775223074	0.438207856	0.564326215	abhydrolase domain containing 5, lysophosphatidic acid acyltransferase	No Significant	Intermediate FC	Not included in the analysis	NA	NA	NA	NA	NA	NA
587	TTC19	2010204O13Rik	ENSG00000011295	6.294867187	-0.061682307	1.677157073	-0.036777895	0.970662099	0.979567256	tetratricopeptide repeat domain 19	No Significant	Intermediate FC	Not included in the analysis	NA	NA	NA	NA	NA	NA
588	PTBP1	HNRNP-I	ENSG00000011304	11.78954815	-1.198974998	1.193927982	-1.004227236	0.315269097	0.451116757	polypyrimidine tract binding protein 1	No Significant	Intermediate FC	Not included in the analysis	NA	NA	NA	NA	NA	NA
589	PLAUR	CD87	ENSG00000011422	8.495703083	-1.7737015	1.609654948	-1.10191411	0.270499014	0.404828456	plasminogen activator, urokinase receptor	No Significant	Intermediate FC	Not included in the analysis	NA	NA	NA	NA	NA	NA
590	ANLN	FSGS8	ENSG00000011426	14.22249539	-2.232236645	1.804717049	-1.236890096	0.216127887	0.342388959	anillin, actin binding protein	No Significant	Downregulated regulated 2-fold	Not included in the analysis	NA	NA	NA	NA	NA	NA
591	BRCA1	BRCAI	ENSG00000012048	6.041875285	0.557837016	1.486005241	0.375393707	0.707367684	0.791331766	BRCA1 DNA repair associated	No Significant	Intermediate FC	Not included in the analysis	NA	NA	NA	NA	NA	NA
592	CD22	SIGLEC-2	ENSG00000012124	5.545937263	3.030106501	1.675965042	1.80797715	0.070610057	0.157224108	CD22 molecule	No Significant	Upregulated 2-fold	Not included in the analysis	NA	NA	NA	NA	NA	NA
593	EXTL3	BOTV	ENSG00000012232	12.74471422	2.985177449	1.588983302	1.878671378	0.060289378	0.14097782	exostosin like glycosyltransferase 3	No Significant	Upregulated 2-fold	Not included in the analysis	NA	NA	NA	NA	NA	NA
594	MVP	LRP	ENSG00000013364	15.5197965	-0.373749051	1.334825129	-0.279998513	0.779478646	0.847538561	major vault protein	No Significant	Intermediate FC	Not included in the analysis	NA	NA	NA	NA	NA	NA
595	PGM3	AGM1	ENSG00000013375	16.3000738	0.266873764	1.090216468	0.244789702	0.806619268	0.868110423	phosphoglucomutase 3	No Significant	Intermediate FC	Not included in the analysis	NA	NA	NA	NA	NA	NA
596	CLK1	CLK	ENSG00000013441	5.36847685	-3.811526666	1.787956497	-2.13177819	0.033025085	0.094974102	CDC like kinase 1	No Significant	Downregulated regulated 2-fold	Not included in the analysis	NA	NA	NA	NA	NA	NA
597	GPRC5A	GPCR5A	ENSG00000013588	15.28444551	-2.251450546	1.546727352	-1.455622119	0.14549711	0.25953179	G protein-coupled receptor class C group 5 member A	No Significant	Downregulated regulated 2-fold	Not included in the analysis	NA	NA	NA	NA	NA	NA
598	TACC3	ERIC-1	ENSG00000013810	10.34161662	-0.06229036	1.352733166	-0.046047781	0.963272167	0.974717716	transforming acidic coiled-coil containing protein 3	No Significant	Intermediate FC	Not included in the analysis	NA	NA	NA	NA	NA	NA
599	CAPN1	CANP	ENSG00000014216	9.071235211	-2.359900945	1.532089078	-1.540315755	0.123483405	0.231666306	calpain 1	No Significant	Downregulated regulated 2-fold	Not included in the analysis	NA	NA	NA	NA	NA	NA
600	ZMYND11	BRAM1	ENSG00000015171	12.18443966	-1.18530447	1.291098858	-0.918058646	0.358588163	0.492289522	zinc finger MYND-type containing 11	No Significant	Intermediate FC	Not included in the analysis	NA	NA	NA	NA	NA	NA
601	MATR3	ALS21	ENSG00000015479	11.46682842	-2.741280386	1.623526775	-1.688472545	0.091320555	0.187771494	matrin 3	No Significant	Downregulated regulated 2-fold	Not included in the analysis	NA	NA	NA	NA	NA	NA
602	RALBP1	RIP1	ENSG00000017797	5.38821598	-2.164108328	1.576449748	-1.37277343	0.169822793	0.289060074	ralA binding protein 1	No Significant	Downregulated regulated 2-fold	Not included in the analysis	NA	NA	NA	NA	NA	NA
603	SLC11A1	LSH	ENSG00000018280	7.343502079	0.330362052	2.057750355	0.160545253	0.872451577	0.917638312	solute carrier family 11 member 1	No Significant	Intermediate FC	Not included in the analysis	NA	NA	NA	NA	NA	NA
604	PHLDB1	LL5A	ENSG00000019144	6.952136057	-0.17009997	1.587768918	-0.107131439	0.914684706	0.94035472	pleckstrin homology like domain family B member 1	No Significant	Intermediate FC	Not included in the analysis	NA	NA	NA	NA	NA	NA
605	CD74	CLIP	ENSG00000019582	19.97940128	2.812997702	1.215082716	2.31506684	0.020609274	0.07151451	CD74 molecule	No Significant	Upregulated 2-fold	Not included in the analysis	NA	NA	NA	NA	NA	NA
606	SAMD4A	SAMD4	ENSG00000020577	5.455255614	-4.283142314	1.98021082	-2.162972887	0.030543265	0.091063768	sterile alpha motif domain containing 4A	No Significant	Downregulated regulated 2-fold	Not included in the analysis	NA	NA	NA	NA	NA	NA
607	RTF2	C20orf43	ENSG00000022277	5.506772462	-1.138686985	1.436148364	-0.792875593	0.427850309	0.554776432	replication termination factor 2	No Significant	Intermediate FC	Not included in the analysis	NA	NA	NA	NA	NA	NA
608	ZDHHC6	DHHC-6	ENSG00000023041	5.957493126	1.136000845	1.625247716	0.698970891	0.484570222	0.606862138	zinc finger DHHC-type palmitoyltransferase 6	No Significant	Intermediate FC	Not included in the analysis	NA	NA	NA	NA	NA	NA
609	SNAPC1	PTFgamma	ENSG00000023608	6.038611351	0.827877279	1.327096457	0.623826003	0.53274186	0.649625179	small nuclear RNA activating complex polypeptide 1	No Significant	Intermediate FC	Not included in the analysis	NA	NA	NA	NA	NA	NA
610	DEF6	IBP	ENSG00000023892	9.552439168	4.158709858	1.905442612	2.182542698	0.029069504	0.088516136	DEF6 guanine nucleotide exchange factor	No Significant	Upregulated 2-fold	Not included in the analysis	NA	NA	NA	NA	NA	NA
611	EHD2	PAST2	ENSG00000024422	5.399857561	-0.746386544	1.582979033	-0.471507536	0.637278339	0.737873702	EH domain containing 2	No Significant	Intermediate FC	Not included in the analysis	NA	NA	NA	NA	NA	NA
612	PHF20	C20orf104	ENSG00000025293	9.252760295	-0.069423221	1.710212961	-0.040593319	0.96762011	0.977244488	PHD finger protein 20	No Significant	Intermediate FC	Not included in the analysis	NA	NA	NA	NA	NA	NA
613	KPNA6	IPOA7	ENSG00000025800	5.588204582	-4.318455717	1.894011697	-2.280057575	0.022604274	0.075826281	karyopherin subunit alpha 6	No Significant	Downregulated regulated 2-fold	Not included in the analysis	NA	NA	NA	NA	NA	NA
614	FAS	ALPS1A	ENSG00000026103	7.939581906	2.531571355	1.552178198	1.630979844	0.102894573	0.203782199	Fas cell surface death receptor	No Significant	Upregulated 2-fold	Not included in the analysis	NA	NA	NA	NA	NA	NA
615	RNASET2	RNASE6PL	ENSG00000026297	13.06489373	1.564860521	1.111594341	1.407762223	0.15920149	0.275601268	ribonuclease T2	No Significant	Intermediate FC	Not included in the analysis	NA	NA	NA	NA	NA	NA
616	BCLAF1	BTF	ENSG00000029363	5.304002236	-4.243156825	1.82440393	-2.325777069	0.020030447	0.070353707	BCL2 associated transcription factor 1	No Significant	Downregulated regulated 2-fold	Not included in the analysis	NA	NA	NA	NA	NA	NA
617	NUP160	NPHS19	ENSG00000030066	8.145183718	1.565116559	1.88686693	0.829479034	0.406833396	0.53488056	nucleoporin 160	No Significant	Intermediate FC	Not included in the analysis	NA	NA	NA	NA	NA	NA
618	ALG1	CDG1K	ENSG00000033011	6.283473275	0.46419934	1.327238747	0.349748183	0.72652769	0.807933067	ALG1 chitobiosyldiphosphodolichol beta-mannosyltransferase	No Significant	Intermediate FC	Not included in the analysis	NA	NA	NA	NA	NA	NA
619	ZCCHC8	PFBMFT5	ENSG00000033030	5.739812762	-3.057086276	1.584551373	-1.929307139	0.053692744	0.130534498	zinc finger CCHC-type containing 8	No Significant	Downregulated regulated 2-fold	Not included in the analysis	NA	NA	NA	NA	NA	NA
620	FUT8	CDGF	ENSG00000033170	7.552275288	0.442621368	1.500623534	0.294958301	0.768025734	0.838917064	fucosyltransferase 8	No Significant	Intermediate FC	Not included in the analysis	NA	NA	NA	NA	NA	NA
621	TMSB10	MIG12	ENSG00000034510	30.51132946	-0.126282646	0.854923676	-0.147712187	0.882569913	0.92349765	thymosin beta 10	No Significant	Intermediate FC	Not included in the analysis	NA	NA	NA	NA	NA	NA
622	FBXO42	Fbx42	ENSG00000037637	5.455065727	1.185695278	1.45942073	0.812442398	0.416537826	0.543791736	F-box protein 42	No Significant	Intermediate FC	Not included in the analysis	NA	NA	NA	NA	NA	NA
623	BOD1L1	BOD1L	ENSG00000038219	16.63882355	0.387708899	1.588794813	0.244027042	0.807209876	0.868185598	biorientation of chromosomes in cell division 1 like 1	No Significant	Intermediate FC	Not included in the analysis	NA	NA	NA	NA	NA	NA
624	TRIO	ARHGEF23	ENSG00000038382	15.81483882	-1.947462658	1.240612675	-1.569758795	0.116471237	0.222744526	trio Rho guanine nucleotide exchange factor	No Significant	Intermediate FC	Not included in the analysis	NA	NA	NA	NA	NA	NA
625	MTREX	Dob1	ENSG00000039123	7.568166863	1.856863572	1.403132516	1.323370068	0.185712341	0.307771864	Mtr4 exosome RNA helicase	No Significant	Intermediate FC	Not included in the analysis	NA	NA	NA	NA	NA	NA
626	ZFYVE16	PPP1R69	ENSG00000039319	11.54532056	-0.709928151	1.489040545	-0.476768852	0.633526728	0.735169478	zinc finger FYVE-type containing 16	No Significant	Intermediate FC	Not included in the analysis	NA	NA	NA	NA	NA	NA
627	RAI14	NORPEG	ENSG00000039560	11.50920163	-3.528184112	1.759968302	-2.004686168	0.044996608	0.116690614	retinoic acid induced 14	No Significant	Downregulated regulated 2-fold	Not included in the analysis	NA	NA	NA	NA	NA	NA
628	MED17	CRSP6	ENSG00000042429	5.32806658	-2.100735095	1.630090488	-1.288722994	0.197494405	0.322639375	mediator complex subunit 17	No Significant	Downregulated regulated 2-fold	Not included in the analysis	NA	NA	NA	NA	NA	NA
629	DCUN1D1	DCNL1	ENSG00000043093	5.378593889	3.854965674	2.058527873	1.872680825	0.061112473	0.141987554	defective in cullin neddylation 1 domain containing 1	No Significant	Upregulated 2-fold	Not included in the analysis	NA	NA	NA	NA	NA	NA
630	JADE2	JADE-2	ENSG00000043143	15.01332875	1.768249601	1.633136393	1.082732347	0.278927242	0.413225543	jade family PHD finger 2	No Significant	Intermediate FC	Not included in the analysis	NA	NA	NA	NA	NA	NA
631	POLR2B	POL2RB	ENSG00000047315	42.00194647	3.641305207	1.812051719	2.009492979	0.044484879	0.115812399	RNA polymerase II subunit B	No Significant	Upregulated 2-fold	Not included in the analysis	NA	NA	NA	NA	NA	NA
632	TPR	TPR	ENSG00000047410	16.70637767	-0.807010736	1.818670626	-0.443736609	0.657233024	0.753264391	translocated promoter region, nuclear basket protein	No Significant	Intermediate FC	Not included in the analysis	NA	NA	NA	NA	NA	NA
633	CC2D2A	COACH2	ENSG00000048342	8.545144214	-3.664489779	1.55943952	-2.349876178	0.018779657	0.067987583	coiled-coil and C2 domain containing 2A	No Significant	Downregulated regulated 2-fold	Not included in the analysis	NA	NA	NA	NA	NA	NA
634	RSF1	HBXAP	ENSG00000048649	6.047076334	-3.689440585	1.719578946	-2.145548824	0.031908992	0.093288748	remodeling and spacing factor 1	No Significant	Downregulated regulated 2-fold	Not included in the analysis	NA	NA	NA	NA	NA	NA
635	VPS13D	BLTP5D	ENSG00000048707	6.047399333	-4.42905135	1.909170561	-2.319882488	0.020347235	0.071053837	vacuolar protein sorting 13 homolog D	No Significant	Downregulated regulated 2-fold	Not included in the analysis	NA	NA	NA	NA	NA	NA
636	FAM120A	C9orf10	ENSG00000048828	5.631852681	-4.337975751	1.82904971	-2.371710143	0.017705975	0.065836301	family with sequence similarity 120A	No Significant	Downregulated regulated 2-fold	Not included in the analysis	NA	NA	NA	NA	NA	NA
637	R3HDM1	R3HDM	ENSG00000048991	8.849699014	2.872790507	1.57719869	1.821451238	0.068538292	0.154123588	R3H domain containing 1	No Significant	Upregulated 2-fold	Not included in the analysis	NA	NA	NA	NA	NA	NA
638	ERCC8	CKN1	ENSG00000049167	10.11431154	-1.704810143	1.548125721	-1.101209107	0.270805659	0.404831768	ERCC excision repair 8, CSA ubiquitin ligase complex subunit	No Significant	Intermediate FC	Not included in the analysis	NA	NA	NA	NA	NA	NA
639	RCN1	HEL-S-84	ENSG00000049449	7.439553933	-0.30566593	1.424537624	-0.21457203	0.830101002	0.886874402	reticulocalbin 1	No Significant	Intermediate FC	Not included in the analysis	NA	NA	NA	NA	NA	NA
640	NEDD4L	NEDD4-2	ENSG00000049759	9.076531458	-1.119190321	1.744112635	-0.641696126	0.521070505	0.639826109	NEDD4 like E3 ubiquitin protein ligase	No Significant	Intermediate FC	Not included in the analysis	NA	NA	NA	NA	NA	NA
641	HEXB	ENC-1AS	ENSG00000049860	6.157801523	0.181254193	1.783345876	0.10163715	0.91904469	0.943709834	hexosaminidase subunit beta	No Significant	Intermediate FC	Not included in the analysis	NA	NA	NA	NA	NA	NA
642	JKAMP	C14orf100	ENSG00000050130	8.959842344	2.357017689	1.10495436	2.133135788	0.032913589	0.094757048	JNK1/MAPK8 associated membrane protein	No Significant	Upregulated 2-fold	Not included in the analysis	NA	NA	NA	NA	NA	NA
643	LETMD1	1110019O13Rik	ENSG00000050426	6.920895382	1.672395739	1.654796556	1.010635255	0.312191036	0.447926269	LETM1 domain containing 1	No Significant	Intermediate FC	Not included in the analysis	NA	NA	NA	NA	NA	NA
644	MAPK9	JNK-55	ENSG00000050748	8.559795359	1.262913678	1.422310831	0.887930859	0.374577944	0.508947901	mitogen-activated protein kinase 9	No Significant	Intermediate FC	Not included in the analysis	NA	NA	NA	NA	NA	NA
645	HERPUD1	HERP	ENSG00000051108	8.438780345	-2.216346997	1.383887276	-1.601537232	0.10925798	0.212714652	homocysteine inducible ER protein with ubiquitin like domain 1	No Significant	Downregulated regulated 2-fold	Not included in the analysis	NA	NA	NA	NA	NA	NA
646	CYBA	CGD4	ENSG00000051523	5.337383073	0.46042106	1.677306391	0.274500272	0.783700195	0.850028149	cytochrome b-245 alpha chain	No Significant	Intermediate FC	Not included in the analysis	NA	NA	NA	NA	NA	NA
647	FNIP2	FNIPL	ENSG00000052795	7.102212497	-0.995014243	1.800957862	-0.552491684	0.58061153	0.693267499	folliculin interacting protein 2	No Significant	Intermediate FC	Not included in the analysis	NA	NA	NA	NA	NA	NA
648	LAMA3	BM600	ENSG00000053747	7.223749293	-4.693774355	2.144216584	-2.189039293	0.028593984	0.087674934	laminin subunit alpha 3	No Significant	Downregulated regulated 2-fold	Not included in the analysis	NA	NA	NA	NA	NA	NA
649	THRAP3	BCLAF2	ENSG00000054118	9.855253509	-1.918357157	1.232313828	-1.55671154	0.119538987	0.226874858	thyroid hormone receptor associated protein 3	No Significant	Intermediate FC	Not included in the analysis	NA	NA	NA	NA	NA	NA
650	ARID4B	BCAA	ENSG00000054267	5.503508643	-3.143069269	1.867330666	-1.683188375	0.092338631	0.189412576	AT-rich interaction domain 4B	No Significant	Downregulated regulated 2-fold	Not included in the analysis	NA	NA	NA	NA	NA	NA
651	KIF1B	CMT2	ENSG00000054523	10.0021365	-3.174966865	1.69592836	-1.872111428	0.061191189	0.141987554	kinesin family member 1B	No Significant	Downregulated regulated 2-fold	Not included in the analysis	NA	NA	NA	NA	NA	NA
652	SYNE2	EDMD5	ENSG00000054654	25.53679348	0.721073978	1.578493749	0.456811425	0.647806593	0.748219106	spectrin repeat containing nuclear envelope protein 2	No Significant	Intermediate FC	Not included in the analysis	NA	NA	NA	NA	NA	NA
653	PLEKHH1	PLEKHH1	ENSG00000054690	9.952736204	0.401160938	2.016985556	0.198891329	0.842347752	0.895674935	pleckstrin homology, MyTH4 and FERM domain containing H1	No Significant	Intermediate FC	Not included in the analysis	NA	NA	NA	NA	NA	NA
654	FAM114A2	133K02	ENSG00000055147	7.26018559	-4.671424541	2.449439968	-1.907139837	0.056502482	0.135050759	family with sequence similarity 114 member A2	No Significant	Downregulated regulated 2-fold	Not included in the analysis	NA	NA	NA	NA	NA	NA
655	USP36	DUB1	ENSG00000055483	23.39368233	-3.70646943	1.71837397	-2.156963208	0.031008531	0.091568817	ubiquitin specific peptidase 36	No Significant	Downregulated regulated 2-fold	Not included in the analysis	NA	NA	NA	NA	NA	NA
656	KMT2C	HALR	ENSG00000055609	11.57404413	-0.228143598	1.159016799	-0.196842356	0.843950904	0.896952652	lysine methyltransferase 2C	No Significant	Intermediate FC	Not included in the analysis	NA	NA	NA	NA	NA	NA
657	PUM2	PUMH2	ENSG00000055917	6.239757961	-1.061655729	1.767666525	-0.600597293	0.548108241	0.665596025	pumilio RNA binding family member 2	No Significant	Intermediate FC	Not included in the analysis	NA	NA	NA	NA	NA	NA
658	ZFR	SPG71	ENSG00000056097	5.596835128	-2.90686912	1.684372977	-1.725787078	0.084385725	0.177581034	zinc finger RNA binding protein	No Significant	Downregulated regulated 2-fold	Not included in the analysis	NA	NA	NA	NA	NA	NA
659	TRAF3IP2	ACT1	ENSG00000056972	27.19922095	2.981041528	1.494466944	1.994718946	0.046073542	0.118858446	TRAF3 interacting protein 2	No Significant	Upregulated 2-fold	Not included in the analysis	NA	NA	NA	NA	NA	NA
660	DCBLD2	CLCP1	ENSG00000057019	9.027153476	-3.14501697	1.54725956	-2.032636961	0.042089214	0.110893739	discoidin, CUB and LCCL domain containing 2	No Significant	Downregulated regulated 2-fold	Not included in the analysis	NA	NA	NA	NA	NA	NA
661	GDI2	HEL-S-46e	ENSG00000057608	7.963302732	-1.497232331	1.394803336	-1.073436156	0.28307547	0.417726718	GDP dissociation inhibitor 2	No Significant	Intermediate FC	Not included in the analysis	NA	NA	NA	NA	NA	NA
662	USP13	ISOT3	ENSG00000058056	13.53112205	-3.036794845	1.189246518	-2.553545291	0.010663241	0.050497692	ubiquitin specific peptidase 13	No Significant	Downregulated regulated 2-fold	Not included in the analysis	NA	NA	NA	NA	NA	NA
663	ATP2B4	ATP2B2	ENSG00000058668	6.67033532	-0.603901816	1.310486609	-0.460822577	0.644925903	0.745775025	ATPase plasma membrane Ca2+ transporting 4	No Significant	Intermediate FC	Not included in the analysis	NA	NA	NA	NA	NA	NA
664	SLC2A3	GLUT3	ENSG00000059804	14.82120968	-2.980088045	1.337736095	-2.227709976	0.025899861	0.082277688	solute carrier family 2 member 3	No Significant	Downregulated regulated 2-fold	Not included in the analysis	NA	NA	NA	NA	NA	NA
665	YBX3	CSDA	ENSG00000060138	13.47759876	0.771397488	1.19249921	0.646874632	0.517713085	0.63748253	Y-box binding protein 3	No Significant	Intermediate FC	Not included in the analysis	NA	NA	NA	NA	NA	NA
666	WNK1	HSAN2	ENSG00000060237	9.615949407	-2.871230331	1.514177923	-1.896230481	0.057929574	0.137407076	WNK lysine deficient protein kinase 1	No Significant	Downregulated regulated 2-fold	Not included in the analysis	NA	NA	NA	NA	NA	NA
667	OGFR	OGFR	ENSG00000060491	5.288765058	-4.231319319	1.959566731	-2.159313716	0.030825837	0.091335813	opioid growth factor receptor	No Significant	Downregulated regulated 2-fold	Not included in the analysis	NA	NA	NA	NA	NA	NA
668	QSER1	QSER1	ENSG00000060749	7.416318866	-3.124318808	1.770729862	-1.764424306	0.077660569	0.167640149	glutamine and serine rich 1	No Significant	Downregulated regulated 2-fold	Not included in the analysis	NA	NA	NA	NA	NA	NA
669	BCAT1	BCATC	ENSG00000060982	7.136169412	-3.06216835	1.847866677	-1.657137058	0.097491768	0.196622054	branched chain amino acid transaminase 1	No Significant	Downregulated regulated 2-fold	Not included in the analysis	NA	NA	NA	NA	NA	NA
670	NCKAP1	HEM2	ENSG00000061676	10.30101694	-3.785702462	1.486838969	-2.54614154	0.010892101	0.050970797	NCK associated protein 1	No Significant	Downregulated regulated 2-fold	Not included in the analysis	NA	NA	NA	NA	NA	NA
671	MON2	MON2	ENSG00000061987	6.484429272	-4.409220563	1.822034956	-2.419942905	0.015522944	0.061532391	MON2 homolog, regulator of endosome-to-Golgi trafficking	No Significant	Downregulated regulated 2-fold	Not included in the analysis	NA	NA	NA	NA	NA	NA
672	GPBP1	GPBP	ENSG00000062194	6.129640301	0.099679665	1.571231734	0.063440461	0.949415769	0.965591637	GC-rich promoter binding protein 1	No Significant	Intermediate FC	Not included in the analysis	NA	NA	NA	NA	NA	NA
673	CS	CS	ENSG00000062485	9.477544718	-0.092793959	1.07678736	-0.086176679	0.931325969	0.954094124	citrate synthase	No Significant	Intermediate FC	Not included in the analysis	NA	NA	NA	NA	NA	NA
674	VMP1	EPG3	ENSG00000062716	10.81278509	-0.85499214	1.3144534	-0.650454508	0.515398678	0.63581893	vacuole membrane protein 1	No Significant	Intermediate FC	Not included in the analysis	NA	NA	NA	NA	NA	NA
675	EIF4B	EIF-4B	ENSG00000063046	13.6909831	-0.678130576	1.254598377	-0.540516063	0.588841186	0.70055914	eukaryotic translation initiation factor 4B	No Significant	Intermediate FC	Not included in the analysis	NA	NA	NA	NA	NA	NA
676	TAF2	CIF150	ENSG00000064313	9.996217793	-3.205987743	1.621268898	-1.977455898	0.047990121	0.121821076	TATA-box binding protein associated factor 2	No Significant	Downregulated regulated 2-fold	Not included in the analysis	NA	NA	NA	NA	NA	NA
677	CTSA	GLB2	ENSG00000064601	14.77103194	-0.339546014	1.420097281	-0.239100531	0.81102763	0.870725068	cathepsin A	No Significant	Intermediate FC	Not included in the analysis	NA	NA	NA	NA	NA	NA
678	SUGP2	SFRS14	ENSG00000064607	10.24588557	-0.247264387	1.452483758	-0.170235561	0.864824886	0.91163879	SURP and G-patch domain containing 2	No Significant	Intermediate FC	Not included in the analysis	NA	NA	NA	NA	NA	NA
679	CNN2	CNN2	ENSG00000064666	6.158280718	-4.464498905	1.777596348	-2.511536947	0.01202067	0.053515294	calponin 2	No Significant	Downregulated regulated 2-fold	Not included in the analysis	NA	NA	NA	NA	NA	NA
680	AP3D1	ADTD	ENSG00000065000	12.56281378	-2.454279532	1.179790267	-2.080267656	0.03750099	0.102266101	adaptor related protein complex 3 subunit delta 1	No Significant	Downregulated regulated 2-fold	Not included in the analysis	NA	NA	NA	NA	NA	NA
681	GNAI3	87U6	ENSG00000065135	6.188116518	-3.546813345	1.642938744	-2.158822633	0.03086393	0.09134616	G protein subunit alpha i3	No Significant	Downregulated regulated 2-fold	Not included in the analysis	NA	NA	NA	NA	NA	NA
682	TRAM2	TRAM2	ENSG00000065308	6.499006408	-3.485202213	1.688942839	-2.063540655	0.039061289	0.104805735	translocation associated membrane protein 2	No Significant	Downregulated regulated 2-fold	Not included in the analysis	NA	NA	NA	NA	NA	NA
683	SPEN	HIAA0929	ENSG00000065526	8.941811267	-1.064749868	1.624360946	-0.655488468	0.512153308	0.632998621	spen family transcriptional repressor	No Significant	Intermediate FC	Not included in the analysis	NA	NA	NA	NA	NA	NA
684	MYLK	AAT7	ENSG00000065534	20.26278372	0.119944413	1.527725697	0.078511747	0.937420986	0.959644333	myosin light chain kinase	No Significant	Intermediate FC	Not included in the analysis	NA	NA	NA	NA	NA	NA
685	CYB5R4	NCB5OR	ENSG00000065615	5.793670387	-1.951486228	1.876873453	-1.039753759	0.298454318	0.433399009	cytochrome b5 reductase 4	No Significant	Intermediate FC	Not included in the analysis	NA	NA	NA	NA	NA	NA
686	FAM107B	C10orf45	ENSG00000065809	5.460597891	-2.386442035	1.704035799	-1.40046473	0.161374198	0.278267722	family with sequence similarity 107 member B	No Significant	Downregulated regulated 2-fold	Not included in the analysis	NA	NA	NA	NA	NA	NA
687	MTHFD2	NMDMC	ENSG00000065911	26.91642414	2.075961617	1.828430824	1.135378812	0.256216633	0.387194694	methylenetetrahydrofolate dehydrogenase (NADP+ dependent) 2, methenyltetrahydrofolate cyclohydrolase	No Significant	Upregulated 2-fold	Not included in the analysis	NA	NA	NA	NA	NA	NA
688	SLC9A7	MRX108	ENSG00000065923	14.14779265	-4.608396656	2.009430108	-2.293384895	0.021825855	0.073966956	solute carrier family 9 member A7	No Significant	Downregulated regulated 2-fold	Not included in the analysis	NA	NA	NA	NA	NA	NA
689	YBX1	BP-8	ENSG00000065978	15.53435412	-2.913868005	1.240521008	-2.348906618	0.018828628	0.067987583	Y-box binding protein 1	No Significant	Downregulated regulated 2-fold	Not included in the analysis	NA	NA	NA	NA	NA	NA
690	ELAVL1	ELAV1	ENSG00000066044	8.167431415	-0.454900158	1.889056692	-0.240808103	0.809703849	0.869898706	ELAV like RNA binding protein 1	No Significant	Intermediate FC	Not included in the analysis	NA	NA	NA	NA	NA	NA
691	ATXN3	AT3	ENSG00000066427	13.41314939	1.474893585	1.186619327	1.242937437	0.213890889	0.33975448	ataxin 3	No Significant	Intermediate FC	Not included in the analysis	NA	NA	NA	NA	NA	NA
692	MYO9A	CMS24	ENSG00000066933	6.505401194	-0.561994743	1.951889542	-0.287923436	0.773405347	0.843415004	myosin IXA	No Significant	Intermediate FC	Not included in the analysis	NA	NA	NA	NA	NA	NA
693	IDI1	IPP1	ENSG00000067064	6.088245592	-3.124009318	1.776014963	-1.758999436	0.078577604	0.168791599	isopentenyl-diphosphate delta isomerase 1	No Significant	Downregulated regulated 2-fold	Not included in the analysis	NA	NA	NA	NA	NA	NA
694	SP100	lysp100b	ENSG00000067066	9.762809902	-2.649478401	1.595110763	-1.660999639	0.096713519	0.195350949	SP100 nuclear antigen	No Significant	Downregulated regulated 2-fold	Not included in the analysis	NA	NA	NA	NA	NA	NA
695	EVI5	EVI-5	ENSG00000067208	7.678026543	-2.676911249	1.752930271	-1.527106522	0.126734526	0.235785164	ecotropic viral integration site 5	No Significant	Downregulated regulated 2-fold	Not included in the analysis	NA	NA	NA	NA	NA	NA
696	RRP15	CGI-115	ENSG00000067533	5.542985118	1.395416819	1.651478245	0.844950167	0.398138663	0.527645609	ribosomal RNA processing 15 homolog	No Significant	Intermediate FC	Not included in the analysis	NA	NA	NA	NA	NA	NA
697	RHOA	ARH12	ENSG00000067560	19.9743046	-3.512377003	1.410058268	-2.490944582	0.012740399	0.05529886	ras homolog family member A	No Significant	Downregulated regulated 2-fold	Not included in the analysis	NA	NA	NA	NA	NA	NA
698	DHX8	DDX8	ENSG00000067596	12.30910496	-2.932051095	1.848631604	-1.586065655	0.112724417	0.218016455	DEAH-box helicase 8	No Significant	Downregulated regulated 2-fold	Not included in the analysis	NA	NA	NA	NA	NA	NA
699	ROCK1	P160ROCK	ENSG00000067900	8.318960328	-0.780438553	1.297731078	-0.601386964	0.547582279	0.665596025	Rho associated coiled-coil containing protein kinase 1	No Significant	Intermediate FC	Not included in the analysis	NA	NA	NA	NA	NA	NA
700	PDK3	CMTX6	ENSG00000067992	10.31554888	1.54159468	1.047357636	1.471889474	0.141050727	0.255575785	pyruvate dehydrogenase kinase 3	No Significant	Intermediate FC	Not included in the analysis	NA	NA	NA	NA	NA	NA
701	OTUD5	DUBA	ENSG00000068308	5.444470522	-0.353144308	1.947738986	-0.181309873	0.856124357	0.906605817	OTU deubiquitinase 5	No Significant	Intermediate FC	Not included in the analysis	NA	NA	NA	NA	NA	NA
702	GRIPAP1	GRASP-1	ENSG00000068400	19.71779787	1.593624458	1.110071873	1.435604754	0.151114841	0.266120939	GRIP1 associated protein 1	No Significant	Intermediate FC	Not included in the analysis	NA	NA	NA	NA	NA	NA
703	PRR11	PRR11	ENSG00000068489	19.88175362	0.841404121	0.935745133	0.899180868	0.368556329	0.503356808	proline rich 11	No Significant	Intermediate FC	Not included in the analysis	NA	NA	NA	NA	NA	NA
704	POLR1A	A190	ENSG00000068654	5.404248943	-4.274083267	1.784563308	-2.395030341	0.01661899	0.063037548	RNA polymerase I subunit A	No Significant	Downregulated regulated 2-fold	Not included in the analysis	NA	NA	NA	NA	NA	NA
705	PSME4	PA200	ENSG00000068878	14.94772015	-3.194013152	1.554767508	-2.054334899	0.039943289	0.106623138	proteasome activator subunit 4	No Significant	Downregulated regulated 2-fold	Not included in the analysis	NA	NA	NA	NA	NA	NA
706	ERLEC1	C2orf30	ENSG00000068912	6.497381932	-1.762182088	1.906433933	-0.924334202	0.355312341	0.48906391	endoplasmic reticulum lectin 1	No Significant	Intermediate FC	Not included in the analysis	NA	NA	NA	NA	NA	NA
707	MAST4	MAST4	ENSG00000069020	5.378156281	-4.268585685	1.969343358	-2.167517243	0.030195436	0.090380898	microtubule associated serine/threonine kinase family member 4	No Significant	Downregulated regulated 2-fold	Not included in the analysis	NA	NA	NA	NA	NA	NA
708	NUCKS1	JC7	ENSG00000069275	95.62915606	1.925185329	1.742510988	1.104833968	0.269231539	0.403160104	nuclear casein kinase and cyclin dependent kinase substrate 1	No Significant	Intermediate FC	Not included in the analysis	NA	NA	NA	NA	NA	NA
709	VPS35	MEM3	ENSG00000069329	8.283640697	-4.881715932	1.911988212	-2.55321445	0.010673376	0.050497692	VPS35 retromer complex component	No Significant	Downregulated regulated 2-fold	Not included in the analysis	NA	NA	NA	NA	NA	NA
710	HES2	bHLHb40	ENSG00000069812	13.30463263	1.657684859	1.70825764	0.97039511	0.331849585	0.46686442	hes family bHLH transcription factor 2	No Significant	Intermediate FC	Not included in the analysis	NA	NA	NA	NA	NA	NA
711	NEDD4	NEDD4-1	ENSG00000069869	10.43170757	-1.941230337	1.596491794	-1.215935055	0.224009663	0.351387707	NEDD4 E3 ubiquitin protein ligase	No Significant	Intermediate FC	Not included in the analysis	NA	NA	NA	NA	NA	NA
712	UFD1	UFD1L	ENSG00000070010	5.79167205	-2.38847138	1.47968213	-1.614178702	0.10648867	0.208708307	ubiquitin recognition factor in ER associated degradation 1	No Significant	Downregulated regulated 2-fold	Not included in the analysis	NA	NA	NA	NA	NA	NA
713	SLC44A1	CD92	ENSG00000070214	9.007993156	-1.041127684	1.223322129	-0.851065847	0.394732776	0.524441217	solute carrier family 44 member 1	No Significant	Intermediate FC	Not included in the analysis	NA	NA	NA	NA	NA	NA
714	MNT	MAD6	ENSG00000070444	10.48617936	1.445121918	1.642918527	0.879606563	0.379072482	0.513703289	MAX network transcriptional repressor	No Significant	Intermediate FC	Not included in the analysis	NA	NA	NA	NA	NA	NA
715	ASNS	ASNSD	ENSG00000070669	9.81970227	-2.553705739	1.611955457	-1.584228477	0.113141735	0.218478338	asparagine synthetase (glutamine-hydrolyzing)	No Significant	Downregulated regulated 2-fold	Not included in the analysis	NA	NA	NA	NA	NA	NA
716	OSBPL3	ORP-3	ENSG00000070882	5.940820242	-0.817008438	1.686481562	-0.48444552	0.62806972	0.730908313	oxysterol binding protein like 3	No Significant	Intermediate FC	Not included in the analysis	NA	NA	NA	NA	NA	NA
717	RPL31	L31	ENSG00000071082	6.654217655	-2.778056271	1.670496839	-1.663011989	0.096310036	0.195012686	ribosomal protein L31	No Significant	Downregulated regulated 2-fold	Not included in the analysis	NA	NA	NA	NA	NA	NA
718	DAZAP1	DAZAP1	ENSG00000071626	7.272426303	-2.179350829	1.382665237	-1.576195575	0.114980738	0.221188487	DAZ associated protein 1	No Significant	Downregulated regulated 2-fold	Not included in the analysis	NA	NA	NA	NA	NA	NA
719	ACTN1	BDPLT15	ENSG00000072110	26.17906228	-0.391740712	1.150109671	-0.340611615	0.733395984	0.81385683	actinin alpha 1	No Significant	Intermediate FC	Not included in the analysis	NA	NA	NA	NA	NA	NA
720	ZFYVE26	FYVE-CENT	ENSG00000072121	6.598811048	-2.906358717	1.752924843	-1.658005321	0.097316392	0.196418406	zinc finger FYVE-type containing 26	No Significant	Downregulated regulated 2-fold	Not included in the analysis	NA	NA	NA	NA	NA	NA
721	SPEG	APEG-1	ENSG00000072195	6.290881399	6.027160904	2.368993021	2.544186855	0.010953247	0.051089352	striated muscle enriched protein kinase	No Significant	Upregulated 2-fold	Not included in the analysis	NA	NA	NA	NA	NA	NA
722	TFRC	CD71	ENSG00000072274	13.56585102	-2.154356445	1.359980319	-1.584108546	0.11316902	0.218478338	transferrin receptor	No Significant	Downregulated regulated 2-fold	Not included in the analysis	NA	NA	NA	NA	NA	NA
723	AFF4	AF5Q31	ENSG00000072364	12.48056391	-2.470934169	1.689886168	-1.462189712	0.14368923	0.258114575	ALF transcription elongation factor 4	No Significant	Downregulated regulated 2-fold	Not included in the analysis	NA	NA	NA	NA	NA	NA
724	PALS1	MPP5	ENSG00000072415	5.976703625	-0.182906647	1.48307171	-0.123329604	0.901846099	0.933954999	protein associated with LIN7 1, MAGUK p55 family member	No Significant	Intermediate FC	Not included in the analysis	NA	NA	NA	NA	NA	NA
725	SMC1A	CDLS2	ENSG00000072501	10.1070375	0.065368857	1.87954032	0.034779173	0.972255828	0.980800683	structural maintenance of chromosomes 1A	No Significant	Intermediate FC	Not included in the analysis	NA	NA	NA	NA	NA	NA
726	MARK2	EMK-1	ENSG00000072518	5.446516406	2.117130859	1.558625123	1.358332307	0.174358263	0.295052031	microtubule affinity regulating kinase 2	No Significant	Upregulated 2-fold	Not included in the analysis	NA	NA	NA	NA	NA	NA
727	TRNT1	CCA1	ENSG00000072756	19.82589968	2.241924742	1.444234993	1.552326839	0.120584039	0.227997215	tRNA nucleotidyl transferase 1	No Significant	Upregulated 2-fold	Not included in the analysis	NA	NA	NA	NA	NA	NA
728	ACADVL	ACAD6	ENSG00000072778	16.08575807	-1.62049629	1.023617737	-1.583106888	0.113397104	0.218517047	acyl-CoA dehydrogenase very long chain	No Significant	Intermediate FC	Not included in the analysis	NA	NA	NA	NA	NA	NA
729	STK10	LOK	ENSG00000072786	5.569399745	-1.996315426	1.732846483	-1.152044018	0.249302986	0.380219458	serine/threonine kinase 10	No Significant	Intermediate FC	Not included in the analysis	NA	NA	NA	NA	NA	NA
730	AP1M1	AP47	ENSG00000072958	20.11877342	-3.182016419	1.269316973	-2.506872976	0.012180448	0.054135322	adaptor related protein complex 1 subunit mu 1	No Significant	Downregulated regulated 2-fold	Not included in the analysis	NA	NA	NA	NA	NA	NA
731	SCARB1	CD36L1	ENSG00000073060	6.076892461	0.292435128	1.378648926	0.212117184	0.832015614	0.887656255	scavenger receptor class B member 1	No Significant	Intermediate FC	Not included in the analysis	NA	NA	NA	NA	NA	NA
732	LLGL2	HGL	ENSG00000073350	7.381905585	1.597254951	1.077695626	1.4821021	0.13831313	0.251786081	LLGL scribble cell polarity complex component 2	No Significant	Intermediate FC	Not included in the analysis	NA	NA	NA	NA	NA	NA
733	SDHA	CMD1GG	ENSG00000073578	8.158956455	-4.064697824	1.607203276	-2.529050236	0.011437166	0.052420342	succinate dehydrogenase complex flavoprotein subunit A	No Significant	Downregulated regulated 2-fold	Not included in the analysis	NA	NA	NA	NA	NA	NA
734	FERMT2	KIND2	ENSG00000073712	7.382075994	-1.577325384	1.397235051	-1.128890506	0.258944026	0.390858908	FERM domain containing kindlin 2	No Significant	Intermediate FC	Not included in the analysis	NA	NA	NA	NA	NA	NA
735	MAP3K13	LZK	ENSG00000073803	8.690092954	0.256145012	1.488873641	0.172039457	0.863406509	0.911028451	mitogen-activated protein kinase kinase kinase 13	No Significant	Intermediate FC	Not included in the analysis	NA	NA	NA	NA	NA	NA
736	NCBP3	C17orf85	ENSG00000074356	7.921016685	-1.464947991	1.278008743	-1.146273842	0.251681863	0.382742004	nuclear cap binding subunit 3	No Significant	Intermediate FC	Not included in the analysis	NA	NA	NA	NA	NA	NA
737	ZNF532	ZNF532	ENSG00000074657	11.71345703	2.078903527	1.349919409	1.540020473	0.123555363	0.231666306	zinc finger protein 532	No Significant	Upregulated 2-fold	Not included in the analysis	NA	NA	NA	NA	NA	NA
738	ZZEF1	ZZZ4	ENSG00000074755	8.537700361	-2.833164692	1.581064655	-1.791934747	0.073143419	0.161184163	zinc finger ZZ-type and EF-hand domain containing 1	No Significant	Downregulated regulated 2-fold	Not included in the analysis	NA	NA	NA	NA	NA	NA
739	ZNF37A	KOX21	ENSG00000075407	6.304705208	-4.249357701	2.376234575	-1.788273661	0.073731867	0.162075045	zinc finger protein 37A	No Significant	Downregulated regulated 2-fold	Not included in the analysis	NA	NA	NA	NA	NA	NA
740	MARK3	CTAK1	ENSG00000075413	25.33450835	1.710371231	0.964089751	1.774078845	0.076050109	0.165380798	microtubule affinity regulating kinase 3	No Significant	Intermediate FC	Not included in the analysis	NA	NA	NA	NA	NA	NA
741	SLC25A3	OK/SW-cl.48	ENSG00000075415	19.97394616	-2.221928394	0.990282463	-2.243731942	0.024849654	0.080506615	solute carrier family 25 member 3	No Significant	Downregulated regulated 2-fold	Not included in the analysis	NA	NA	NA	NA	NA	NA
742	FNDC3B	FAD104	ENSG00000075420	8.206339355	-2.735450227	1.815263822	-1.506916071	0.131832172	0.242927556	fibronectin type III domain containing 3B	No Significant	Downregulated regulated 2-fold	Not included in the analysis	NA	NA	NA	NA	NA	NA
743	FRYL	AF4p12	ENSG00000075539	8.040096185	-0.162488008	1.672610304	-0.097146363	0.922610163	0.946266833	FRY like transcription coactivator	No Significant	Intermediate FC	Not included in the analysis	NA	NA	NA	NA	NA	NA
744	PLD1	CVDD	ENSG00000075651	5.665375981	0.258427475	1.860737515	0.138884433	0.889541472	0.926751968	phospholipase D1	No Significant	Intermediate FC	Not included in the analysis	NA	NA	NA	NA	NA	NA
745	WDR62	C19orf14	ENSG00000075702	14.42979844	1.019497464	1.171163063	0.870500015	0.384027211	0.518235757	WD repeat domain 62	No Significant	Intermediate FC	Not included in the analysis	NA	NA	NA	NA	NA	NA
746	DLG1	DLGH1	ENSG00000075711	99.03289599	1.665127131	1.732269702	0.961240117	0.33643145	0.470932676	discs large MAGUK scaffold protein 1	No Significant	Intermediate FC	Not included in the analysis	NA	NA	NA	NA	NA	NA
747	RBMS2	SCR3	ENSG00000076067	15.19712994	0.143078716	0.983537588	0.145473562	0.884336988	0.924623584	RNA binding motif single stranded interacting protein 2	No Significant	Intermediate FC	Not included in the analysis	NA	NA	NA	NA	NA	NA
748	BAZ2A	TIP5	ENSG00000076108	5.774274	-4.377689558	1.735700877	-2.522145156	0.011664157	0.052752989	bromodomain adjacent to zinc finger domain 2A	No Significant	Downregulated regulated 2-fold	Not included in the analysis	NA	NA	NA	NA	NA	NA
749	PAG1	CBP	ENSG00000076641	7.206409621	-4.651127155	2.055670098	-2.262584429	0.023661319	0.078082352	phosphoprotein membrane anchor with glycosphingolipid microdomains 1	No Significant	Downregulated regulated 2-fold	Not included in the analysis	NA	NA	NA	NA	NA	NA
750	TOP2B	BILU	ENSG00000077097	12.49374382	1.181998287	1.882337278	0.627941815	0.530042057	0.647829181	DNA topoisomerase II beta	No Significant	Intermediate FC	Not included in the analysis	NA	NA	NA	NA	NA	NA
751	DNAJC10	ERdj5	ENSG00000077232	11.17456497	-1.705304039	1.491006755	-1.143726568	0.252737051	0.383812305	DnaJ heat shock protein family (Hsp40) member C10	No Significant	Intermediate FC	Not included in the analysis	NA	NA	NA	NA	NA	NA
752	USP33	VDU1	ENSG00000077254	7.833691938	-1.879015452	1.698579771	-1.106227381	0.268628114	0.402484802	ubiquitin specific peptidase 33	No Significant	Intermediate FC	Not included in the analysis	NA	NA	NA	NA	NA	NA
753	CAPZB	CAPB	ENSG00000077549	8.076042468	-3.685616105	1.528299385	-2.411579918	0.01588357	0.062030512	capping actin protein of muscle Z-line subunit beta	No Significant	Downregulated regulated 2-fold	Not included in the analysis	NA	NA	NA	NA	NA	NA
754	PIAS2	ARIP3	ENSG00000078043	5.868638851	-4.386181263	2.32545787	-1.886158128	0.059273649	0.138971966	protein inhibitor of activated STAT 2	No Significant	Downregulated regulated 2-fold	Not included in the analysis	NA	NA	NA	NA	NA	NA
755	ACER3	APHC	ENSG00000078124	5.986748169	-0.296113864	1.464237877	-0.202230709	0.839736367	0.893912907	alkaline ceramidase 3	No Significant	Intermediate FC	Not included in the analysis	NA	NA	NA	NA	NA	NA
756	TIGAR	C12orf5	ENSG00000078237	11.72046899	4.017139197	1.908742349	2.104600026	0.035326139	0.099319489	TP53 induced glycolysis regulatory phosphatase	No Significant	Upregulated 2-fold	Not included in the analysis	NA	NA	NA	NA	NA	NA
757	SYNJ2	INPP5H	ENSG00000078269	5.988238554	0.105997595	1.362817483	0.077778276	0.938004427	0.959644333	synaptojanin 2	No Significant	Intermediate FC	Not included in the analysis	NA	NA	NA	NA	NA	NA
758	PPP2R5C	B56G	ENSG00000078304	8.486688155	-1.668980781	1.863466811	-0.895632147	0.37044926	0.505680479	protein phosphatase 2 regulatory subunit B'gamma	No Significant	Intermediate FC	Not included in the analysis	NA	NA	NA	NA	NA	NA
759	ZCWPW1	ZCW1	ENSG00000078487	5.322180706	2.498478186	2.09721755	1.191330001	0.233524061	0.360739333	zinc finger CW-type and PWWP domain containing 1	No Significant	Upregulated 2-fold	Not included in the analysis	NA	NA	NA	NA	NA	NA
760	NRDC	NRD1	ENSG00000078618	16.56982645	-3.9020032	1.536681606	-2.539239868	0.011109363	0.051544319	nardilysin convertase	No Significant	Downregulated regulated 2-fold	Not included in the analysis	NA	NA	NA	NA	NA	NA
761	PCM1	PTC4	ENSG00000078674	6.310890744	0.131774457	1.699542175	0.077535267	0.938197736	0.959644333	pericentriolar material 1	No Significant	Intermediate FC	Not included in the analysis	NA	NA	NA	NA	NA	NA
762	ITCH	ADMFD	ENSG00000078747	7.595316959	-1.432299527	1.649780927	-0.868175588	0.385298216	0.51870846	itchy E3 ubiquitin protein ligase	No Significant	Intermediate FC	Not included in the analysis	NA	NA	NA	NA	NA	NA
763	XRCC5	KARP-1	ENSG00000079246	12.77612205	-1.987060251	1.351276177	-1.470506388	0.141424657	0.255986578	X-ray repair cross complementing 5	No Significant	Intermediate FC	Not included in the analysis	NA	NA	NA	NA	NA	NA
764	SAR1A	SAR1	ENSG00000079332	14.08792448	-3.515271363	1.572753901	-2.235105798	0.025410404	0.081532971	secretion associated Ras related GTPase 1A	No Significant	Downregulated regulated 2-fold	Not included in the analysis	NA	NA	NA	NA	NA	NA
765	OPHN1	ARHGAP41	ENSG00000079482	24.11067458	-0.320237215	1.238557782	-0.25855654	0.795977419	0.86122147	oligophrenin 1	No Significant	Intermediate FC	Not included in the analysis	NA	NA	NA	NA	NA	NA
766	KIF22	A-328A3.2	ENSG00000079616	9.610699958	0.651984731	1.296810613	0.502760175	0.615132897	0.720435921	kinesin family member 22	No Significant	Intermediate FC	Not included in the analysis	NA	NA	NA	NA	NA	NA
767	DNM2	CMT2M	ENSG00000079805	11.15831606	-1.596490072	1.323243376	-1.206497687	0.22762565	0.355370619	dynamin 2	No Significant	Intermediate FC	Not included in the analysis	NA	NA	NA	NA	NA	NA
768	RABL2B	RABL2B	ENSG00000079974	9.01089183	4.19414906	2.217683815	1.891229503	0.058593715	0.138237182	RAB, member of RAS oncogene family like 2B	No Significant	Upregulated 2-fold	Not included in the analysis	NA	NA	NA	NA	NA	NA
769	RIF1	RIF1	ENSG00000080345	8.123272845	-4.151136691	1.919938936	-2.162119124	0.030608995	0.091063768	replication timing regulatory factor 1	No Significant	Downregulated regulated 2-fold	Not included in the analysis	NA	NA	NA	NA	NA	NA
770	RAB21	RAB21	ENSG00000080371	16.63325054	3.246444883	1.884521418	1.7226893	0.084944726	0.178262383	RAB21, member RAS oncogene family	No Significant	Upregulated 2-fold	Not included in the analysis	NA	NA	NA	NA	NA	NA
771	CLDND1	C3orf4	ENSG00000080822	6.29690678	-4.491429414	1.84414287	-2.435510549	0.014870791	0.060120809	claudin domain containing 1	No Significant	Downregulated regulated 2-fold	Not included in the analysis	NA	NA	NA	NA	NA	NA
772	DLGAP4	DAP-4	ENSG00000080845	5.385167975	-4.276877915	1.874963444	-2.281046028	0.022545723	0.075726094	DLG associated protein 4	No Significant	Downregulated regulated 2-fold	Not included in the analysis	NA	NA	NA	NA	NA	NA
773	CDC14B	CDC14B3	ENSG00000081377	9.74777128	-1.328911745	1.560519804	-0.851582749	0.394445718	0.524441217	cell division cycle 14B	No Significant	Intermediate FC	Not included in the analysis	NA	NA	NA	NA	NA	NA
774	ZNF506	ZNF506	ENSG00000081665	22.3122547	2.243836627	1.368709638	1.639381038	0.101133928	0.201504582	zinc finger protein 506	No Significant	Upregulated 2-fold	Not included in the analysis	NA	NA	NA	NA	NA	NA
775	AACS	ACSF1	ENSG00000081760	9.396201834	0.34572095	1.615087712	0.214057074	0.83050255	0.886944471	acetoacetyl-CoA synthetase	No Significant	Intermediate FC	Not included in the analysis	NA	NA	NA	NA	NA	NA
776	ME2	ODS1	ENSG00000082212	6.378062599	0.783808598	1.64034091	0.477832744	0.632769254	0.734613382	malic enzyme 2	No Significant	Intermediate FC	Not included in the analysis	NA	NA	NA	NA	NA	NA
777	ITGB5	ITGB5	ENSG00000082781	9.608096472	2.730938461	1.955102565	1.396826187	0.162465846	0.279602237	integrin subunit beta 5	No Significant	Upregulated 2-fold	Not included in the analysis	NA	NA	NA	NA	NA	NA
778	ERC1	Cast2	ENSG00000082805	9.364499671	1.405463058	1.63572893	0.859227365	0.390215089	0.522662524	ELKS/RAB6-interacting/CAST family member 1	No Significant	Intermediate FC	Not included in the analysis	NA	NA	NA	NA	NA	NA
779	XPO1	CRM-1	ENSG00000082898	14.94448988	-2.060619498	1.100071149	-1.873169294	0.061045011	0.141987554	exportin 1	No Significant	Downregulated regulated 2-fold	Not included in the analysis	NA	NA	NA	NA	NA	NA
780	TUT7	PAPD6	ENSG00000083223	5.49373026	-3.602233514	1.92165117	-1.874551204	0.060854491	0.141671832	terminal uridylyl transferase 7	No Significant	Downregulated regulated 2-fold	Not included in the analysis	NA	NA	NA	NA	NA	NA
781	TNPO1	IPO2	ENSG00000083312	9.900676983	-3.051626778	1.833963862	-1.663951423	0.096122137	0.195012686	transportin 1	No Significant	Downregulated regulated 2-fold	Not included in the analysis	NA	NA	NA	NA	NA	NA
782	PLOD1	EDS6	ENSG00000083444	6.434075108	0.776490477	1.349537084	0.575375428	0.565037419	0.679589424	procollagen-lysine,2-oxoglutarate 5-dioxygenase 1	No Significant	Intermediate FC	Not included in the analysis	NA	NA	NA	NA	NA	NA
783	SLC27A5	ACSB	ENSG00000083807	21.73287817	3.84833599	1.54413191	2.492232669	0.012694285	0.055284911	solute carrier family 27 member 5	No Significant	Upregulated 2-fold	Not included in the analysis	NA	NA	NA	NA	NA	NA
784	ZNF264	ZNF264	ENSG00000083844	7.43107468	-3.758515184	1.687351341	-2.227464484	0.025916247	0.082277688	zinc finger protein 264	No Significant	Downregulated regulated 2-fold	Not included in the analysis	NA	NA	NA	NA	NA	NA
785	REST	DFNA27	ENSG00000084093	6.780367286	0.688010863	1.71967283	0.400082417	0.689095814	0.777227655	RE1 silencing transcription factor	No Significant	Intermediate FC	Not included in the analysis	NA	NA	NA	NA	NA	NA
786	SSH1	SSH1L	ENSG00000084112	6.880477631	-3.829504823	1.67596355	-2.284957106	0.022315343	0.075236796	slingshot protein phosphatase 1	No Significant	Downregulated regulated 2-fold	Not included in the analysis	NA	NA	NA	NA	NA	NA
787	APLP2	APLP-2	ENSG00000084234	16.05262199	-0.162986946	0.961306965	-0.169547244	0.865366215	0.91163879	amyloid beta precursor like protein 2	No Significant	Intermediate FC	Not included in the analysis	NA	NA	NA	NA	NA	NA
788	HADHA	ECHA	ENSG00000084754	8.389362949	-4.207181986	1.729525686	-2.432564038	0.01499234	0.060493097	hydroxyacyl-CoA dehydrogenase trifunctional multienzyme complex subunit alpha	No Significant	Downregulated regulated 2-fold	Not included in the analysis	NA	NA	NA	NA	NA	NA
789	CD59	16.3A5	ENSG00000085063	9.42536119	-3.668009701	1.696397759	-2.162234466	0.030600108	0.091063768	CD59 molecule (CD59 blood group)	No Significant	Downregulated regulated 2-fold	Not included in the analysis	NA	NA	NA	NA	NA	NA
790	CD82	4F9	ENSG00000085117	7.852205735	-1.998752243	1.476518671	-1.353692494	0.175834504	0.296615393	CD82 molecule	No Significant	Intermediate FC	Not included in the analysis	NA	NA	NA	NA	NA	NA
791	SEH1L	SEC13L	ENSG00000085415	7.69304767	-1.066456281	1.697458343	-0.628266541	0.529829347	0.647829181	SEH1 like nucleoporin	No Significant	Intermediate FC	Not included in the analysis	NA	NA	NA	NA	NA	NA
792	AKR1B1	ADR	ENSG00000085662	28.18801695	1.276984222	0.888233713	1.437666915	0.150528585	0.265638679	aldo-keto reductase family 1 member B	No Significant	Intermediate FC	Not included in the analysis	NA	NA	NA	NA	NA	NA
793	CPNE3	CPN3	ENSG00000085719	6.354998283	-4.480694947	2.030145072	-2.207081163	0.02730839	0.084916547	copine 3	No Significant	Downregulated regulated 2-fold	Not included in the analysis	NA	NA	NA	NA	NA	NA
794	DDHD2	SAMWD1	ENSG00000085788	5.501530765	1.134884968	1.648458067	0.688452434	0.491167914	0.613959893	DDHD domain containing 2	No Significant	Intermediate FC	Not included in the analysis	NA	NA	NA	NA	NA	NA
795	CHERP	DAN16	ENSG00000085872	5.679839167	-1.549352195	1.681499088	-0.921411261	0.356835752	0.490649159	calcium homeostasis endoplasmic reticulum protein	No Significant	Intermediate FC	Not included in the analysis	NA	NA	NA	NA	NA	NA
796	POMGNT1	GNTI.2	ENSG00000085998	7.223189677	1.078319544	1.327651345	0.812200845	0.416676395	0.543791736	protein O-linked mannose N-acetylglucosaminyltransferase 1 (beta 1,2-)	No Significant	Intermediate FC	Not included in the analysis	NA	NA	NA	NA	NA	NA
797	DNAJA1	DJ-2	ENSG00000086061	6.966047179	-1.096214697	1.631348264	-0.671968531	0.50160373	0.62324863	DnaJ heat shock protein family (Hsp40) member A1	No Significant	Intermediate FC	Not included in the analysis	NA	NA	NA	NA	NA	NA
798	DIMT1	DIM1	ENSG00000086189	10.67698992	1.797680539	1.346749618	1.33482907	0.181932297	0.303412043	DIM1 rRNA methyltransferase and ribosome maturation factor	No Significant	Intermediate FC	Not included in the analysis	NA	NA	NA	NA	NA	NA
799	EIF2AK1	HCR	ENSG00000086232	5.748722628	-0.175804935	1.610098729	-0.109188916	0.913052651	0.940116614	eukaryotic translation initiation factor 2 alpha kinase 1	No Significant	Intermediate FC	Not included in the analysis	NA	NA	NA	NA	NA	NA
800	TMED2	P24A	ENSG00000086598	5.574483765	-0.396542814	1.496965243	-0.26489781	0.791088186	0.856633638	transmembrane p24 trafficking protein 2	No Significant	Intermediate FC	Not included in the analysis	NA	NA	NA	NA	NA	NA
801	ERO1B	ERO1LB	ENSG00000086619	6.20066296	-1.907199174	1.571283931	-1.213783923	0.224830247	0.352256292	endoplasmic reticulum oxidoreductase 1 beta	No Significant	Intermediate FC	Not included in the analysis	NA	NA	NA	NA	NA	NA
802	PPP1R15A	GADD34	ENSG00000087074	31.2792229	-1.681470217	1.000505727	-1.680620282	0.092836694	0.189991373	protein phosphatase 1 regulatory subunit 15A	No Significant	Intermediate FC	Not included in the analysis	NA	NA	NA	NA	NA	NA
803	UIMC1	RAP80	ENSG00000087206	5.707674166	-4.324502842	2.169256965	-1.993541066	0.046202231	0.118882935	ubiquitin interaction motif containing 1	No Significant	Downregulated regulated 2-fold	Not included in the analysis	NA	NA	NA	NA	NA	NA
804	SH3BP2	3BP-2	ENSG00000087266	9.532453899	-1.643112721	1.269145492	-1.294660645	0.195437322	0.319674429	SH3 domain binding protein 2	No Significant	Intermediate FC	Not included in the analysis	NA	NA	NA	NA	NA	NA
805	NOP14	C4orf9	ENSG00000087269	8.473006877	-3.141280098	1.559470233	-2.014325142	0.043975408	0.114800506	NOP14 nucleolar protein	No Significant	Downregulated regulated 2-fold	Not included in the analysis	NA	NA	NA	NA	NA	NA
806	ADD1	ADDA	ENSG00000087274	11.55205925	-3.566113849	1.617855511	-2.204222704	0.027508686	0.085338344	adducin 1	No Significant	Downregulated regulated 2-fold	Not included in the analysis	NA	NA	NA	NA	NA	NA
807	L2HGDH	C14orf160	ENSG00000087299	20.66772849	2.65921155	1.700356652	1.563913986	0.11783777	0.224452894	L-2-hydroxyglutarate dehydrogenase	No Significant	Upregulated 2-fold	Not included in the analysis	NA	NA	NA	NA	NA	NA
808	SF3B2	CFM	ENSG00000087365	11.96546021	-2.098854269	1.318624365	-1.591699899	0.111452151	0.21618933	splicing factor 3b subunit 2	No Significant	Downregulated regulated 2-fold	Not included in the analysis	NA	NA	NA	NA	NA	NA
809	GNAS	AHO	ENSG00000087460	43.16978604	-2.252285155	1.146737293	-1.964081197	0.049520676	0.12425096	GNAS complex locus	No Significant	Downregulated regulated 2-fold	Not included in the analysis	NA	NA	NA	NA	NA	NA
810	DNM1L	DLP1	ENSG00000087470	5.550566382	0.310548601	1.793676248	0.173135259	0.862545111	0.910483444	dynamin 1 like	No Significant	Intermediate FC	Not included in the analysis	NA	NA	NA	NA	NA	NA
811	AAMDC	C11orf67	ENSG00000087884	5.513710831	1.885047011	1.756050603	1.073458252	0.28306556	0.417726718	adipogenesis associated Mth938 domain containing	No Significant	Intermediate FC	Not included in the analysis	NA	NA	NA	NA	NA	NA
812	DDX18	Has1	ENSG00000088205	6.368329293	-1.362644278	1.556848358	-0.875258191	0.381433437	0.515678924	DEAD-box helicase 18	No Significant	Intermediate FC	Not included in the analysis	NA	NA	NA	NA	NA	NA
813	KHSRP	FBP2	ENSG00000088247	7.473443936	-2.93876681	1.746692649	-1.682475054	0.092476758	0.189548635	KH-type splicing regulatory protein	No Significant	Downregulated regulated 2-fold	Not included in the analysis	NA	NA	NA	NA	NA	NA
814	GNA11	FBH	ENSG00000088256	9.723366782	0.258781838	1.367593397	0.189224253	0.84991706	0.901478923	G protein subunit alpha 11	No Significant	Intermediate FC	Not included in the analysis	NA	NA	NA	NA	NA	NA
815	TPX2	C20orf1	ENSG00000088325	9.537330047	-1.024917226	1.308186073	-0.783464407	0.433354447	0.559256347	TPX2 microtubule nucleation factor	No Significant	Intermediate FC	Not included in the analysis	NA	NA	NA	NA	NA	NA
816	FKBP1A	FKBP-12	ENSG00000088832	8.999622269	-0.456388524	1.439855046	-0.316968382	0.751267594	0.829689989	FKBP prolyl isomerase 1A	No Significant	Intermediate FC	Not included in the analysis	NA	NA	NA	NA	NA	NA
817	MAVS	CARDIF	ENSG00000088888	15.21822159	-0.126883326	1.18850369	-0.106758883	0.914980268	0.94035472	mitochondrial antiviral signaling protein	No Significant	Intermediate FC	Not included in the analysis	NA	NA	NA	NA	NA	NA
818	RPL6	L6	ENSG00000089009	16.65977096	-2.202208426	1.184781888	-1.858745857	0.06306317	0.145458162	ribosomal protein L6	No Significant	Downregulated regulated 2-fold	Not included in the analysis	NA	NA	NA	NA	NA	NA
819	MAPKAPK5	MAPKAP-K5	ENSG00000089022	52.53602275	3.361484417	1.737680806	1.934465988	0.05305586	0.129624979	MAPK activated protein kinase 5	No Significant	Upregulated 2-fold	Not included in the analysis	NA	NA	NA	NA	NA	NA
820	RBBP9	BOG	ENSG00000089050	7.937522106	2.468663107	1.047993052	2.355610185	0.018492312	0.06724477	RB binding protein 9, serine hydrolase	No Significant	Upregulated 2-fold	Not included in the analysis	NA	NA	NA	NA	NA	NA
821	KDM2B	CXXC2	ENSG00000089094	10.02514153	2.821471764	1.87928144	1.50135669	0.133263329	0.244214482	lysine demethylase 2B	No Significant	Upregulated 2-fold	Not included in the analysis	NA	NA	NA	NA	NA	NA
822	PXN	PXN	ENSG00000089159	7.453761339	-4.013374866	1.655096103	-2.424859111	0.015314329	0.061164641	paxillin	No Significant	Downregulated regulated 2-fold	Not included in the analysis	NA	NA	NA	NA	NA	NA
823	GRAMD1A	KIAA1533	ENSG00000089351	6.804899219	-1.954599459	1.362642723	-1.434418154	0.15145297	0.266379641	GRAM domain containing 1A	No Significant	Intermediate FC	Not included in the analysis	NA	NA	NA	NA	NA	NA
824	GANAB	G2AN	ENSG00000089597	7.08798483	-4.667962054	1.83217229	-2.547774616	0.010841249	0.050891946	glucosidase II alpha subunit	No Significant	Downregulated regulated 2-fold	Not included in the analysis	NA	NA	NA	NA	NA	NA
825	BIRC5	API4	ENSG00000089685	5.325272045	-4.246819163	2.214056306	-1.918117055	0.05509617	0.132713403	baculoviral IAP repeat containing 5	No Significant	Downregulated regulated 2-fold	Not included in the analysis	NA	NA	NA	NA	NA	NA
826	ZBTB25	C14orf51	ENSG00000089775	9.768661154	2.498138839	1.414867906	1.765633972	0.077457277	0.167338143	zinc finger and BTB domain containing 25	No Significant	Upregulated 2-fold	Not included in the analysis	NA	NA	NA	NA	NA	NA
827	GPATCH2L	C14orf118	ENSG00000089916	7.894657803	-3.761249818	1.699539914	-2.213098843	0.026890832	0.084213281	G-patch domain containing 2 like	No Significant	Downregulated regulated 2-fold	Not included in the analysis	NA	NA	NA	NA	NA	NA
828	SPTLC1	HSAN1	ENSG00000090054	5.339104113	2.541975023	1.6781249	1.514771054	0.129830393	0.239519384	serine palmitoyltransferase long chain base subunit 1	No Significant	Upregulated 2-fold	Not included in the analysis	NA	NA	NA	NA	NA	NA
829	PAPOLA	PAP	ENSG00000090060	16.75898994	-2.768532113	1.516889997	-1.825137036	0.067980352	0.153654221	poly(A) polymerase alpha	No Significant	Downregulated regulated 2-fold	Not included in the analysis	NA	NA	NA	NA	NA	NA
830	NUDC	HNUDC	ENSG00000090273	21.71821016	3.089564532	1.341069309	2.303806754	0.021233494	0.072831729	nuclear distribution C, dynein complex regulator	No Significant	Upregulated 2-fold	Not included in the analysis	NA	NA	NA	NA	NA	NA
831	MAEA	EMLP	ENSG00000090316	10.77202162	-2.76827981	1.340282079	-2.065445664	0.038880852	0.104526933	macrophage erythroblast attacher, E3 ubiquitin ligase	No Significant	Downregulated regulated 2-fold	Not included in the analysis	NA	NA	NA	NA	NA	NA
832	ICAM1	BB2	ENSG00000090339	5.984674125	-3.579189361	1.671922586	-2.140762611	0.032293187	0.093788793	intercellular adhesion molecule 1	No Significant	Downregulated regulated 2-fold	Not included in the analysis	NA	NA	NA	NA	NA	NA
833	LYZ	LYZF1	ENSG00000090382	8.315068255	1.782707509	1.313038634	1.357696158	0.174560116	0.295052031	lysozyme	No Significant	Intermediate FC	Not included in the analysis	NA	NA	NA	NA	NA	NA
834	GNPTG	C16orf27	ENSG00000090581	7.389537755	1.212394854	1.425125294	0.850728606	0.394920129	0.524441217	N-acetylglucosamine-1-phosphate transferase subunit gamma	No Significant	Intermediate FC	Not included in the analysis	NA	NA	NA	NA	NA	NA
835	PABPC4	APP-1	ENSG00000090621	8.456779378	-3.730125982	1.656512692	-2.251794387	0.024335269	0.079434613	poly(A) binding protein cytoplasmic 4	No Significant	Downregulated regulated 2-fold	Not included in the analysis	NA	NA	NA	NA	NA	NA
836	PDPR	PDP3	ENSG00000090857	5.759946439	-3.088420058	1.800544474	-1.715270077	0.086295722	0.180260448	pyruvate dehydrogenase phosphatase regulatory subunit	No Significant	Downregulated regulated 2-fold	Not included in the analysis	NA	NA	NA	NA	NA	NA
837	AARS1	AARS	ENSG00000090861	11.33822901	-1.451306077	1.554144653	-0.93382947	0.350391865	0.485327662	alanyl-tRNA synthetase 1	No Significant	Intermediate FC	Not included in the analysis	NA	NA	NA	NA	NA	NA
838	GLG1	CFR-1	ENSG00000090863	16.48111121	-4.555388752	1.828094343	-2.491878371	0.012706954	0.055284911	golgi glycoprotein 1	No Significant	Downregulated regulated 2-fold	Not included in the analysis	NA	NA	NA	NA	NA	NA
839	PLEKHG2	ARHGEF42	ENSG00000090924	8.320260576	-0.814340341	1.121964454	-0.725816525	0.467951255	0.591946006	pleckstrin homology and RhoGEF domain containing G2	No Significant	Intermediate FC	Not included in the analysis	NA	NA	NA	NA	NA	NA
840	OSBPL8	MST120	ENSG00000091039	5.433132201	-4.277430432	2.034352638	-2.102600283	0.035500725	0.099492478	oxysterol binding protein like 8	No Significant	Downregulated regulated 2-fold	Not included in the analysis	NA	NA	NA	NA	NA	NA
841	ITGA6	CD49f	ENSG00000091409	5.601894843	-4.331027318	1.783213857	-2.428776167	0.015149882	0.060691486	integrin subunit alpha 6	No Significant	Downregulated regulated 2-fold	Not included in the analysis	NA	NA	NA	NA	NA	NA
842	MAP3K20	AZK	ENSG00000091436	6.081375346	-1.471303705	1.505075033	-0.977561698	0.328291149	0.462974697	mitogen-activated protein kinase kinase kinase 20	No Significant	Intermediate FC	Not included in the analysis	NA	NA	NA	NA	NA	NA
843	TF	HEL-S-71p	ENSG00000091513	8.317013367	1.075051547	1.698825293	0.632820545	0.526850839	0.644784802	transferrin	No Significant	Intermediate FC	Not included in the analysis	NA	NA	NA	NA	NA	NA
844	CDV3	H41	ENSG00000091527	14.24813237	-0.524425507	1.735653523	-0.302148729	0.762538687	0.835572619	CDV3 homolog	No Significant	Intermediate FC	Not included in the analysis	NA	NA	NA	NA	NA	NA
845	NLRP1	AIADK	ENSG00000091592	8.149140589	-3.105029609	1.970245093	-1.575961092	0.11503477	0.221188487	NLR family pyrin domain containing 1	No Significant	Downregulated regulated 2-fold	Not included in the analysis	NA	NA	NA	NA	NA	NA
846	ORC6	ORC6L	ENSG00000091651	7.433673024	0.060105558	1.380493866	0.04353917	0.965271741	0.975245846	origin recognition complex subunit 6	No Significant	Intermediate FC	Not included in the analysis	NA	NA	NA	NA	NA	NA
847	SCFD1	C14orf163	ENSG00000092108	9.059753836	-1.422629111	1.511518314	-0.94119211	0.346606419	0.482087464	sec1 family domain containing 1	No Significant	Intermediate FC	Not included in the analysis	NA	NA	NA	NA	NA	NA
848	HECTD1	EULIR	ENSG00000092148	13.3448939	1.049071003	1.038457832	1.010220127	0.312389839	0.447968047	HECT domain E3 ubiquitin protein ligase 1	No Significant	Intermediate FC	Not included in the analysis	NA	NA	NA	NA	NA	NA
849	SUPT16H	CDC68	ENSG00000092201	8.874415306	1.851896296	1.706125477	1.085439683	0.277726965	0.412372996	SPT16 homolog, facilitates chromatin remodeling subunit	No Significant	Intermediate FC	Not included in the analysis	NA	NA	NA	NA	NA	NA
850	TRPM7	ALSPDC	ENSG00000092439	14.8788926	-0.819996121	1.927298744	-0.425463942	0.670498502	0.764845508	transient receptor potential cation channel subfamily M member 7	No Significant	Intermediate FC	Not included in the analysis	NA	NA	NA	NA	NA	NA
851	TYRO3	BYK	ENSG00000092445	5.628990611	-0.148786078	1.395058226	-0.106652235	0.915064877	0.94035472	TYRO3 protein tyrosine kinase	No Significant	Intermediate FC	Not included in the analysis	NA	NA	NA	NA	NA	NA
852	SNAP23	HsT17016	ENSG00000092531	6.97339334	-4.614758987	2.444131151	-1.888097938	0.059012804	0.138853656	synaptosome associated protein 23	No Significant	Downregulated regulated 2-fold	Not included in the analysis	NA	NA	NA	NA	NA	NA
853	EZR	CVIL	ENSG00000092820	11.30534394	-2.019817608	1.174001745	-1.720455371	0.085349699	0.178686127	ezrin	No Significant	Downregulated regulated 2-fold	Not included in the analysis	NA	NA	NA	NA	NA	NA
854	MYL6	ESMLC	ENSG00000092841	17.70922307	-2.526203636	1.346887681	-1.875585968	0.060712155	0.141465215	myosin light chain 6	No Significant	Downregulated regulated 2-fold	Not included in the analysis	NA	NA	NA	NA	NA	NA
855	UNC13D	FHL3	ENSG00000092929	15.60762743	-2.890328692	1.278555281	-2.260620824	0.023782747	0.078189853	unc-13 homolog D	No Significant	Downregulated regulated 2-fold	Not included in the analysis	NA	NA	NA	NA	NA	NA
856	MFSD11	ET	ENSG00000092931	9.912613978	2.709941672	1.431477609	1.89310797	0.058343512	0.137893351	major facilitator superfamily domain containing 11	No Significant	Upregulated 2-fold	Not included in the analysis	NA	NA	NA	NA	NA	NA
857	HDAC6	CPBHM	ENSG00000094631	6.912414078	1.399915736	1.742857346	0.803230247	0.421841666	0.54860197	histone deacetylase 6	No Significant	Intermediate FC	Not included in the analysis	NA	NA	NA	NA	NA	NA
858	CBX5	HEL25	ENSG00000094916	7.349783185	-0.587427387	1.24270944	-0.472698901	0.636428011	0.73756363	chromobox 5	No Significant	Intermediate FC	Not included in the analysis	NA	NA	NA	NA	NA	NA
859	HOOK2	HK2	ENSG00000095066	8.202277892	2.510483202	1.721381175	1.458412139	0.144726977	0.259514625	hook microtubule tethering protein 2	No Significant	Upregulated 2-fold	Not included in the analysis	NA	NA	NA	NA	NA	NA
860	NUP188	KIAA0169	ENSG00000095319	7.578656857	-2.952003334	1.879891803	-1.570304913	0.116344192	0.222744526	nucleoporin 188	No Significant	Downregulated regulated 2-fold	Not included in the analysis	NA	NA	NA	NA	NA	NA
861	CRAT	CAT	ENSG00000095321	7.468506633	-4.723720619	2.156631987	-2.190322989	0.028500821	0.087490892	carnitine O-acetyltransferase	No Significant	Downregulated regulated 2-fold	Not included in the analysis	NA	NA	NA	NA	NA	NA
862	NANS	HEL-S-100	ENSG00000095380	5.96836956	-3.263085097	2.195627283	-1.486174417	0.137232993	0.250031125	N-acetylneuraminate synthase	No Significant	Downregulated regulated 2-fold	Not included in the analysis	NA	NA	NA	NA	NA	NA
863	HIVEP1	CIRIP	ENSG00000095951	6.214550821	1.024402679	1.751581793	0.584844329	0.558652394	0.674059562	HIVEP zinc finger 1	No Significant	Intermediate FC	Not included in the analysis	NA	NA	NA	NA	NA	NA
864	BRPF3	BRPF3	ENSG00000096070	6.955617825	-2.813303934	1.557856232	-1.805881618	0.070936833	0.157664626	bromodomain and PHD finger containing 3	No Significant	Downregulated regulated 2-fold	Not included in the analysis	NA	NA	NA	NA	NA	NA
865	HSP90AB1	D6S182	ENSG00000096384	50.74238036	-1.993018065	0.853178808	-2.335991055	0.019491708	0.069212171	heat shock protein 90 alpha family class B member 1	No Significant	Intermediate FC	Not included in the analysis	NA	NA	NA	NA	NA	NA
866	ITPR3	IP3R	ENSG00000096433	27.87745266	-2.603674991	1.1147151	-2.335731338	0.019505248	0.069212171	inositol 1,4,5-trisphosphate receptor type 3	No Significant	Downregulated regulated 2-fold	Not included in the analysis	NA	NA	NA	NA	NA	NA
867	DSP	DCWHKTA	ENSG00000096696	19.16200959	-2.793496966	1.560029735	-1.790669052	0.073346419	0.161496702	desmoplakin	No Significant	Downregulated regulated 2-fold	Not included in the analysis	NA	NA	NA	NA	NA	NA
868	HNRNPH3	2H9	ENSG00000096746	8.350863714	-2.888765298	1.477657752	-1.954962367	0.050587512	0.12599154	heterogeneous nuclear ribonucleoprotein H3	No Significant	Downregulated regulated 2-fold	Not included in the analysis	NA	NA	NA	NA	NA	NA
869	PCSK5	PC5	ENSG00000099139	16.31934229	3.176487754	1.618598261	1.962492997	0.049705115	0.124498581	proprotein convertase subtilisin/kexin type 5	No Significant	Upregulated 2-fold	Not included in the analysis	NA	NA	NA	NA	NA	NA
870	NRP1	BDCA4	ENSG00000099250	6.865817409	-1.803122497	1.506240196	-1.197101566	0.23126697	0.359144	neuropilin 1	No Significant	Intermediate FC	Not included in the analysis	NA	NA	NA	NA	NA	NA
871	MACROH2A2	H2AFY2	ENSG00000099284	9.130998418	2.57167107	1.807841751	1.422508949	0.154878555	0.270960495	macroH2A.2 histone	No Significant	Upregulated 2-fold	Not included in the analysis	NA	NA	NA	NA	NA	NA
872	MYO9B	CELIAC4	ENSG00000099331	10.77841822	-1.948553627	1.524311197	-1.278317466	0.201137512	0.326353147	myosin IXB	No Significant	Intermediate FC	Not included in the analysis	NA	NA	NA	NA	NA	NA
873	PSMD8	HEL-S-91n	ENSG00000099341	5.985254554	-1.660864721	1.431057631	-1.16058549	0.245810509	0.375978994	proteasome 26S subunit, non-ATPase 8	No Significant	Intermediate FC	Not included in the analysis	NA	NA	NA	NA	NA	NA
874	CIRBP	CIRP	ENSG00000099622	7.216862256	-2.32091473	1.479662541	-1.568543276	0.116754399	0.223013144	cold inducible RNA binding protein	No Significant	Downregulated regulated 2-fold	Not included in the analysis	NA	NA	NA	NA	NA	NA
875	HNRNPM	CEAR	ENSG00000099783	7.493121426	-1.135665415	1.605637304	-0.707298848	0.479380781	0.603224625	heterogeneous nuclear ribonucleoprotein M	No Significant	Intermediate FC	Not included in the analysis	NA	NA	NA	NA	NA	NA
876	TECR	GPSN2	ENSG00000099797	7.819665996	0.134271462	1.371161744	0.097925327	0.921991589	0.94599992	trans-2,3-enoyl-CoA reductase	No Significant	Intermediate FC	Not included in the analysis	NA	NA	NA	NA	NA	NA
877	GADD45B	GADD45BETA	ENSG00000099860	10.60588467	-1.908684649	1.305362987	-1.462186892	0.143690003	0.258114575	growth arrest and DNA damage inducible beta	No Significant	Intermediate FC	Not included in the analysis	NA	NA	NA	NA	NA	NA
878	MKNK2	GPRK7	ENSG00000099875	5.323255984	-1.987709962	1.514875384	-1.312127706	0.189477049	0.312052034	MAPK interacting serine/threonine kinase 2	No Significant	Intermediate FC	Not included in the analysis	NA	NA	NA	NA	NA	NA
879	SPECC1L	CYTSA	ENSG00000100014	7.155059077	-1.745320481	1.738972832	-1.003650229	0.315547235	0.451270152	sperm antigen with calponin homology and coiled-coil domains 1 like	No Significant	Intermediate FC	Not included in the analysis	NA	NA	NA	NA	NA	NA
880	PES1	NOP7	ENSG00000100029	7.19548654	-1.637749585	1.605333167	-1.020192954	0.307636959	0.443388822	pescadillo ribosomal biogenesis factor 1	No Significant	Intermediate FC	Not included in the analysis	NA	NA	NA	NA	NA	NA
881	PPM1F	CAMKP	ENSG00000100034	17.86507264	0.663997381	1.249066878	0.531594739	0.595006709	0.706302928	protein phosphatase, Mg2+/Mn2+ dependent 1F	No Significant	Intermediate FC	Not included in the analysis	NA	NA	NA	NA	NA	NA
882	HPS4	BLOC3S2	ENSG00000100099	9.351302253	1.684713984	1.375993511	1.224361867	0.220815748	0.348239889	HPS4 biogenesis of lysosomal organelles complex 3 subunit 2	No Significant	Intermediate FC	Not included in the analysis	NA	NA	NA	NA	NA	NA
883	EIF3L	EIF3EIP	ENSG00000100129	7.13627297	-0.507768219	1.47924542	-0.343261647	0.731401631	0.812668479	eukaryotic translation initiation factor 3 subunit L	No Significant	Intermediate FC	Not included in the analysis	NA	NA	NA	NA	NA	NA
884	MICALL1	MICAL-L1	ENSG00000100139	5.454701315	-2.758362763	1.794090903	-1.537471016	0.124178008	0.232338724	MICAL like 1	No Significant	Downregulated regulated 2-fold	Not included in the analysis	NA	NA	NA	NA	NA	NA
885	POLR2F	HRBP14.4	ENSG00000100142	7.1346351	1.803986188	1.824131954	0.988955971	0.322684684	0.457512119	RNA polymerase II, I and III subunit F	No Significant	Intermediate FC	Not included in the analysis	NA	NA	NA	NA	NA	NA
886	DEPDC5	DEP.5	ENSG00000100150	7.025826431	0.752366653	1.842687112	0.408298646	0.683054433	0.774265223	DEP domain containing 5, GATOR1 subcomplex subunit	No Significant	Intermediate FC	Not included in the analysis	NA	NA	NA	NA	NA	NA
887	DDX17	P72	ENSG00000100201	7.805672623	-1.591772734	1.594059022	-0.998565744	0.318005102	0.453556709	DEAD-box helicase 17	No Significant	Intermediate FC	Not included in the analysis	NA	NA	NA	NA	NA	NA
888	XBP1	TREB-5	ENSG00000100219	5.282691553	-4.250495568	1.741937915	-2.440095902	0.014683363	0.059791386	X-box binding protein 1	No Significant	Downregulated regulated 2-fold	Not included in the analysis	NA	NA	NA	NA	NA	NA
889	JOSD1	dJ508I15.2	ENSG00000100221	7.155867179	-2.695428064	1.73250253	-1.555800362	0.119755572	0.226959591	Josephin domain containing 1	No Significant	Downregulated regulated 2-fold	Not included in the analysis	NA	NA	NA	NA	NA	NA
890	CYB5R3	B5R	ENSG00000100243	7.943320219	-1.619092875	1.550039531	-1.044549408	0.296231272	0.430881851	cytochrome b5 reductase 3	No Significant	Intermediate FC	Not included in the analysis	NA	NA	NA	NA	NA	NA
891	AP1B1	ADTB1	ENSG00000100280	5.309523242	2.499533541	1.781357834	1.403161955	0.16056855	0.277422102	adaptor related protein complex 1 subunit beta 1	No Significant	Upregulated 2-fold	Not included in the analysis	NA	NA	NA	NA	NA	NA
892	THOC5	C22orf19	ENSG00000100296	17.16079727	3.572727867	1.466228664	2.436678503	0.014822852	0.060018908	THO complex subunit 5	No Significant	Upregulated 2-fold	Not included in the analysis	NA	NA	NA	NA	NA	NA
893	ARSA	ASA	ENSG00000100299	7.088213463	2.310265786	1.510320962	1.529652202	0.126102841	0.234941072	arylsulfatase A	No Significant	Upregulated 2-fold	Not included in the analysis	NA	NA	NA	NA	NA	NA
894	MYH9	BDPLT6	ENSG00000100345	65.51038676	-1.620246397	0.891404583	-1.817633013	0.069120242	0.154904448	myosin heavy chain 9	No Significant	Intermediate FC	Not included in the analysis	NA	NA	NA	NA	NA	NA
895	TNRC6B	GDSBA	ENSG00000100354	9.291387342	0.44965545	1.613949058	0.278605726	0.780547418	0.848002133	trinucleotide repeat containing adaptor 6B	No Significant	Intermediate FC	Not included in the analysis	NA	NA	NA	NA	NA	NA
896	RANGAP1	Fug1	ENSG00000100401	7.878849008	-3.35875912	1.550217179	-2.166637788	0.030262484	0.090479	Ran GTPase activating protein 1	No Significant	Downregulated regulated 2-fold	Not included in the analysis	NA	NA	NA	NA	NA	NA
897	ACO2	ACONM	ENSG00000100412	12.32561395	-2.95530201	1.198498942	-2.465836143	0.013669385	0.056938255	aconitase 2	No Significant	Downregulated regulated 2-fold	Not included in the analysis	NA	NA	NA	NA	NA	NA
898	POLR3H	C25	ENSG00000100413	5.621975555	-1.478973543	1.815754324	-0.814522936	0.415345438	0.543096561	RNA polymerase III subunit H	No Significant	Intermediate FC	Not included in the analysis	NA	NA	NA	NA	NA	NA
899	KHNYN	KIAA0323	ENSG00000100441	6.538589965	-3.511609991	1.650262309	-2.127910195	0.03334453	0.095644607	KH and NYN domain containing	No Significant	Downregulated regulated 2-fold	Not included in the analysis	NA	NA	NA	NA	NA	NA
900	AP4S1	AP47B	ENSG00000100478	7.283567709	-0.38892701	1.277009405	-0.304560803	0.760700677	0.83506019	adaptor related protein complex 4 subunit sigma 1	No Significant	Intermediate FC	Not included in the analysis	NA	NA	NA	NA	NA	NA
901	NIN	SCKL7	ENSG00000100503	9.792964117	-0.203460265	1.116204599	-0.182278648	0.855364054	0.906164167	ninein	No Significant	Intermediate FC	Not included in the analysis	NA	NA	NA	NA	NA	NA
902	LGMN	AEP	ENSG00000100600	7.988720193	1.253611184	1.281772857	0.978029124	0.32805992	0.462895879	legumain	No Significant	Intermediate FC	Not included in the analysis	NA	NA	NA	NA	NA	NA
903	HIF1A	HIF-1-alpha	ENSG00000100644	15.59507799	-0.234897578	1.014326955	-0.231579746	0.816864441	0.876278799	hypoxia inducible factor 1 subunit alpha	No Significant	Intermediate FC	Not included in the analysis	NA	NA	NA	NA	NA	NA
904	SRSF5	HRS	ENSG00000100650	8.431140385	-2.750852463	1.515972984	-1.814578816	0.06958866	0.155558055	serine and arginine rich splicing factor 5	No Significant	Downregulated regulated 2-fold	Not included in the analysis	NA	NA	NA	NA	NA	NA
905	EIF5	EIF-5	ENSG00000100664	9.54774319	-1.834830071	1.557037565	-1.178410921	0.238632826	0.366700035	eukaryotic translation initiation factor 5	No Significant	Intermediate FC	Not included in the analysis	NA	NA	NA	NA	NA	NA
906	DICER1	DCR1	ENSG00000100697	7.512971292	-4.743999921	1.971601828	-2.406165309	0.016120968	0.062349438	dicer 1, ribonuclease III	No Significant	Downregulated regulated 2-fold	Not included in the analysis	NA	NA	NA	NA	NA	NA
907	MTHFD1	CIMAH	ENSG00000100714	23.89166867	1.514477466	1.135831633	1.333364401	0.182412249	0.303828604	methylenetetrahydrofolate dehydrogenase, cyclohydrolase and formyltetrahydrofolate synthetase 1	No Significant	Intermediate FC	Not included in the analysis	NA	NA	NA	NA	NA	NA
908	VRK1	PCH1	ENSG00000100749	18.28354543	2.455331135	1.083438185	2.266240167	0.023436683	0.077729701	VRK serine/threonine kinase 1	No Significant	Upregulated 2-fold	Not included in the analysis	NA	NA	NA	NA	NA	NA
909	RPS6KA5	MSK1	ENSG00000100784	26.08775133	1.330995888	1.487387818	0.894854638	0.370864798	0.505724725	ribosomal protein S6 kinase A5	No Significant	Intermediate FC	Not included in the analysis	NA	NA	NA	NA	NA	NA
910	PPP4R3A	FLFL1	ENSG00000100796	7.073283306	-4.648530809	2.05994209	-2.256631792	0.024031092	0.078810041	protein phosphatase 4 regulatory subunit 3A	No Significant	Downregulated regulated 2-fold	Not included in the analysis	NA	NA	NA	NA	NA	NA
911	ACIN1	ACINUS	ENSG00000100813	14.36878737	-3.08922929	1.76595704	-1.749323013	0.0802352	0.171793129	apoptotic chromatin condensation inducer 1	No Significant	Downregulated regulated 2-fold	Not included in the analysis	NA	NA	NA	NA	NA	NA
912	CHD8	AUTS18	ENSG00000100888	8.125619222	-1.852159111	1.256610581	-1.473932448	0.14049978	0.254752348	chromodomain helicase DNA binding protein 8	No Significant	Intermediate FC	Not included in the analysis	NA	NA	NA	NA	NA	NA
913	PSMA6	IOTA	ENSG00000100902	6.88744939	-2.679777785	1.574080517	-1.702440095	0.088672899	0.183893522	proteasome 20S subunit alpha 6	No Significant	Downregulated regulated 2-fold	Not included in the analysis	NA	NA	NA	NA	NA	NA
914	NFKBIA	EDAID2	ENSG00000100906	7.091564771	-3.046662352	1.691254443	-1.801421639	0.071636448	0.158392146	NFKB inhibitor alpha	No Significant	Downregulated regulated 2-fold	Not included in the analysis	NA	NA	NA	NA	NA	NA
915	SEC23A	CLSD	ENSG00000100934	8.450090734	-2.810447723	1.316535208	-2.134730394	0.032783039	0.094690615	SEC23 homolog A, COPII coat complex component	No Significant	Downregulated regulated 2-fold	Not included in the analysis	NA	NA	NA	NA	NA	NA
916	PYGB	GPBB	ENSG00000100994	7.528021949	-2.791136435	1.509101077	-1.849535779	0.064380486	0.147666798	glycogen phosphorylase B	No Significant	Downregulated regulated 2-fold	Not included in the analysis	NA	NA	NA	NA	NA	NA
917	STK4	KRS2	ENSG00000101109	11.01209366	-1.616795574	1.346925358	-1.200360186	0.229999484	0.358018065	serine/threonine kinase 4	No Significant	Intermediate FC	Not included in the analysis	NA	NA	NA	NA	NA	NA
918	BMP7	OP-1	ENSG00000101144	6.047910378	2.975233158	1.755218515	1.695078495	0.090060531	0.185895076	bone morphogenetic protein 7	No Significant	Upregulated 2-fold	Not included in the analysis	NA	NA	NA	NA	NA	NA
919	TPD52L2	D54	ENSG00000101150	8.698001549	-3.771282506	1.597492647	-2.360751089	0.018237967	0.067065708	TPD52 like 2	No Significant	Downregulated regulated 2-fold	Not included in the analysis	NA	NA	NA	NA	NA	NA
920	CTSZ	CTSX	ENSG00000101160	21.9611737	-1.365738676	1.420672352	-0.961332621	0.336384951	0.470932676	cathepsin Z	No Significant	Intermediate FC	Not included in the analysis	NA	NA	NA	NA	NA	NA
921	MTG2	GTPBP5	ENSG00000101181	5.912862665	-3.970707262	1.877714472	-2.114649124	0.034459864	0.097507009	mitochondrial ribosome associated GTPase 2	No Significant	Downregulated regulated 2-fold	Not included in the analysis	NA	NA	NA	NA	NA	NA
922	PSMA7	C6	ENSG00000101182	6.274871659	-3.780924887	1.643501237	-2.300530601	0.021418178	0.073080663	proteasome 20S subunit alpha 7	No Significant	Downregulated regulated 2-fold	Not included in the analysis	NA	NA	NA	NA	NA	NA
923	DIDO1	BYE1	ENSG00000101191	7.227795062	-2.918502967	1.480570741	-1.971201299	0.048700855	0.122808422	death inducer-obliterator 1	No Significant	Downregulated regulated 2-fold	Not included in the analysis	NA	NA	NA	NA	NA	NA
924	ARFGAP1	ARF1GAP	ENSG00000101199	5.630768599	-4.336961043	1.757705652	-2.467398929	0.013609864	0.056938255	ADP ribosylation factor GTPase activating protein 1	No Significant	Downregulated regulated 2-fold	Not included in the analysis	NA	NA	NA	NA	NA	NA
925	CDC25B	CDC25B	ENSG00000101224	12.59927099	-1.154935143	1.930954654	-0.59811614	0.549762442	0.666256409	cell division cycle 25B	No Significant	Intermediate FC	Not included in the analysis	NA	NA	NA	NA	NA	NA
926	CDS2	CDS2	ENSG00000101290	9.118109069	3.006808845	1.346423295	2.233182429	0.025536917	0.081718133	CDP-diacylglycerol synthase 2	No Significant	Upregulated 2-fold	Not included in the analysis	NA	NA	NA	NA	NA	NA
927	HM13	H13	ENSG00000101294	10.60841643	-3.359319745	1.404421772	-2.39195932	0.0167587	0.06347628	histocompatibility minor 13	No Significant	Downregulated regulated 2-fold	Not included in the analysis	NA	NA	NA	NA	NA	NA
928	SEC23B	CDA-II	ENSG00000101310	7.213851234	-1.07834372	1.600542651	-0.673736323	0.500478965	0.622357262	SEC23 homolog B, COPII coat complex component	No Significant	Intermediate FC	Not included in the analysis	NA	NA	NA	NA	NA	NA
929	POFUT1	DDD2	ENSG00000101346	5.422841577	-2.648297174	1.614914719	-1.639899088	0.101026151	0.201441871	protein O-fucosyltransferase 1	No Significant	Downregulated regulated 2-fold	Not included in the analysis	NA	NA	NA	NA	NA	NA
930	SAMHD1	CHBL2	ENSG00000101347	8.581724681	-4.852333527	2.31149526	-2.099218463	0.035797647	0.100112064	SAM and HD domain containing deoxynucleoside triphosphate triphosphohydrolase 1	No Significant	Downregulated regulated 2-fold	Not included in the analysis	NA	NA	NA	NA	NA	NA
931	CHMP4B	C20orf178	ENSG00000101421	7.2842582	-0.063532585	1.293580857	-0.049113733	0.960828659	0.973592975	charged multivesicular body protein 4B	No Significant	Intermediate FC	Not included in the analysis	NA	NA	NA	NA	NA	NA
932	ACOT8	HNAACTE	ENSG00000101473	7.087276742	3.662883158	1.864158727	1.964898753	0.049425957	0.124152737	acyl-CoA thioesterase 8	No Significant	Upregulated 2-fold	Not included in the analysis	NA	NA	NA	NA	NA	NA
933	RBFA	C18orf22	ENSG00000101546	9.306235174	1.05043803	1.305415564	0.804677115	0.421006029	0.548055185	ribosome binding factor A	No Significant	Intermediate FC	Not included in the analysis	NA	NA	NA	NA	NA	NA
934	USP14	TGT	ENSG00000101557	5.909335893	-4.38662596	1.920181632	-2.284484909	0.022343048	0.075236796	ubiquitin specific peptidase 14	No Significant	Downregulated regulated 2-fold	Not included in the analysis	NA	NA	NA	NA	NA	NA
935	VAPA	VAMP-A	ENSG00000101558	7.939955959	-3.368188431	1.550340809	-2.172547102	0.029814421	0.090026689	VAMP associated protein A	No Significant	Downregulated regulated 2-fold	Not included in the analysis	NA	NA	NA	NA	NA	NA
936	LPIN2	LPIN2	ENSG00000101577	5.807856298	-4.387009291	1.720780487	-2.549429938	0.010789919	0.050776089	lipin 2	No Significant	Downregulated regulated 2-fold	Not included in the analysis	NA	NA	NA	NA	NA	NA
937	SMCHD1	BAMS	ENSG00000101596	16.32586457	0.054777337	1.799277675	0.030444071	0.975712898	0.982941605	structural maintenance of chromosomes flexible hinge domain containing 1	No Significant	Intermediate FC	Not included in the analysis	NA	NA	NA	NA	NA	NA
938	MYL12A	HEL-S-24	ENSG00000101608	6.122991987	-4.455558648	1.865300054	-2.388655186	0.016910165	0.063593783	myosin light chain 12A	No Significant	Downregulated regulated 2-fold	Not included in the analysis	NA	NA	NA	NA	NA	NA
939	CEP192	PPP1R62	ENSG00000101639	5.369152649	0.118469782	1.865796319	0.06349556	0.949371895	0.965591637	centrosomal protein 192	No Significant	Intermediate FC	Not included in the analysis	NA	NA	NA	NA	NA	NA
940	ANKRD12	ANCO-2	ENSG00000101745	24.12346462	1.303227272	1.658520852	0.785776839	0.431998238	0.558508986	ankyrin repeat domain 12	No Significant	Intermediate FC	Not included in the analysis	NA	NA	NA	NA	NA	NA
941	MIB1	DIP-1	ENSG00000101752	9.614234665	-0.300381428	1.691610662	-0.177571255	0.859059701	0.907530056	MIB E3 ubiquitin protein ligase 1	No Significant	Intermediate FC	Not included in the analysis	NA	NA	NA	NA	NA	NA
942	VSIG1	1700062D20Rik	ENSG00000101842	5.582702148	1.0803027	1.29228503	0.835963178	0.403175619	0.531660156	V-set and immunoglobulin domain containing 1	No Significant	Intermediate FC	Not included in the analysis	NA	NA	NA	NA	NA	NA
943	TBL1X	CHNG8	ENSG00000101849	5.63428729	-1.190384499	1.749808917	-0.680293995	0.496318326	0.618932631	transducin beta like 1 X-linked	No Significant	Intermediate FC	Not included in the analysis	NA	NA	NA	NA	NA	NA
944	NKAP	MRXSHD	ENSG00000101882	48.50160689	2.30372687	1.62089744	1.421266277	0.155239363	0.2711709	NFKB activating protein	No Significant	Upregulated 2-fold	Not included in the analysis	NA	NA	NA	NA	NA	NA
945	XIAP	API3	ENSG00000101966	16.26257008	-0.899226508	0.942946601	-0.953634603	0.340268634	0.475295869	X-linked inhibitor of apoptosis	No Significant	Intermediate FC	Not included in the analysis	NA	NA	NA	NA	NA	NA
946	SYP	MRX96	ENSG00000102003	5.597974787	1.441987842	1.391451378	1.036319246	0.30005323	0.434525797	synaptophysin	No Significant	Intermediate FC	Not included in the analysis	NA	NA	NA	NA	NA	NA
947	PLP2	A4	ENSG00000102007	6.991875406	-2.558795648	1.546123192	-1.65497527	0.097929514	0.197203599	proteolipid protein 2	No Significant	Downregulated regulated 2-fold	Not included in the analysis	NA	NA	NA	NA	NA	NA
948	PLS3	BMND18	ENSG00000102024	10.33585162	-2.482407362	1.776887139	-1.397054043	0.16239732	0.279602237	plastin 3	No Significant	Downregulated regulated 2-fold	Not included in the analysis	NA	NA	NA	NA	NA	NA
949	RBBP7	RbAp46	ENSG00000102054	12.39398098	-2.570444944	1.535209667	-1.674328269	0.094066102	0.19205107	RB binding protein 7, chromatin remodeling factor	No Significant	Downregulated regulated 2-fold	Not included in the analysis	NA	NA	NA	NA	NA	NA
950	PQBP1	MRX2	ENSG00000102103	5.337842066	0.898664545	1.692096278	0.531095397	0.595352673	0.706395981	polyglutamine binding protein 1	No Significant	Intermediate FC	Not included in the analysis	NA	NA	NA	NA	NA	NA
951	SMS	MRSR	ENSG00000102172	7.684942629	-3.728578794	1.726274991	-2.159898518	0.030780527	0.091304034	spermine synthase	No Significant	Downregulated regulated 2-fold	Not included in the analysis	NA	NA	NA	NA	NA	NA
952	CDK16	PCTAIRE	ENSG00000102225	10.56719455	0.703467458	1.401241187	0.502031673	0.615645241	0.720435921	cyclin dependent kinase 16	No Significant	Intermediate FC	Not included in the analysis	NA	NA	NA	NA	NA	NA
953	PIN4	EPVH	ENSG00000102309	6.209399544	2.441179562	1.466674329	1.664431915	0.096026147	0.195006944	peptidylprolyl cis/trans isomerase, NIMA-interacting 4	No Significant	Upregulated 2-fold	Not included in the analysis	NA	NA	NA	NA	NA	NA
954	MAGED2	11B6	ENSG00000102316	5.354775703	-1.457783737	1.710223133	-0.852393883	0.393995514	0.524441217	MAGE family member D2	No Significant	Intermediate FC	Not included in the analysis	NA	NA	NA	NA	NA	NA
955	GLA	GALA	ENSG00000102393	5.906005559	-3.774997994	1.821362488	-2.072623116	0.038207368	0.103560012	galactosidase alpha	No Significant	Downregulated regulated 2-fold	Not included in the analysis	NA	NA	NA	NA	NA	NA
956	NALCN	CLIFAHDD	ENSG00000102452	7.445309852	1.215840744	1.880875364	0.646422813	0.51800557	0.637545317	sodium leak channel, non-selective	No Significant	Intermediate FC	Not included in the analysis	NA	NA	NA	NA	NA	NA
957	FNDC3A	FNDC3	ENSG00000102531	9.449012771	-1.891449692	1.839493515	-1.028244828	0.303834676	0.439519751	fibronectin type III domain containing 3A	No Significant	Intermediate FC	Not included in the analysis	NA	NA	NA	NA	NA	NA
958	STK24	HEL-S-95	ENSG00000102572	5.786660263	-4.356438398	1.982225777	-2.197750855	0.027966865	0.086252949	serine/threonine kinase 24	No Significant	Downregulated regulated 2-fold	Not included in the analysis	NA	NA	NA	NA	NA	NA
959	UGGT2	HUGT2	ENSG00000102595	10.03465182	3.304790065	1.553977601	2.126665186	0.033447912	0.095669001	UDP-glucose glycoprotein glucosyltransferase 2	No Significant	Upregulated 2-fold	Not included in the analysis	NA	NA	NA	NA	NA	NA
960	DGKH	DGKeta	ENSG00000102780	15.77874131	-3.059696577	2.035840416	-1.502915726	0.132860777	0.24392236	diacylglycerol kinase eta	No Significant	Downregulated regulated 2-fold	Not included in the analysis	NA	NA	NA	NA	NA	NA
961	INTS6	DBI-1	ENSG00000102786	6.325259365	-1.328507307	1.715560751	-0.774386629	0.438702188	0.564687361	integrator complex subunit 6	No Significant	Intermediate FC	Not included in the analysis	NA	NA	NA	NA	NA	NA
962	CLN5	CLN5	ENSG00000102805	16.9625107	3.627259257	1.443514127	2.512797893	0.011977793	0.053414483	CLN5 intracellular trafficking protein	No Significant	Upregulated 2-fold	Not included in the analysis	NA	NA	NA	NA	NA	NA
963	MAPK3	ERK-1	ENSG00000102882	6.81089784	0.532340568	1.75474883	0.303371377	0.761606857	0.83533116	mitogen-activated protein kinase 3	No Significant	Intermediate FC	Not included in the analysis	NA	NA	NA	NA	NA	NA
964	NUTF2	NTF-2	ENSG00000102898	9.169930905	0.879134303	1.76531431	0.498004405	0.618480937	0.722517223	nuclear transport factor 2	No Significant	Intermediate FC	Not included in the analysis	NA	NA	NA	NA	NA	NA
965	NFAT5	NF-AT5	ENSG00000102908	21.63425565	0.542861554	1.743884379	0.311294465	0.755576775	0.831134452	nuclear factor of activated T cells 5	No Significant	Intermediate FC	Not included in the analysis	NA	NA	NA	NA	NA	NA
966	LONP2	LONP	ENSG00000102910	13.03810091	0.024500221	1.891288403	0.012954249	0.989664294	0.991918654	lon peptidase 2, peroxisomal	No Significant	Intermediate FC	Not included in the analysis	NA	NA	NA	NA	NA	NA
967	CTCF	CFAP108	ENSG00000102974	7.927929615	-4.179611856	1.744182676	-2.396315428	0.016560832	0.0629691	CCCTC-binding factor	No Significant	Downregulated regulated 2-fold	Not included in the analysis	NA	NA	NA	NA	NA	NA
968	WDR59	CDW12	ENSG00000103091	11.01939675	-1.660804276	1.75622351	-0.945667944	0.344317977	0.479526858	WD repeat domain 59	No Significant	Intermediate FC	Not included in the analysis	NA	NA	NA	NA	NA	NA
969	TSC2	LAM	ENSG00000103197	18.74357397	1.922073164	1.00098679	1.920178352	0.054835375	0.132569039	TSC complex subunit 2	No Significant	Intermediate FC	Not included in the analysis	NA	NA	NA	NA	NA	NA
970	SLC7A5	4F2LC	ENSG00000103257	6.038120036	-4.429799557	1.786345205	-2.479811597	0.013145182	0.05652	solute carrier family 7 member 5	No Significant	Downregulated regulated 2-fold	Not included in the analysis	NA	NA	NA	NA	NA	NA
971	GSPT1	551G9.2	ENSG00000103342	5.502069718	-4.28077255	2.058179951	-2.079882543	0.037536308	0.102266101	G1 to S phase transition 1	No Significant	Downregulated regulated 2-fold	Not included in the analysis	NA	NA	NA	NA	NA	NA
972	ELOB	SIII	ENSG00000103363	7.390374527	-3.139003684	1.444618592	-2.172894424	0.029788264	0.090026689	elongin B	No Significant	Downregulated regulated 2-fold	Not included in the analysis	NA	NA	NA	NA	NA	NA
973	GGA2	VEAR	ENSG00000103365	7.81386722	-2.564543882	1.669173388	-1.53641551	0.124436505	0.232657488	golgi associated, gamma adaptin ear containing, ARF binding protein 2	No Significant	Downregulated regulated 2-fold	Not included in the analysis	NA	NA	NA	NA	NA	NA
974	RPGRIP1L	COACH3	ENSG00000103494	6.18442221	0.594216805	1.701420912	0.349247385	0.726903595	0.808010733	RPGRIP1 like	No Significant	Intermediate FC	Not included in the analysis	NA	NA	NA	NA	NA	NA
975	LACTB	G24	ENSG00000103642	5.514459156	0.758768727	1.934334064	0.39226354	0.6948635	0.78094493	lactamase beta	No Significant	Intermediate FC	Not included in the analysis	NA	NA	NA	NA	NA	NA
976	MTFMT	COXPD15	ENSG00000103707	17.52839359	2.655684385	1.382021662	1.921593893	0.054656878	0.13237996	mitochondrial methionyl-tRNA formyltransferase	No Significant	Upregulated 2-fold	Not included in the analysis	NA	NA	NA	NA	NA	NA
977	CTSH	ACC-4	ENSG00000103811	6.953663119	0.742152124	1.632088575	0.454725396	0.649306808	0.748219106	cathepsin H	No Significant	Intermediate FC	Not included in the analysis	NA	NA	NA	NA	NA	NA
978	EHD4	PAST4	ENSG00000103966	6.722531346	-2.587405827	1.774134101	-1.458404878	0.144728977	0.259514625	EH domain containing 4	No Significant	Downregulated regulated 2-fold	Not included in the analysis	NA	NA	NA	NA	NA	NA
979	ZNF106	SH3BP3	ENSG00000103994	6.823370549	-2.490744044	1.68086293	-1.481824603	0.138386971	0.251786081	zinc finger protein 106	No Significant	Downregulated regulated 2-fold	Not included in the analysis	NA	NA	NA	NA	NA	NA
980	EIF3J	EIF3S1	ENSG00000104131	6.881072206	1.489501047	1.720643776	0.865664972	0.386673914	0.519947721	eukaryotic translation initiation factor 3 subunit J	No Significant	Intermediate FC	Not included in the analysis	NA	NA	NA	NA	NA	NA
981	SPG11	ALS5	ENSG00000104133	7.216767386	-1.936289103	1.522642493	-1.271663645	0.203492653	0.328575293	SPG11 vesicle trafficking associated, spatacsin	No Significant	Intermediate FC	Not included in the analysis	NA	NA	NA	NA	NA	NA
982	BLOC1S6	BLOS6	ENSG00000104164	34.34536471	0.116922935	1.699651535	0.068792298	0.945154949	0.964129676	biogenesis of lysosomal organelles complex 1 subunit 6	No Significant	Intermediate FC	Not included in the analysis	NA	NA	NA	NA	NA	NA
983	CSPP1	CSPP	ENSG00000104218	21.67759816	0.815213879	1.412241811	0.577248084	0.563771879	0.678376372	centrosome and spindle pole associated protein 1	No Significant	Intermediate FC	Not included in the analysis	NA	NA	NA	NA	NA	NA
984	BPNT2	GPAPP	ENSG00000104331	6.868251287	-0.832414593	1.411374312	-0.589790097	0.555331382	0.671587196	3'(2'), 5'-bisphosphate nucleotidase 2	No Significant	Intermediate FC	Not included in the analysis	NA	NA	NA	NA	NA	NA
985	PLAT	T-PA	ENSG00000104368	9.739278191	-0.410912971	1.331398282	-0.308632643	0.757600986	0.833013996	plasminogen activator, tissue type	No Significant	Intermediate FC	Not included in the analysis	NA	NA	NA	NA	NA	NA
986	STK3	KRS1	ENSG00000104375	5.794128914	2.458371337	1.769369309	1.389405436	0.164709498	0.282312625	serine/threonine kinase 3	No Significant	Upregulated 2-fold	Not included in the analysis	NA	NA	NA	NA	NA	NA
987	GDAP1	CMT4	ENSG00000104381	10.95559627	2.070353564	1.319071631	1.569553552	0.116519012	0.222744526	ganglioside induced differentiation associated protein 1	No Significant	Upregulated 2-fold	Not included in the analysis	NA	NA	NA	NA	NA	NA
988	UBR5	DD5	ENSG00000104517	8.023384814	-0.575239774	1.886725821	-0.304887847	0.760451572	0.83506019	ubiquitin protein ligase E3 component n-recognin 5	No Significant	Intermediate FC	Not included in the analysis	NA	NA	NA	NA	NA	NA
989	EEF1D	EF-1D	ENSG00000104529	9.052107834	-4.007465557	1.621559529	-2.471365056	0.013459834	0.056854339	eukaryotic translation elongation factor 1 delta	No Significant	Downregulated regulated 2-fold	Not included in the analysis	NA	NA	NA	NA	NA	NA
990	KLHDC4	KLHDC4	ENSG00000104731	5.779761264	-0.515697548	1.623889809	-0.317569299	0.750811665	0.829689989	kelch domain containing 4	No Significant	Intermediate FC	Not included in the analysis	NA	NA	NA	NA	NA	NA
991	MCM4	CDC21	ENSG00000104738	6.760876153	-0.097385022	1.919951234	-0.050722654	0.959546524	0.972812145	minichromosome maintenance complex component 4	No Significant	Intermediate FC	Not included in the analysis	NA	NA	NA	NA	NA	NA
992	BNIP3L	BNIP3a	ENSG00000104765	6.050361191	-4.442988719	1.767480202	-2.513741717	0.011945788	0.053361898	BCL2 interacting protein 3 like	No Significant	Downregulated regulated 2-fold	Not included in the analysis	NA	NA	NA	NA	NA	NA
993	NUCB1	CALNUC	ENSG00000104805	6.511956953	0.958421698	1.148641344	0.834395961	0.404057893	0.532291835	nucleobindin 1	No Significant	Intermediate FC	Not included in the analysis	NA	NA	NA	NA	NA	NA
994	GYS1	GSY	ENSG00000104812	6.278016242	-1.816488954	1.904134035	-0.95397116	0.340098241	0.475295869	glycogen synthase 1	No Significant	Intermediate FC	Not included in the analysis	NA	NA	NA	NA	NA	NA
995	DOT1L	DOT1	ENSG00000104885	9.304650765	-3.739042286	1.914237846	-1.953279888	0.050786439	0.126130009	DOT1 like histone lysine methyltransferase	No Significant	Downregulated regulated 2-fold	Not included in the analysis	NA	NA	NA	NA	NA	NA
996	SF3A2	PRP11	ENSG00000104897	5.465662421	-1.579678014	1.662409923	-0.950233749	0.341993494	0.477200224	splicing factor 3a subunit 2	No Significant	Intermediate FC	Not included in the analysis	NA	NA	NA	NA	NA	NA
997	OAZ1	AZ1	ENSG00000104904	16.79320657	-1.857485125	0.989971197	-1.87630219	0.060613796	0.141465215	ornithine decarboxylase antizyme 1	No Significant	Intermediate FC	Not included in the analysis	NA	NA	NA	NA	NA	NA
998	TBC1D17	TBC1D17	ENSG00000104946	11.07940047	2.072366813	1.567069589	1.322447215	0.186019275	0.307893973	TBC1 domain family member 17	No Significant	Upregulated 2-fold	Not included in the analysis	NA	NA	NA	NA	NA	NA
999	SGTA	SGT	ENSG00000104969	6.006696984	-2.427474556	1.495836807	-1.622820448	0.104627793	0.206722539	small glutamine rich tetratricopeptide repeat co-chaperone alpha	No Significant	Downregulated regulated 2-fold	Not included in the analysis	NA	NA	NA	NA	NA	NA
1000	VRK3	VRK3	ENSG00000105053	9.344454125	2.205515135	1.360979123	1.620535611	0.105117271	0.206942278	VRK serine/threonine kinase 3	No Significant	Upregulated 2-fold	Not included in the analysis	NA	NA	NA	NA	NA	NA
1001	PPP6R1	KIAA1115	ENSG00000105063	5.781484703	0.254185026	1.428976405	0.177879092	0.858817931	0.907530056	protein phosphatase 6 regulatory subunit 1	No Significant	Intermediate FC	Not included in the analysis	NA	NA	NA	NA	NA	NA
1002	RPS16	S16	ENSG00000105193	12.64307106	-3.122964266	1.400786799	-2.22943582	0.025784921	0.082212792	ribosomal protein S16	No Significant	Downregulated regulated 2-fold	Not included in the analysis	NA	NA	NA	NA	NA	NA
1003	TIMM50	MGCA9	ENSG00000105197	10.6508467	-2.056767449	1.31762542	-1.560965217	0.118531958	0.225612379	translocase of inner mitochondrial membrane 50	No Significant	Downregulated regulated 2-fold	Not included in the analysis	NA	NA	NA	NA	NA	NA
1004	PLD3	AD19	ENSG00000105223	14.43599006	0.14918347	1.042383289	0.143117672	0.886197248	0.924842788	phospholipase D family member 3	No Significant	Intermediate FC	Not included in the analysis	NA	NA	NA	NA	NA	NA
1005	HNRNPUL1	E1B-AP5	ENSG00000105323	9.055645116	-1.534162329	1.656135384	-0.926350794	0.354263707	0.488384431	heterogeneous nuclear ribonucleoprotein U like 1	No Significant	Intermediate FC	Not included in the analysis	NA	NA	NA	NA	NA	NA
1006	PLIN3	M6PRBP1	ENSG00000105355	7.455428012	-1.08257395	1.606003739	-0.674079346	0.50026087	0.622357262	perilipin 3	No Significant	Intermediate FC	Not included in the analysis	NA	NA	NA	NA	NA	NA
1007	RPS19	DBA	ENSG00000105372	10.59196334	-3.014551732	1.518637922	-1.985036518	0.047140409	0.120825902	ribosomal protein S19	No Significant	Downregulated regulated 2-fold	Not included in the analysis	NA	NA	NA	NA	NA	NA
1008	ETFB	FP585	ENSG00000105379	6.798242323	-0.972222415	1.265553926	-0.768218876	0.442357161	0.568377472	electron transfer flavoprotein subunit beta	No Significant	Intermediate FC	Not included in the analysis	NA	NA	NA	NA	NA	NA
1009	CRX	CORD2	ENSG00000105392	9.612755302	2.739196125	1.396073876	1.962071042	0.049754214	0.124503436	cone-rod homeobox	No Significant	Upregulated 2-fold	Not included in the analysis	NA	NA	NA	NA	NA	NA
1010	CDC37	P50CDC37	ENSG00000105401	6.692095321	-0.696861018	1.339071277	-0.520406218	0.602780477	0.711054719	cell division cycle 37, HSP90 cochaperone	No Significant	Intermediate FC	Not included in the analysis	NA	NA	NA	NA	NA	NA
1011	ATP1A3	AHC2	ENSG00000105409	5.338537283	3.677700309	2.024789799	1.816336842	0.069318717	0.155085943	ATPase Na+/K+ transporting subunit alpha 3	No Significant	Upregulated 2-fold	Not included in the analysis	NA	NA	NA	NA	NA	NA
1012	KDELR1	ERD2	ENSG00000105438	6.468863032	-2.438396039	1.505108469	-1.62007994	0.105215106	0.206980536	KDEL endoplasmic reticulum protein retention receptor 1	No Significant	Downregulated regulated 2-fold	Not included in the analysis	NA	NA	NA	NA	NA	NA
1013	CYTH2	ARNO	ENSG00000105443	16.49434934	-2.378692236	1.306288287	-1.820955037	0.068613692	0.154161827	cytohesin 2	No Significant	Downregulated regulated 2-fold	Not included in the analysis	NA	NA	NA	NA	NA	NA
1014	ODAD1	CCDC114	ENSG00000105479	5.461444252	3.034276745	1.59850163	1.898200595	0.057669662	0.136913587	outer dynein arm docking complex subunit 1	No Significant	Upregulated 2-fold	Not included in the analysis	NA	NA	NA	NA	NA	NA
1015	LIG1	IMD96	ENSG00000105486	8.353522281	0.529603047	1.464801488	0.361552778	0.717686258	0.800403987	DNA ligase 1	No Significant	Intermediate FC	Not included in the analysis	NA	NA	NA	NA	NA	NA
1016	PPP2R1A	MRD36	ENSG00000105568	14.7581597	-1.544897493	1.286574304	-1.200783731	0.229835104	0.35797326	protein phosphatase 2 scaffold subunit Aalpha	No Significant	Intermediate FC	Not included in the analysis	NA	NA	NA	NA	NA	NA
1017	DNASE2	AIPCS	ENSG00000105612	6.218752961	0.873621868	1.736661063	0.503046844	0.614931338	0.720435921	deoxyribonuclease 2, lysosomal	No Significant	Intermediate FC	Not included in the analysis	NA	NA	NA	NA	NA	NA
1018	JAK3	JAK-3	ENSG00000105639	5.855676285	3.114197945	1.750978858	1.778546857	0.075314083	0.164185946	Janus kinase 3	No Significant	Upregulated 2-fold	Not included in the analysis	NA	NA	NA	NA	NA	NA
1019	SLC5A5	NIS	ENSG00000105641	8.534570507	1.240106332	1.367864338	0.906600382	0.36461816	0.499269679	solute carrier family 5 member 5	No Significant	Intermediate FC	Not included in the analysis	NA	NA	NA	NA	NA	NA
1020	PDE4C	DPDE1	ENSG00000105650	8.061378353	1.70221911	1.132129459	1.503555177	0.13269594	0.24392236	phosphodiesterase 4C	No Significant	Intermediate FC	Not included in the analysis	NA	NA	NA	NA	NA	NA
1021	FKBP8	FKBP38	ENSG00000105701	7.975608241	-3.787127672	1.605716121	-2.358528772	0.018347537	0.067065708	FKBP prolyl isomerase 8	No Significant	Downregulated regulated 2-fold	Not included in the analysis	NA	NA	NA	NA	NA	NA
1022	GSK3A	GSK3A	ENSG00000105723	6.49472402	-3.659062717	1.975828189	-1.851913409	0.064038258	0.147265681	glycogen synthase kinase 3 alpha	No Significant	Downregulated regulated 2-fold	Not included in the analysis	NA	NA	NA	NA	NA	NA
1023	GTPBP10	ObgH2	ENSG00000105793	7.141536515	2.967146018	2.156122863	1.376148859	0.168775552	0.287834274	GTP binding protein 10	No Significant	Upregulated 2-fold	Not included in the analysis	NA	NA	NA	NA	NA	NA
1024	CDK6	MCPH12	ENSG00000105810	6.02371576	-3.936128137	1.807698724	-2.177424857	0.029448883	0.08956803	cyclin dependent kinase 6	No Significant	Downregulated regulated 2-fold	Not included in the analysis	NA	NA	NA	NA	NA	NA
1025	PMPCB	Beta-MPP	ENSG00000105819	10.78218633	1.392897721	1.286098053	1.083041622	0.278789949	0.413225543	peptidase, mitochondrial processing subunit beta	No Significant	Intermediate FC	Not included in the analysis	NA	NA	NA	NA	NA	NA
1026	ITGB8	ITGB8	ENSG00000105855	15.98056776	1.853433566	1.045106003	1.773440743	0.076155703	0.16547412	integrin subunit beta 8	No Significant	Intermediate FC	Not included in the analysis	NA	NA	NA	NA	NA	NA
1027	ZC3HAV1	ARTD13	ENSG00000105939	42.18858561	2.033946524	1.594671025	1.275464652	0.202144828	0.326998986	zinc finger CCCH-type containing, antiviral 1	No Significant	Upregulated 2-fold	Not included in the analysis	NA	NA	NA	NA	NA	NA
1028	H2AZ2	H2A.Z-2	ENSG00000105968	11.30040035	-0.171040333	1.363889403	-0.125406307	0.900201895	0.933451812	H2A.Z variant histone 2	No Significant	Intermediate FC	Not included in the analysis	NA	NA	NA	NA	NA	NA
1029	MET	AUTS9	ENSG00000105976	14.59919418	-0.281063715	1.844140098	-0.15240909	0.878864288	0.921446275	MET proto-oncogene, receptor tyrosine kinase	No Significant	Intermediate FC	Not included in the analysis	NA	NA	NA	NA	NA	NA
1030	DNAJB6	DJ4	ENSG00000105993	15.453523	-1.635690913	1.462268749	-1.11859801	0.263311673	0.395867208	DnaJ heat shock protein family (Hsp40) member B6	No Significant	Intermediate FC	Not included in the analysis	NA	NA	NA	NA	NA	NA
1031	FKBP14	EDSKMH	ENSG00000106080	5.369757473	-0.509167157	1.283674645	-0.396648137	0.69162695	0.778301427	FKBP prolyl isomerase 14	No Significant	Intermediate FC	Not included in the analysis	NA	NA	NA	NA	NA	NA
1032	CHCHD2	C7orf17	ENSG00000106153	5.673475086	-3.131548658	1.697909901	-1.844355026	0.065131417	0.14861447	coiled-coil-helix-coiled-coil-helix domain containing 2	No Significant	Downregulated regulated 2-fold	Not included in the analysis	NA	NA	NA	NA	NA	NA
1033	BUD31	Cwc14	ENSG00000106245	6.559775052	-3.350438606	2.038595106	-1.643503703	0.10027876	0.20055752	BUD31 homolog	No Significant	Downregulated regulated 2-fold	Not included in the analysis	NA	NA	NA	NA	NA	NA
1034	CYP3A5	CP35	ENSG00000106258	6.227762038	1.778427795	1.516997498	1.172334033	0.241062973	0.36978864	cytochrome P450 family 3 subfamily A member 5	No Significant	Intermediate FC	Not included in the analysis	NA	NA	NA	NA	NA	NA
1035	EIF3B	EIF3-ETA	ENSG00000106263	12.22777333	-2.127093964	1.250134585	-1.701491974	0.088850644	0.184117503	eukaryotic translation initiation factor 3 subunit B	No Significant	Downregulated regulated 2-fold	Not included in the analysis	NA	NA	NA	NA	NA	NA
1036	RBM28	ANES	ENSG00000106344	11.13433185	-2.8935562	1.38052643	-2.0959803	0.036083939	0.10038103	RNA binding motif protein 28	No Significant	Downregulated regulated 2-fold	Not included in the analysis	NA	NA	NA	NA	NA	NA
1037	COA1	C7orf44	ENSG00000106603	13.92746171	2.873580908	1.171810794	2.452256731	0.014196333	0.058292854	cytochrome c oxidase assembly factor 1	No Significant	Upregulated 2-fold	Not included in the analysis	NA	NA	NA	NA	NA	NA
1038	RHEB	RHEB2	ENSG00000106615	5.478517949	-4.301654545	1.753468021	-2.453226687	0.014158109	0.058292854	Ras homolog, mTORC1 binding	No Significant	Downregulated regulated 2-fold	Not included in the analysis	NA	NA	NA	NA	NA	NA
1039	PRKAG2	AAKG	ENSG00000106617	6.151270716	0.97745377	1.504712305	0.64959512	0.515953786	0.636206443	protein kinase AMP-activated non-catalytic subunit gamma 2	No Significant	Intermediate FC	Not included in the analysis	NA	NA	NA	NA	NA	NA
1040	TBL2	WBSCR13	ENSG00000106638	5.540930229	0.329447644	1.828534574	0.180170311	0.857018865	0.90682629	transducin beta like 2	No Significant	Intermediate FC	Not included in the analysis	NA	NA	NA	NA	NA	NA
1041	EIF4H	WBSCR1	ENSG00000106682	16.5562548	-2.899605072	1.150007563	-2.521379133	0.011689583	0.052752989	eukaryotic translation initiation factor 4H	No Significant	Downregulated regulated 2-fold	Not included in the analysis	NA	NA	NA	NA	NA	NA
1042	FUBP3	FBP3	ENSG00000107164	11.1841985	-0.612512633	1.69569717	-0.361215814	0.717938121	0.800403987	far upstream element binding protein 3	No Significant	Intermediate FC	Not included in the analysis	NA	NA	NA	NA	NA	NA
1043	RIGI	DDX58	ENSG00000107201	5.729804101	-2.074081384	1.59030307	-1.304205106	0.192163659	0.315688899	RNA sensor RIG-I	No Significant	Downregulated regulated 2-fold	Not included in the analysis	NA	NA	NA	NA	NA	NA
1044	SETX	ALS4	ENSG00000107290	9.623498956	-4.287830369	1.843755981	-2.325595368	0.020040147	0.070353707	senataxin	No Significant	Downregulated regulated 2-fold	Not included in the analysis	NA	NA	NA	NA	NA	NA
1045	ZFAND5	ZA20D2	ENSG00000107372	6.124626726	-3.138139183	1.703520393	-1.842149466	0.06545329	0.14896266	zinc finger AN1-type containing 5	No Significant	Downregulated regulated 2-fold	Not included in the analysis	NA	NA	NA	NA	NA	NA
1046	HPS1	BLOC3S1	ENSG00000107521	5.855450916	-2.004077895	1.493587761	-1.341787839	0.179664796	0.300579887	HPS1 biogenesis of lysosomal organelles complex 3 subunit 1	No Significant	Downregulated regulated 2-fold	Not included in the analysis	NA	NA	NA	NA	NA	NA
1047	EIF3A	EIF3	ENSG00000107581	14.80489967	-3.687935474	1.450479937	-2.542562211	0.011004301	0.051236957	eukaryotic translation initiation factor 3 subunit A	No Significant	Downregulated regulated 2-fold	Not included in the analysis	NA	NA	NA	NA	NA	NA
1048	ATE1	ATE1	ENSG00000107669	15.42257226	-1.18780572	1.197845868	-0.991618163	0.321383826	0.456403066	arginyltransferase 1	No Significant	Intermediate FC	Not included in the analysis	NA	NA	NA	NA	NA	NA
1049	CCSER2	FAM190B	ENSG00000107771	22.18604555	-3.165341371	1.32849731	-2.382647934	0.017188624	0.064457341	coiled-coil serine rich protein 2	No Significant	Downregulated regulated 2-fold	Not included in the analysis	NA	NA	NA	NA	NA	NA
1050	FBXW4	DAC	ENSG00000107829	5.452435682	1.780970345	1.669073788	1.067041109	0.285953273	0.420332205	F-box and WD repeat domain containing 4	No Significant	Intermediate FC	Not included in the analysis	NA	NA	NA	NA	NA	NA
1051	ANKRD26	THC2	ENSG00000107890	5.979843025	2.972638334	1.745624314	1.702908415	0.088585209	0.183873193	ankyrin repeat domain containing 26	No Significant	Upregulated 2-fold	Not included in the analysis	NA	NA	NA	NA	NA	NA
1052	ACBD5	RDLKD	ENSG00000107897	13.40200508	0.673512663	1.352567968	0.497951067	0.618518532	0.722517223	acyl-CoA binding domain containing 5	No Significant	Intermediate FC	Not included in the analysis	NA	NA	NA	NA	NA	NA
1053	LARP4B	KIAA0217	ENSG00000107929	7.154875965	-3.992568753	1.735971172	-2.299904986	0.021453604	0.073080663	La ribonucleoprotein 4B	No Significant	Downregulated regulated 2-fold	Not included in the analysis	NA	NA	NA	NA	NA	NA
1054	GTPBP4	CRFG	ENSG00000107937	10.05425333	-3.323230328	1.347568898	-2.466093075	0.013659584	0.056938255	GTP binding protein 4	No Significant	Downregulated regulated 2-fold	Not included in the analysis	NA	NA	NA	NA	NA	NA
1055	EDRF1	C10orf137	ENSG00000107938	8.035354871	2.432561087	1.725019658	1.41016427	0.158491183	0.275016526	erythroid differentiation regulatory factor 1	No Significant	Upregulated 2-fold	Not included in the analysis	NA	NA	NA	NA	NA	NA
1056	MTPAP	PAPD1	ENSG00000107951	7.605872418	-2.334690199	1.901563699	-1.227773858	0.219531872	0.346945801	mitochondrial poly(A) polymerase	No Significant	Downregulated regulated 2-fold	Not included in the analysis	NA	NA	NA	NA	NA	NA
1057	SH3PXD2A	FISH	ENSG00000107957	5.732340874	-3.01299357	1.67013261	-1.804044512	0.071224329	0.157877606	SH3 and PX domains 2A	No Significant	Downregulated regulated 2-fold	Not included in the analysis	NA	NA	NA	NA	NA	NA
1058	SMC3	BAM	ENSG00000108055	14.67908258	-2.990151389	1.409142246	-2.121965613	0.033840626	0.096406325	structural maintenance of chromosomes 3	No Significant	Downregulated regulated 2-fold	Not included in the analysis	NA	NA	NA	NA	NA	NA
1059	UBE2S	E2-EPF	ENSG00000108106	7.013635091	-4.64182265	1.831970543	-2.533786729	0.011283738	0.05190683	ubiquitin conjugating enzyme E2 S	No Significant	Downregulated regulated 2-fold	Not included in the analysis	NA	NA	NA	NA	NA	NA
1060	RPL28	L28	ENSG00000108107	10.59371269	-2.257825024	1.338153932	-1.687268535	0.091551728	0.18809071	ribosomal protein L28	No Significant	Downregulated regulated 2-fold	Not included in the analysis	NA	NA	NA	NA	NA	NA
1061	NUFIP2	182-FIP	ENSG00000108256	9.890293614	-0.526414566	1.336775183	-0.393794388	0.693732848	0.78033861	nuclear FMR1 interacting protein 2	No Significant	Intermediate FC	Not included in the analysis	NA	NA	NA	NA	NA	NA
1062	GIT1	p95-APP1	ENSG00000108262	5.396109073	-4.251128567	2.052191573	-2.071506687	0.03831147	0.103629387	GIT ArfGAP 1	No Significant	Downregulated regulated 2-fold	Not included in the analysis	NA	NA	NA	NA	NA	NA
1063	RPL19	L19	ENSG00000108298	29.62825339	-1.928057965	0.930551732	-2.071951401	0.038269974	0.103623313	ribosomal protein L19	No Significant	Intermediate FC	Not included in the analysis	NA	NA	NA	NA	NA	NA
1064	FBXL20	Fbl2	ENSG00000108306	8.828877507	-0.102000819	1.314276761	-0.077609848	0.938138409	0.959644333	F-box and leucine rich repeat protein 20	No Significant	Intermediate FC	Not included in the analysis	NA	NA	NA	NA	NA	NA
1065	RAD51C	BROVCA3	ENSG00000108384	10.95191222	1.439488878	1.708096246	0.842744594	0.399371301	0.528515556	RAD51 paralog C	No Significant	Intermediate FC	Not included in the analysis	NA	NA	NA	NA	NA	NA
1066	TUBD1	TUBD	ENSG00000108423	5.941577305	0.133821588	1.885885914	0.070959535	0.943429961	0.963875811	tubulin delta 1	No Significant	Intermediate FC	Not included in the analysis	NA	NA	NA	NA	NA	NA
1067	PNPO	HEL-S-302	ENSG00000108439	13.18873388	1.285188752	1.219787331	1.053617069	0.292058271	0.426929035	pyridoxamine 5'-phosphate oxidase	No Significant	Intermediate FC	Not included in the analysis	NA	NA	NA	NA	NA	NA
1068	MED13	ARC250	ENSG00000108510	8.348188959	-3.396181659	1.796640854	-1.890295243	0.058718485	0.138407857	mediator complex subunit 13	No Significant	Downregulated regulated 2-fold	Not included in the analysis	NA	NA	NA	NA	NA	NA
1069	NUP88	FADS4	ENSG00000108559	8.128601389	-1.242835626	1.292126503	-0.961852902	0.3361235	0.470932676	nucleoporin 88	No Significant	Intermediate FC	Not included in the analysis	NA	NA	NA	NA	NA	NA
1070	CPD	GP180	ENSG00000108582	23.24851148	-0.511980639	1.690331783	-0.30288766	0.761975476	0.835388395	carboxypeptidase D	No Significant	Intermediate FC	Not included in the analysis	NA	NA	NA	NA	NA	NA
1071	GOSR1	GOLIM2	ENSG00000108587	9.741807534	0.485177478	1.681095441	0.288607932	0.772881425	0.843415004	golgi SNAP receptor complex member 1	No Significant	Intermediate FC	Not included in the analysis	NA	NA	NA	NA	NA	NA
1072	EZH1	KMT6B	ENSG00000108799	11.60493528	-0.410740963	1.819921466	-0.225691586	0.821441302	0.880473016	enhancer of zeste 1 polycomb repressive complex 2 subunit	No Significant	Intermediate FC	Not included in the analysis	NA	NA	NA	NA	NA	NA
1073	LUC7L3	CRA	ENSG00000108848	7.798331285	-0.74615106	1.430268166	-0.521686127	0.601888885	0.710452033	LUC7 like 3 pre-mRNA splicing factor	No Significant	Intermediate FC	Not included in the analysis	NA	NA	NA	NA	NA	NA
1074	SMURF2	SMURF2	ENSG00000108854	6.947196013	-3.185568444	1.751158594	-1.81912047	0.068893053	0.154631511	SMAD specific E3 ubiquitin protein ligase 2	No Significant	Downregulated regulated 2-fold	Not included in the analysis	NA	NA	NA	NA	NA	NA
1075	DUSP3	VHR	ENSG00000108861	7.43599991	1.33207145	1.480096964	0.899989313	0.368125938	0.503029232	dual specificity phosphatase 3	No Significant	Intermediate FC	Not included in the analysis	NA	NA	NA	NA	NA	NA
1076	EFTUD2	MFDGA	ENSG00000108883	13.55014083	-4.440434449	2.071458555	-2.143626981	0.032062787	0.093531224	elongation factor Tu GTP binding domain containing 2	No Significant	Downregulated regulated 2-fold	Not included in the analysis	NA	NA	NA	NA	NA	NA
1077	WSB1	SWIP1	ENSG00000109046	12.88136466	-0.890350362	1.230235547	-0.723723489	0.46923551	0.593002272	WD repeat and SOCS box containing 1	No Significant	Intermediate FC	Not included in the analysis	NA	NA	NA	NA	NA	NA
1078	IFT20	IFT20	ENSG00000109083	12.40237773	1.334845011	1.056656077	1.263272923	0.206491114	0.331995457	intraflagellar transport 20	No Significant	Intermediate FC	Not included in the analysis	NA	NA	NA	NA	NA	NA
1079	SUPT6H	SPT6	ENSG00000109111	13.34816281	-1.602842756	1.795363123	-0.892768006	0.371981423	0.506895605	SPT6 homolog, histone chaperone and transcription elongation factor	No Significant	Intermediate FC	Not included in the analysis	NA	NA	NA	NA	NA	NA
1080	PHF12	PF1	ENSG00000109118	7.802792512	0.520264304	1.267448322	0.41048167	0.681452647	0.772781352	PHD finger protein 12	No Significant	Intermediate FC	Not included in the analysis	NA	NA	NA	NA	NA	NA
1081	MAPK10	JNK3	ENSG00000109339	7.005144712	1.693428419	1.633235221	1.036855193	0.299803349	0.434525797	mitogen-activated protein kinase 10	No Significant	Intermediate FC	Not included in the analysis	NA	NA	NA	NA	NA	NA
1082	DHX15	DBP1	ENSG00000109606	6.942737865	0.90213655	1.654853182	0.545145974	0.585653125	0.698024492	DEAH-box helicase 15	No Significant	Intermediate FC	Not included in the analysis	NA	NA	NA	NA	NA	NA
1083	RAPGEF2	CNrasGEF	ENSG00000109756	6.048330938	-2.975974626	1.841513584	-1.616048153	0.106083902	0.20841859	Rap guanine nucleotide exchange factor 2	No Significant	Downregulated regulated 2-fold	Not included in the analysis	NA	NA	NA	NA	NA	NA
1084	KLF3	BKLF	ENSG00000109787	7.852095287	3.314939002	2.136598625	1.551502918	0.120781209	0.227997215	KLF transcription factor 3	No Significant	Upregulated 2-fold	Not included in the analysis	NA	NA	NA	NA	NA	NA
1085	CTSC	CPPI	ENSG00000109861	21.67881998	1.542309276	1.670445401	0.92329224	0.355854931	0.489555506	cathepsin C	No Significant	Intermediate FC	Not included in the analysis	NA	NA	NA	NA	NA	NA
1086	ZPR1	GKAF	ENSG00000109917	13.47497683	1.466437386	1.17491616	1.248120875	0.211986795	0.338341917	ZPR1 zinc finger	No Significant	Intermediate FC	Not included in the analysis	NA	NA	NA	NA	NA	NA
1087	EHD1	H-PAST	ENSG00000110047	6.248285117	-1.557904935	1.536787525	-1.013741268	0.310706227	0.446514762	EH domain containing 1	No Significant	Intermediate FC	Not included in the analysis	NA	NA	NA	NA	NA	NA
1088	PPP6R3	C11orf23	ENSG00000110075	7.599700002	-4.761497571	1.887658551	-2.522435833	0.011654521	0.052752989	protein phosphatase 6 regulatory subunit 3	No Significant	Downregulated regulated 2-fold	Not included in the analysis	NA	NA	NA	NA	NA	NA
1089	CPT1A	CPT1	ENSG00000110090	10.63351329	1.359467709	1.01550133	1.338715833	0.1806632	0.301597236	carnitine palmitoyltransferase 1A	No Significant	Intermediate FC	Not included in the analysis	NA	NA	NA	NA	NA	NA
1090	CCND1	BCL1	ENSG00000110092	10.70553824	-0.611769554	1.288084155	-0.47494533	0.634825941	0.736334097	cyclin D1	No Significant	Intermediate FC	Not included in the analysis	NA	NA	NA	NA	NA	NA
1091	CCDC86	CCDC86	ENSG00000110104	20.64397259	2.068432305	0.95679267	2.161839624	0.03063054	0.091063768	coiled-coil domain containing 86	No Significant	Upregulated 2-fold	Not included in the analysis	NA	NA	NA	NA	NA	NA
1092	EIF4G2	AAG1	ENSG00000110321	21.69189558	-1.774940283	1.577450001	-1.125195906	0.260506028	0.392767512	eukaryotic translation initiation factor 4 gamma 2	No Significant	Intermediate FC	Not included in the analysis	NA	NA	NA	NA	NA	NA
1093	DDX6	HLR2	ENSG00000110367	19.03109269	-0.575933935	1.196400789	-0.481388796	0.630240198	0.7328169	DEAD-box helicase 6	No Significant	Intermediate FC	Not included in the analysis	NA	NA	NA	NA	NA	NA
1094	CBL	C-CBL	ENSG00000110395	6.342214184	-3.158907516	1.689684734	-1.869524801	0.061549836	0.142536463	Cbl proto-oncogene	No Significant	Downregulated regulated 2-fold	Not included in the analysis	NA	NA	NA	NA	NA	NA
1095	MADD	DEEAH	ENSG00000110514	5.317494409	-2.02678077	1.955349443	-1.036531233	0.299954376	0.434525797	MAP kinase activating death domain	No Significant	Downregulated regulated 2-fold	Not included in the analysis	NA	NA	NA	NA	NA	NA
1096	RPS13	S13	ENSG00000110700	17.09701725	-0.418854508	1.560453977	-0.268418367	0.788377303	0.854048453	ribosomal protein S13	No Significant	Intermediate FC	Not included in the analysis	NA	NA	NA	NA	NA	NA
1097	NUP98	ADIR2	ENSG00000110713	25.09781345	1.204911369	0.988909277	1.218424578	0.22306267	0.350575789	nucleoporin 98 and 96 precursor	No Significant	Intermediate FC	Not included in the analysis	NA	NA	NA	NA	NA	NA
1098	EXPH5	EBS4	ENSG00000110723	8.104338194	1.223894098	1.267460433	0.965627065	0.334230827	0.469225882	exophilin 5	No Significant	Intermediate FC	Not included in the analysis	NA	NA	NA	NA	NA	NA
1099	PSMD9	Rpn4	ENSG00000110801	15.9574154	0.118188213	1.893495331	0.062418011	0.950229952	0.965591637	proteasome 26S subunit, non-ATPase 9	No Significant	Intermediate FC	Not included in the analysis	NA	NA	NA	NA	NA	NA
1100	CORO1C	HCRNN4	ENSG00000110880	9.16899394	-3.382043094	1.653896773	-2.044893702	0.040865339	0.108426628	coronin 1C	No Significant	Downregulated regulated 2-fold	Not included in the analysis	NA	NA	NA	NA	NA	NA
1101	CAPRIN2	C1QDC1	ENSG00000110888	10.61492067	-3.611091423	1.53071953	-2.359081042	0.018320254	0.067065708	caprin family member 2	No Significant	Downregulated regulated 2-fold	Not included in the analysis	NA	NA	NA	NA	NA	NA
1102	MLEC	KIAA0152	ENSG00000110917	7.419144819	-2.536366136	1.725832149	-1.469648214	0.141657055	0.255986578	malectin	No Significant	Downregulated regulated 2-fold	Not included in the analysis	NA	NA	NA	NA	NA	NA
1103	KRT18	CK-18	ENSG00000111057	6.000318756	-1.854748755	1.597885972	-1.160751635	0.245742917	0.375978994	keratin 18	No Significant	Intermediate FC	Not included in the analysis	NA	NA	NA	NA	NA	NA
1104	FOXM1	FKHL16	ENSG00000111206	5.979043453	-3.748650896	1.854541175	-2.02133603	0.043244992	0.113148442	forkhead box M1	No Significant	Downregulated regulated 2-fold	Not included in the analysis	NA	NA	NA	NA	NA	NA
1105	ARPC3	ARC21	ENSG00000111229	5.749703039	-3.112903498	1.742544841	-1.786412278	0.074032529	0.162195748	actin related protein 2/3 complex subunit 3	No Significant	Downregulated regulated 2-fold	Not included in the analysis	NA	NA	NA	NA	NA	NA
1106	ALDH2	ALDH-E2	ENSG00000111275	12.88585972	-3.470448063	1.544624758	-2.24679039	0.024653426	0.080153996	aldehyde dehydrogenase 2 family member	No Significant	Downregulated regulated 2-fold	Not included in the analysis	NA	NA	NA	NA	NA	NA
1107	NAA25	C12orf30	ENSG00000111300	11.18478775	-0.03600022	1.283975524	-0.028038089	0.977631772	0.983592942	N-alpha-acetyltransferase 25, NatB auxiliary subunit	No Significant	Intermediate FC	Not included in the analysis	NA	NA	NA	NA	NA	NA
1108	LTBR	D12S370	ENSG00000111321	9.364231473	-0.490195912	1.233639558	-0.397357485	0.691103862	0.778044433	lymphotoxin beta receptor	No Significant	Intermediate FC	Not included in the analysis	NA	NA	NA	NA	NA	NA
1109	OAS2	OAS2	ENSG00000111335	12.80912873	2.504059204	1.853623941	1.350899256	0.176727706	0.297405759	2'-5'-oligoadenylate synthetase 2	No Significant	Upregulated 2-fold	Not included in the analysis	NA	NA	NA	NA	NA	NA
1110	DDX55	DDX55	ENSG00000111364	7.195925094	2.101957387	1.282753606	1.6386291	0.101290528	0.2016644	DEAD-box helicase 55	No Significant	Upregulated 2-fold	Not included in the analysis	NA	NA	NA	NA	NA	NA
1111	SLC38A1	ATA1	ENSG00000111371	17.50343528	-0.789236671	1.709853574	-0.461581438	0.644381509	0.745472034	solute carrier family 38 member 1	No Significant	Intermediate FC	Not included in the analysis	NA	NA	NA	NA	NA	NA
1112	SPRING1	C12orf49	ENSG00000111412	13.63372133	-1.303601791	1.648262976	-0.790894299	0.429005676	0.555728648	SREBF pathway regulator in golgi 1	No Significant	Intermediate FC	Not included in the analysis	NA	NA	NA	NA	NA	NA
1113	NUP107	NPHS11	ENSG00000111581	13.58542038	-0.077968653	1.455089347	-0.053583412	0.957267072	0.970874019	nucleoporin 107	No Significant	Intermediate FC	Not included in the analysis	NA	NA	NA	NA	NA	NA
1114	CPSF6	CFIM	ENSG00000111605	9.255908603	-1.498099228	1.964769079	-0.762481069	0.445772937	0.571004636	cleavage and polyadenylation specific factor 6	No Significant	Intermediate FC	Not included in the analysis	NA	NA	NA	NA	NA	NA
1115	KRR1	HRB2	ENSG00000111615	5.663842929	-2.262261237	1.767351286	-1.280029191	0.20053487	0.32559167	KRR1 small subunit processome component homolog	No Significant	Downregulated regulated 2-fold	Not included in the analysis	NA	NA	NA	NA	NA	NA
1116	CHD4	CHD-4	ENSG00000111642	9.208465423	-1.494516352	1.434782243	-1.041632874	0.297581921	0.432608079	chromodomain helicase DNA binding protein 4	No Significant	Intermediate FC	Not included in the analysis	NA	NA	NA	NA	NA	NA
1117	USP5	ISOT	ENSG00000111667	5.695499252	-4.322887999	1.899750739	-2.275502734	0.022875789	0.076445674	ubiquitin specific peptidase 5	No Significant	Downregulated regulated 2-fold	Not included in the analysis	NA	NA	NA	NA	NA	NA
1118	GNPTAB	GNPTA	ENSG00000111670	9.402893026	2.16623618	1.758643117	1.231765649	0.218036639	0.34509396	N-acetylglucosamine-1-phosphate transferase subunits alpha and beta	No Significant	Upregulated 2-fold	Not included in the analysis	NA	NA	NA	NA	NA	NA
1119	SPSB2	GRCC9	ENSG00000111671	6.582203021	0.628872709	1.56379033	0.402146436	0.68757626	0.776058711	splA/ryanodine receptor domain and SOCS box containing 2	No Significant	Intermediate FC	Not included in the analysis	NA	NA	NA	NA	NA	NA
1120	NT5DC3	TU12B1-TY	ENSG00000111696	9.177374913	-1.259113711	1.47549987	-0.853347219	0.393466782	0.524092989	5'-nucleotidase domain containing 3	No Significant	Intermediate FC	Not included in the analysis	NA	NA	NA	NA	NA	NA
1121	NANOG	NANOG	ENSG00000111704	8.461262729	3.287056373	1.660524157	1.979529391	0.047756434	0.121683301	Nanog homeobox	No Significant	Upregulated 2-fold	Not included in the analysis	NA	NA	NA	NA	NA	NA
1122	LDHB	HEL-S-281	ENSG00000111716	7.37403008	-2.955355367	1.678207654	-1.761018882	0.078235207	0.168339093	lactate dehydrogenase B	No Significant	Downregulated regulated 2-fold	Not included in the analysis	NA	NA	NA	NA	NA	NA
1123	COL12A1	BA209D8.1	ENSG00000111799	7.045198477	-4.029976104	1.90552264	-2.114892796	0.034439085	0.097507009	collagen type XII alpha 1 chain	No Significant	Downregulated regulated 2-fold	Not included in the analysis	NA	NA	NA	NA	NA	NA
1124	FRK	GTK	ENSG00000111816	9.130676819	1.550390017	1.280809264	1.210476892	0.226095953	0.353691882	fyn related Src family tyrosine kinase	No Significant	Intermediate FC	Not included in the analysis	NA	NA	NA	NA	NA	NA
1125	DSE	DS-epi1	ENSG00000111817	5.711380994	0.776152094	1.597126249	0.485967903	0.626989923	0.730151476	dermatan sulfate epimerase	No Significant	Intermediate FC	Not included in the analysis	NA	NA	NA	NA	NA	NA
1126	PPARD	FAAR	ENSG00000112033	9.104956583	0.45181208	1.483656785	0.30452601	0.76072718	0.83506019	peroxisome proliferator activated receptor delta	No Significant	Intermediate FC	Not included in the analysis	NA	NA	NA	NA	NA	NA
1127	KCTD20	C6orf69	ENSG00000112078	9.16845867	-1.678773412	1.65142382	-1.016561219	0.309362211	0.445076968	potassium channel tetramerization domain containing 20	No Significant	Intermediate FC	Not included in the analysis	NA	NA	NA	NA	NA	NA
1128	SRSF3	SFRS3	ENSG00000112081	22.48014388	-2.211950181	1.008632981	-2.193017899	0.02830609	0.086994268	serine and arginine rich splicing factor 3	No Significant	Downregulated regulated 2-fold	Not included in the analysis	NA	NA	NA	NA	NA	NA
1129	PTP4A1	HH72	ENSG00000112245	6.327888577	-3.063153717	1.657371098	-1.848200273	0.064573376	0.147852309	protein tyrosine phosphatase 4A1	No Significant	Downregulated regulated 2-fold	Not included in the analysis	NA	NA	NA	NA	NA	NA
1130	GPLD1	GPIPLD	ENSG00000112293	14.14873006	2.579512575	1.668973913	1.545567941	0.122208949	0.22963105	glycosylphosphatidylinositol specific phospholipase D1	No Significant	Upregulated 2-fold	Not included in the analysis	NA	NA	NA	NA	NA	NA
1131	C6orf62	Nbla00237	ENSG00000112308	5.699670204	-0.612614504	1.520830498	-0.402815768	0.687083761	0.775898228	chromosome 6 open reading frame 62	No Significant	Intermediate FC	Not included in the analysis	NA	NA	NA	NA	NA	NA
1132	FIG4	ALS11	ENSG00000112367	8.933187687	0.208371436	1.717609079	0.12131482	0.903441682	0.934228767	FIG4 phosphoinositide 5-phosphatase	No Significant	Intermediate FC	Not included in the analysis	NA	NA	NA	NA	NA	NA
1133	PDE10A	ADSD2	ENSG00000112541	6.817165746	-3.714010976	1.483537507	-2.503483031	0.012297758	0.054564841	phosphodiesterase 10A	No Significant	Downregulated regulated 2-fold	Not included in the analysis	NA	NA	NA	NA	NA	NA
1134	SENP6	SSP1	ENSG00000112701	5.41578568	-3.320483168	1.705942238	-1.946421804	0.051604093	0.127322247	SUMO specific peptidase 6	No Significant	Downregulated regulated 2-fold	Not included in the analysis	NA	NA	NA	NA	NA	NA
1135	VEGFA	MVCD1	ENSG00000112715	26.27415452	-1.437072571	1.147026129	-1.252868208	0.210253674	0.336405878	vascular endothelial growth factor A	No Significant	Intermediate FC	Not included in the analysis	NA	NA	NA	NA	NA	NA
1136	BTN2A1	BK14H9.1	ENSG00000112763	6.938185859	2.448627148	2.177668185	1.124426193	0.260832265	0.39303492	butyrophilin subfamily 2 member A1	No Significant	Upregulated 2-fold	Not included in the analysis	NA	NA	NA	NA	NA	NA
1137	HMGCS1	HMGCS	ENSG00000112972	5.316237772	-4.251205703	1.84542582	-2.303644859	0.021242587	0.072831729	3-hydroxy-3-methylglutaryl-CoA synthase 1	No Significant	Downregulated regulated 2-fold	Not included in the analysis	NA	NA	NA	NA	NA	NA
1138	BRD8	SMAP	ENSG00000112983	9.692389831	1.67443288	1.706893519	0.980982622	0.326601311	0.461330905	bromodomain containing 8	No Significant	Intermediate FC	Not included in the analysis	NA	NA	NA	NA	NA	NA
1139	NNT	GCCD4	ENSG00000112992	5.800177553	-2.283963352	1.458146172	-1.566347322	0.117267328	0.223689123	nicotinamide nucleotide transhydrogenase	No Significant	Downregulated regulated 2-fold	Not included in the analysis	NA	NA	NA	NA	NA	NA
1140	MRPS27	MRP-S27	ENSG00000113048	5.719053175	-1.642246539	1.610719716	-1.019573128	0.307930955	0.443501212	mitochondrial ribosomal protein S27	No Significant	Intermediate FC	Not included in the analysis	NA	NA	NA	NA	NA	NA
1141	IK	CSA2	ENSG00000113141	5.304910955	1.132198172	1.883054785	0.601256098	0.547669426	0.665596025	IK cytokine	No Significant	Intermediate FC	Not included in the analysis	NA	NA	NA	NA	NA	NA
1142	CERT1	CERT	ENSG00000113163	10.44422133	-2.592748935	1.339480108	-1.935638253	0.052912022	0.129460369	ceramide transporter 1	No Significant	Downregulated regulated 2-fold	Not included in the analysis	NA	NA	NA	NA	NA	NA
1143	TTC1	TPR1	ENSG00000113312	7.420884848	2.601790254	1.257525686	2.068975833	0.038548355	0.103844547	tetratricopeptide repeat domain 1	No Significant	Upregulated 2-fold	Not included in the analysis	NA	NA	NA	NA	NA	NA
1144	NR3C1	GCCR	ENSG00000113580	8.582238888	-4.065490734	1.736293284	-2.341476968	0.019207611	0.06852445	nuclear receptor subfamily 3 group C member 1	No Significant	Downregulated regulated 2-fold	Not included in the analysis	NA	NA	NA	NA	NA	NA
1145	MACROH2A1	H2A.y	ENSG00000113648	6.708880167	-3.396843938	1.633975594	-2.07888291	0.037628114	0.102410537	macroH2A.1 histone	No Significant	Downregulated regulated 2-fold	Not included in the analysis	NA	NA	NA	NA	NA	NA
1146	CSNK1A1	CK1	ENSG00000113712	29.07477129	-1.932331858	1.434257887	-1.347269466	0.177893462	0.298562454	casein kinase 1 alpha 1	No Significant	Intermediate FC	Not included in the analysis	NA	NA	NA	NA	NA	NA
1147	CPEB4	CPE-BP4	ENSG00000113742	10.29063287	-2.500249295	1.435221278	-1.742065375	0.081497005	0.17323035	cytoplasmic polyadenylation element binding protein 4	No Significant	Downregulated regulated 2-fold	Not included in the analysis	NA	NA	NA	NA	NA	NA
1148	SMC4	CAP-C	ENSG00000113810	9.920654417	0.677537252	1.700135107	0.398519653	0.690247175	0.777411494	structural maintenance of chromosomes 4	No Significant	Intermediate FC	Not included in the analysis	NA	NA	NA	NA	NA	NA
1149	NPHP3	CFAP31	ENSG00000113971	6.737357541	-2.274307877	1.346526485	-1.689018302	0.091215923	0.187771494	nephrocystin 3	No Significant	Downregulated regulated 2-fold	Not included in the analysis	NA	NA	NA	NA	NA	NA
1150	TFDP2	DP2	ENSG00000114126	9.090289076	-1.037264801	1.599212769	-0.648609629	0.51659073	0.636694457	transcription factor Dp-2	No Significant	Intermediate FC	Not included in the analysis	NA	NA	NA	NA	NA	NA
1151	FGF12	DEE47	ENSG00000114279	6.339421585	1.412298672	1.888437973	0.747866063	0.454540949	0.579984585	fibroblast growth factor 12	No Significant	Intermediate FC	Not included in the analysis	NA	NA	NA	NA	NA	NA
1152	ACAP2	CENTB2	ENSG00000114331	6.314640998	-0.055388253	1.637340618	-0.03382818	0.973014165	0.981190754	ArfGAP with coiled-coil, ankyrin repeat and PH domains 2	No Significant	Intermediate FC	Not included in the analysis	NA	NA	NA	NA	NA	NA
1153	ECT2	ARHGEF31	ENSG00000114346	9.441186734	0.116803755	1.71779085	0.067996494	0.945788425	0.964129676	epithelial cell transforming 2	No Significant	Intermediate FC	Not included in the analysis	NA	NA	NA	NA	NA	NA
1154	TFG	HMSNP	ENSG00000114354	5.356380681	-4.255274753	1.901381844	-2.237990631	0.025221666	0.081102556	trafficking from ER to golgi regulator	No Significant	Downregulated regulated 2-fold	Not included in the analysis	NA	NA	NA	NA	NA	NA
1155	FXR1	FXR1P	ENSG00000114416	14.1527241	-2.942729172	1.367618493	-2.151717886	0.031419581	0.092472344	FMR1 autosomal homolog 1	No Significant	Downregulated regulated 2-fold	Not included in the analysis	NA	NA	NA	NA	NA	NA
1156	BBX	ARTC1	ENSG00000114439	6.531199462	-1.521972017	1.903569399	-0.799535871	0.423979756	0.55083984	BBX high mobility group box domain containing	No Significant	Intermediate FC	Not included in the analysis	NA	NA	NA	NA	NA	NA
1157	GNB4	CMTD1F	ENSG00000114450	12.36275651	-0.368471242	0.976516234	-0.377332428	0.705926576	0.790350365	G protein subunit beta 4	No Significant	Intermediate FC	Not included in the analysis	NA	NA	NA	NA	NA	NA
1158	GBE1	APBD	ENSG00000114480	11.90043585	-2.527513528	1.473587375	-1.715211172	0.086306517	0.180260448	1,4-alpha-glucan branching enzyme 1	No Significant	Downregulated regulated 2-fold	Not included in the analysis	NA	NA	NA	NA	NA	NA
1159	NKTR	p104	ENSG00000114857	10.6814211	-0.802045929	1.587528819	-0.505216611	0.613406705	0.719410795	natural killer cell triggering receptor	No Significant	Intermediate FC	Not included in the analysis	NA	NA	NA	NA	NA	NA
1160	CLCN2	CIC-2	ENSG00000114859	7.301451898	2.072483572	1.476544482	1.403603886	0.160436837	0.277376064	chloride voltage-gated channel 2	No Significant	Upregulated 2-fold	Not included in the analysis	NA	NA	NA	NA	NA	NA
1161	FOXP1	12CC4	ENSG00000114861	6.270595074	-0.201567422	1.360422985	-0.148165258	0.882212349	0.923489533	forkhead box P1	No Significant	Intermediate FC	Not included in the analysis	NA	NA	NA	NA	NA	NA
1162	EIF4G1	EIF-4G1	ENSG00000114867	31.30523329	-2.643782007	1.133037656	-2.333357584	0.019629385	0.069465922	eukaryotic translation initiation factor 4 gamma 1	No Significant	Downregulated regulated 2-fold	Not included in the analysis	NA	NA	NA	NA	NA	NA
1163	MOB1A	C2orf6	ENSG00000114978	6.918157155	0.423713255	1.669386315	0.253813782	0.799639425	0.862775951	MOB kinase activator 1A	No Significant	Intermediate FC	Not included in the analysis	NA	NA	NA	NA	NA	NA
1164	KANSL3	KIAA1310	ENSG00000114982	6.559017513	-0.351604347	1.615531823	-0.217640001	0.827709615	0.885035798	KAT8 regulatory NSL complex subunit 3	No Significant	Intermediate FC	Not included in the analysis	NA	NA	NA	NA	NA	NA
1165	PIKFYVE	CFD	ENSG00000115020	6.197010679	-3.637897168	1.806293752	-2.014011931	0.044008281	0.114800506	phosphoinositide kinase, FYVE-type zinc finger containing	No Significant	Downregulated regulated 2-fold	Not included in the analysis	NA	NA	NA	NA	NA	NA
1166	NCL	C23	ENSG00000115053	18.89390841	-2.113517623	1.028276311	-2.055398535	0.039840527	0.106456469	nucleolin	No Significant	Downregulated regulated 2-fold	Not included in the analysis	NA	NA	NA	NA	NA	NA
1167	SLC35F5	SLC35F5	ENSG00000115084	21.12846322	1.701117988	0.959561146	1.772808325	0.076260474	0.165565502	solute carrier family 35 member F5	No Significant	Intermediate FC	Not included in the analysis	NA	NA	NA	NA	NA	NA
1168	ASB3	ASB-3	ENSG00000115239	5.578727918	0.614822334	1.730889336	0.355206033	0.722435246	0.804398586	ankyrin repeat and SOCS box containing 3	No Significant	Intermediate FC	Not included in the analysis	NA	NA	NA	NA	NA	NA
1169	PPM1G	PP2CG	ENSG00000115241	5.602189046	-2.603221837	1.460977524	-1.781835651	0.074776037	0.16355322	protein phosphatase, Mg2+/Mn2+ dependent 1G	No Significant	Downregulated regulated 2-fold	Not included in the analysis	NA	NA	NA	NA	NA	NA
1170	NDUFS7	CI-20	ENSG00000115286	7.907856709	2.097258919	1.478426447	1.418575083	0.156022935	0.272061128	NADH:ubiquinone oxidoreductase core subunit S7	No Significant	Upregulated 2-fold	Not included in the analysis	NA	NA	NA	NA	NA	NA
1171	SPTBN1	DDISBA	ENSG00000115306	47.89806311	-2.391986332	1.456467268	-1.642320692	0.100523561	0.200742966	spectrin beta, non-erythrocytic 1	No Significant	Downregulated regulated 2-fold	Not included in the analysis	NA	NA	NA	NA	NA	NA
1172	RTN4	ASY	ENSG00000115310	16.44728082	-1.86325365	1.55997456	-1.194412843	0.232316515	0.360138344	reticulon 4	No Significant	Intermediate FC	Not included in the analysis	NA	NA	NA	NA	NA	NA
1173	CCDC88A	APE	ENSG00000115355	15.57031797	0.333467684	1.113863444	0.299379323	0.764650637	0.836859559	coiled-coil domain containing 88A	No Significant	Intermediate FC	Not included in the analysis	NA	NA	NA	NA	NA	NA
1174	FANCL	FAAP43	ENSG00000115392	11.72056657	-0.611391768	0.946629953	-0.645861423	0.518369105	0.637638453	FA complementation group L	No Significant	Intermediate FC	Not included in the analysis	NA	NA	NA	NA	NA	NA
1175	FN1	CIG	ENSG00000115414	23.76998194	-4.163557214	1.764824129	-2.359191007	0.018314826	0.067065708	fibronectin 1	No Significant	Downregulated regulated 2-fold	Not included in the analysis	NA	NA	NA	NA	NA	NA
1176	GLS	AAD20	ENSG00000115419	5.601480564	-4.334406756	1.738995713	-2.492476964	0.012685556	0.055284911	glutaminase	No Significant	Downregulated regulated 2-fold	Not included in the analysis	NA	NA	NA	NA	NA	NA
1177	USP34	USP34	ENSG00000115464	12.63894432	-1.704997469	1.911058499	-0.8921744	0.372299462	0.506895605	ubiquitin specific peptidase 34	No Significant	Intermediate FC	Not included in the analysis	NA	NA	NA	NA	NA	NA
1178	GGCX	VKCFD1	ENSG00000115486	13.0939727	0.485661899	1.214562021	0.39986587	0.689255312	0.777227655	gamma-glutamyl carboxylase	No Significant	Intermediate FC	Not included in the analysis	NA	NA	NA	NA	NA	NA
1179	SF3B1	Hsh155	ENSG00000115524	10.09394183	-2.695884982	1.758296577	-1.53323678	0.125217525	0.23362139	splicing factor 3b subunit 1	No Significant	Downregulated regulated 2-fold	Not included in the analysis	NA	NA	NA	NA	NA	NA
1180	KDM3A	JHDM2A	ENSG00000115548	14.66208048	-1.563586402	1.618081599	-0.966321107	0.333883527	0.469107244	lysine demethylase 3A	No Significant	Intermediate FC	Not included in the analysis	NA	NA	NA	NA	NA	NA
1181	MLPH	SLAC2-A	ENSG00000115648	5.541256204	-0.15273003	1.360222805	-0.112283098	0.910598943	0.939380912	melanophilin	No Significant	Intermediate FC	Not included in the analysis	NA	NA	NA	NA	NA	NA
1182	HDLBP	HBP	ENSG00000115677	32.05176973	-2.504474494	1.281377667	-1.954517046	0.050640101	0.126003644	high density lipoprotein binding protein	No Significant	Downregulated regulated 2-fold	Not included in the analysis	NA	NA	NA	NA	NA	NA
1183	STK25	SOK1	ENSG00000115694	6.636852647	0.531599033	1.589300502	0.334486167	0.738012728	0.818292146	serine/threonine kinase 25	No Significant	Intermediate FC	Not included in the analysis	NA	NA	NA	NA	NA	NA
1184	HPCAL1	BDR1	ENSG00000115756	9.9199135	-2.562153712	1.444001254	-1.774343135	0.07600641	0.165380798	hippocalcin like 1	No Significant	Downregulated regulated 2-fold	Not included in the analysis	NA	NA	NA	NA	NA	NA
1185	NOL10	PQBP5	ENSG00000115761	6.237941448	-0.808571256	1.27579968	-0.63377603	0.526226998	0.64439259	nucleolar protein 10	No Significant	Intermediate FC	Not included in the analysis	NA	NA	NA	NA	NA	NA
1186	PLEKHB2	EVT2	ENSG00000115762	13.67441475	-1.627393444	1.284772612	-1.266678187	0.205270383	0.330506057	pleckstrin homology domain containing B2	No Significant	Intermediate FC	Not included in the analysis	NA	NA	NA	NA	NA	NA
1187	PRKD3	EPK2	ENSG00000115825	7.304285026	1.097796251	1.585624935	0.692342954	0.488721981	0.611191867	protein kinase D3	No Significant	Intermediate FC	Not included in the analysis	NA	NA	NA	NA	NA	NA
1188	SRSF7	9G8	ENSG00000115875	5.91409675	-2.701704658	1.700803831	-1.588486931	0.112176274	0.217115369	serine and arginine rich splicing factor 7	No Significant	Downregulated regulated 2-fold	Not included in the analysis	NA	NA	NA	NA	NA	NA
1189	SOS1	GF1	ENSG00000115904	15.25152366	1.511134569	1.258269488	1.200962579	0.229765718	0.35797326	SOS Ras/Rac guanine nucleotide exchange factor 1	No Significant	Intermediate FC	Not included in the analysis	NA	NA	NA	NA	NA	NA
1190	KYNU	KYNUU	ENSG00000115919	7.923829561	-3.260315017	1.88382994	-1.730684362	0.083508076	0.176228074	kynureninase	No Significant	Downregulated regulated 2-fold	Not included in the analysis	NA	NA	NA	NA	NA	NA
1191	ORC4	ORC4L	ENSG00000115947	22.14680345	1.940921343	1.484130021	1.307783898	0.190946617	0.314080417	origin recognition complex subunit 4	No Significant	Intermediate FC	Not included in the analysis	NA	NA	NA	NA	NA	NA
1192	RND3	ARHE	ENSG00000115963	12.20716424	-3.455587107	1.55151167	-2.227238875	0.025931313	0.082277688	Rho family GTPase 3	No Significant	Downregulated regulated 2-fold	Not included in the analysis	NA	NA	NA	NA	NA	NA
1193	AAK1	AAK1	ENSG00000115977	14.56346173	-0.297592699	1.357121547	-0.219282274	0.826430169	0.884025789	AP2 associated kinase 1	No Significant	Intermediate FC	Not included in the analysis	NA	NA	NA	NA	NA	NA
1194	EPAS1	ECYT4	ENSG00000116016	5.424873886	-3.659404564	1.686552466	-2.169754359	0.03002546	0.090281564	endothelial PAS domain protein 1	No Significant	Downregulated regulated 2-fold	Not included in the analysis	NA	NA	NA	NA	NA	NA
1195	NFE2L2	HEBP1	ENSG00000116044	18.05488583	2.006824472	1.052374347	1.906949251	0.05652716	0.135050759	NFE2 like bZIP transcription factor 2	No Significant	Upregulated 2-fold	Not included in the analysis	NA	NA	NA	NA	NA	NA
1196	ICMT	HSTE14	ENSG00000116237	5.46159669	-4.015378598	1.826260844	-2.198688436	0.027900084	0.086147627	isoprenylcysteine carboxyl methyltransferase	No Significant	Downregulated regulated 2-fold	Not included in the analysis	NA	NA	NA	NA	NA	NA
1197	RPL22	EAP	ENSG00000116251	6.195695373	-1.313247125	1.550880865	-0.846774987	0.397120552	0.526833296	ribosomal protein L22	No Significant	Intermediate FC	Not included in the analysis	NA	NA	NA	NA	NA	NA
1198	PARK7	DJ-1	ENSG00000116288	10.21854837	-0.417575155	1.514081209	-0.275794424	0.782705967	0.849647924	Parkinsonism associated deglycase	No Significant	Intermediate FC	Not included in the analysis	NA	NA	NA	NA	NA	NA
1199	EDEM3	C1orf22	ENSG00000116406	8.474566483	-0.020370242	1.243295208	-0.016384075	0.986927984	0.989927765	ER degradation enhancing alpha-mannosidase like protein 3	No Significant	Intermediate FC	Not included in the analysis	NA	NA	NA	NA	NA	NA
1200	HDAC1	GON-10	ENSG00000116478	8.812224752	0.0237074	1.139849488	0.020798711	0.983406226	0.987896666	histone deacetylase 1	No Significant	Intermediate FC	Not included in the analysis	NA	NA	NA	NA	NA	NA
1201	CAPZA1	CAPPA1	ENSG00000116489	5.966223851	-4.419765212	1.786215944	-2.474373397	0.013347012	0.056709501	capping actin protein of muscle Z-line subunit alpha 1	No Significant	Downregulated regulated 2-fold	Not included in the analysis	NA	NA	NA	NA	NA	NA
1202	SFPQ	POMP100	ENSG00000116560	11.13903739	-1.803933426	1.584769405	-1.13829395	0.254997759	0.386234571	splicing factor proline and glutamine rich	No Significant	Intermediate FC	Not included in the analysis	NA	NA	NA	NA	NA	NA
1203	GON4L	GON-4	ENSG00000116580	7.953668912	-3.610358085	1.516146214	-2.381273028	0.017252919	0.064606676	gon-4 like	No Significant	Downregulated regulated 2-fold	Not included in the analysis	NA	NA	NA	NA	NA	NA
1204	DOCK7	DEE23	ENSG00000116641	8.144289933	-2.976069188	1.464994171	-2.031454628	0.042208898	0.11100022	dedicator of cytokinesis 7	No Significant	Downregulated regulated 2-fold	Not included in the analysis	NA	NA	NA	NA	NA	NA
1205	C1orf21	PIG13	ENSG00000116667	8.384140349	-4.876914868	2.684235198	-1.816873153	0.069236538	0.15503347	chromosome 1 open reading frame 21	No Significant	Downregulated regulated 2-fold	Not included in the analysis	NA	NA	NA	NA	NA	NA
1206	MFN2	CMT2A	ENSG00000116688	11.70088137	-1.135678456	1.3889254	-0.817666993	0.413547362	0.541013398	mitofusin 2	No Significant	Intermediate FC	Not included in the analysis	NA	NA	NA	NA	NA	NA
1207	SRSF11	NET2	ENSG00000116754	5.490623375	1.307673772	1.420124406	0.92081635	0.357146317	0.490820551	serine and arginine rich splicing factor 11	No Significant	Intermediate FC	Not included in the analysis	NA	NA	NA	NA	NA	NA
1208	MRPS15	DC37	ENSG00000116898	5.945874822	1.216121143	1.776846612	0.684426632	0.493705804	0.615965653	mitochondrial ribosomal protein S15	No Significant	Intermediate FC	Not included in the analysis	NA	NA	NA	NA	NA	NA
1209	AKT3	MPPH	ENSG00000117020	8.864256534	-3.423183275	1.549100994	-2.209787024	0.027119947	0.084628908	AKT serine/threonine kinase 3	No Significant	Downregulated regulated 2-fold	Not included in the analysis	NA	NA	NA	NA	NA	NA
1210	ACADM	ACAD1	ENSG00000117054	5.375095185	-0.275556778	1.415549368	-0.194664195	0.845655844	0.898041604	acyl-CoA dehydrogenase medium chain	No Significant	Intermediate FC	Not included in the analysis	NA	NA	NA	NA	NA	NA
1211	KDM5B	CT31	ENSG00000117139	25.32676295	1.500860735	1.321840579	1.135432486	0.256194155	0.387194694	lysine demethylase 5B	No Significant	Intermediate FC	Not included in the analysis	NA	NA	NA	NA	NA	NA
1212	ECE1	ECE	ENSG00000117298	9.683692484	-0.115137502	1.916418566	-0.060079517	0.952092303	0.966739877	endothelin converting enzyme 1	No Significant	Intermediate FC	Not included in the analysis	NA	NA	NA	NA	NA	NA
1213	P3H1	GROS1	ENSG00000117385	5.50889019	0.189040006	1.696400479	0.111435954	0.91127065	0.939380912	prolyl 3-hydroxylase 1	No Significant	Intermediate FC	Not included in the analysis	NA	NA	NA	NA	NA	NA
1214	SLC2A1	CSE	ENSG00000117394	7.25458701	-2.681763971	1.668280388	-1.607501947	0.107944303	0.21062303	solute carrier family 2 member 1	No Significant	Downregulated regulated 2-fold	Not included in the analysis	NA	NA	NA	NA	NA	NA
1215	PTCH2	PTC2	ENSG00000117425	46.25194913	0.168412742	1.178464976	0.142908568	0.886362392	0.924842788	patched 2	No Significant	Intermediate FC	Not included in the analysis	NA	NA	NA	NA	NA	NA
1216	TMED5	CGI-100	ENSG00000117500	10.01828142	-2.858658447	1.225708055	-2.332250682	0.019687507	0.06948532	transmembrane p24 trafficking protein 5	No Significant	Downregulated regulated 2-fold	Not included in the analysis	NA	NA	NA	NA	NA	NA
1217	DR1	NC2	ENSG00000117505	8.923201578	-4.113704534	1.847386059	-2.226770368	0.025962625	0.082277688	down-regulator of transcription 1	No Significant	Downregulated regulated 2-fold	Not included in the analysis	NA	NA	NA	NA	NA	NA
1218	PRRC2C	BAT2-iso	ENSG00000117523	22.6602667	-2.504859251	1.105238388	-2.266352018	0.023429839	0.077729701	proline rich coiled-coil 2C	No Significant	Downregulated regulated 2-fold	Not included in the analysis	NA	NA	NA	NA	NA	NA
1219	F3	CD142	ENSG00000117525	8.260750761	-1.82555534	1.945022014	-0.938578241	0.347947329	0.482955283	coagulation factor III, tissue factor	No Significant	Intermediate FC	Not included in the analysis	NA	NA	NA	NA	NA	NA
1220	STMN1	C1orf215	ENSG00000117632	14.13185916	1.294982231	1.081218185	1.197706669	0.231031232	0.358989083	stathmin 1	No Significant	Intermediate FC	Not included in the analysis	NA	NA	NA	NA	NA	NA
1221	ARID1A	B120	ENSG00000117713	8.55850098	-2.124875507	1.667035314	-1.274643368	0.2024355	0.327268659	AT-rich interaction domain 1A	No Significant	Downregulated regulated 2-fold	Not included in the analysis	NA	NA	NA	NA	NA	NA
1222	CENPF	CENF	ENSG00000117724	25.91637648	0.83908943	1.424155765	0.589183747	0.555738019	0.671771231	centromere protein F	No Significant	Intermediate FC	Not included in the analysis	NA	NA	NA	NA	NA	NA
1223	ESYT2	CHR2SYT	ENSG00000117868	12.93701728	-1.478050294	1.229977862	-1.201688535	0.229484225	0.357848998	extended synaptotagmin 2	No Significant	Intermediate FC	Not included in the analysis	NA	NA	NA	NA	NA	NA
1224	RCN2	E6BP	ENSG00000117906	13.84421822	0.662108291	0.963345737	0.687300795	0.491893198	0.614575505	reticulocalbin 2	No Significant	Intermediate FC	Not included in the analysis	NA	NA	NA	NA	NA	NA
1225	KMT2A	ALL-1	ENSG00000118058	15.58844781	-3.761456888	1.47433523	-2.551290108	0.010732495	0.050596047	lysine methyltransferase 2A	No Significant	Downregulated regulated 2-fold	Not included in the analysis	NA	NA	NA	NA	NA	NA
1226	CAMSAP2	CAMSAP1L1	ENSG00000118200	5.359977774	-0.989351435	1.354084447	-0.730642345	0.46499764	0.5892789	calmodulin regulated spectrin associated protein family member 2	No Significant	Intermediate FC	Not included in the analysis	NA	NA	NA	NA	NA	NA
1227	CREB1	CREB	ENSG00000118260	9.970441372	-3.970758975	1.943394629	-2.043207754	0.041031876	0.108541236	cAMP responsive element binding protein 1	No Significant	Downregulated regulated 2-fold	Not included in the analysis	NA	NA	NA	NA	NA	NA
1228	MED28	1500003D12Rik	ENSG00000118579	7.37375023	-4.067353747	1.897980231	-2.142990575	0.032113855	0.093545256	mediator complex subunit 28	No Significant	Downregulated regulated 2-fold	Not included in the analysis	NA	NA	NA	NA	NA	NA
1229	MYL12B	MLC-B	ENSG00000118680	8.722894802	-3.092462895	1.477251812	-2.093389137	0.036314431	0.100584104	myosin light chain 12B	No Significant	Downregulated regulated 2-fold	Not included in the analysis	NA	NA	NA	NA	NA	NA
1230	RPN2	RIBIIR	ENSG00000118705	6.613784642	-4.570732383	1.846336337	-2.475568665	0.013302418	0.056642554	ribophorin II	No Significant	Downregulated regulated 2-fold	Not included in the analysis	NA	NA	NA	NA	NA	NA
1231	CCNI	CCNI1	ENSG00000118816	7.698927165	-1.957682351	1.474777125	-1.327442851	0.184362233	0.306303521	cyclin I	No Significant	Intermediate FC	Not included in the analysis	NA	NA	NA	NA	NA	NA
1232	CYP20A1	CYP-M	ENSG00000119004	17.60043831	0.635974224	1.4640934	0.43438091	0.664011858	0.759528295	cytochrome P450 family 20 subfamily A member 1	No Significant	Intermediate FC	Not included in the analysis	NA	NA	NA	NA	NA	NA
1233	SET	2PP2A	ENSG00000119335	12.54737548	-1.745807508	1.28839454	-1.355025541	0.17540942	0.296087512	SET nuclear proto-oncogene	No Significant	Intermediate FC	Not included in the analysis	NA	NA	NA	NA	NA	NA
1234	C19orf25	C19orf25	ENSG00000119559	18.77542935	1.814139179	1.181907435	1.534924924	0.12480227	0.233176217	chromosome 19 open reading frame 25	No Significant	Intermediate FC	Not included in the analysis	NA	NA	NA	NA	NA	NA
1235	FCF1	Bka	ENSG00000119616	9.920262317	-3.187990832	1.320985351	-2.413343062	0.015806934	0.061914398	FCF1 rRNA-processing protein	No Significant	Downregulated regulated 2-fold	Not included in the analysis	NA	NA	NA	NA	NA	NA
1236	PGF	D12S1900	ENSG00000119630	9.001389983	1.327324814	1.082770731	1.225859525	0.220251542	0.347765593	placental growth factor	No Significant	Intermediate FC	Not included in the analysis	NA	NA	NA	NA	NA	NA
1237	NEK9	APUG	ENSG00000119638	17.98980188	-0.747671147	1.342335353	-0.556992815	0.577532338	0.691153841	NIMA related kinase 9	No Significant	Intermediate FC	Not included in the analysis	NA	NA	NA	NA	NA	NA
1238	DLST	DLTS	ENSG00000119689	11.1855634	1.365877195	1.291496702	1.057592477	0.290241274	0.42545084	dihydrolipoamide S-succinyltransferase	No Significant	Intermediate FC	Not included in the analysis	NA	NA	NA	NA	NA	NA
1239	RBM25	NET52	ENSG00000119707	8.913997878	-2.06346642	1.313726819	-1.570696731	0.116253109	0.222744526	RNA binding motif protein 25	No Significant	Downregulated regulated 2-fold	Not included in the analysis	NA	NA	NA	NA	NA	NA
1240	ALDH6A1	MMSADHA	ENSG00000119711	11.77916502	0.933298154	1.308286298	0.713374554	0.475614015	0.599341766	aldehyde dehydrogenase 6 family member A1	No Significant	Intermediate FC	Not included in the analysis	NA	NA	NA	NA	NA	NA
1241	NRDE2	C14orf102	ENSG00000119720	9.827962358	-2.660161483	1.517686566	-1.752773954	0.079640816	0.170797525	NRDE-2, necessary for RNA interference, domain containing	No Significant	Downregulated regulated 2-fold	Not included in the analysis	NA	NA	NA	NA	NA	NA
1242	COQ6	CGI-10	ENSG00000119723	11.84063158	1.190563954	1.364841072	0.872309588	0.383039508	0.517514996	coenzyme Q6, monooxygenase	No Significant	Intermediate FC	Not included in the analysis	NA	NA	NA	NA	NA	NA
1243	ATL2	ARL3IP2	ENSG00000119787	5.53757519	-3.117373796	1.76939013	-1.761835191	0.078097147	0.168307321	atlastin GTPase 2	No Significant	Downregulated regulated 2-fold	Not included in the analysis	NA	NA	NA	NA	NA	NA
1244	FAM98A	FAM98A	ENSG00000119812	8.079525506	1.517773687	1.405319731	1.080020193	0.280133188	0.414546871	family with sequence similarity 98 member A	No Significant	Intermediate FC	Not included in the analysis	NA	NA	NA	NA	NA	NA
1245	YIPF4	FinGER4	ENSG00000119820	17.80109563	0.854575557	0.92088279	0.927996013	0.353409638	0.488226815	Yip1 domain family member 4	No Significant	Intermediate FC	Not included in the analysis	NA	NA	NA	NA	NA	NA
1246	OGFRL1	dJ331H24.1	ENSG00000119900	7.219207506	-1.638325966	1.273720107	-1.286252731	0.198354873	0.32364454	opioid growth factor receptor like 1	No Significant	Intermediate FC	Not included in the analysis	NA	NA	NA	NA	NA	NA
1247	IDE	INSULYSIN	ENSG00000119912	6.031568246	-1.368404538	1.935966304	-0.706832828	0.479670371	0.603301467	insulin degrading enzyme	No Significant	Intermediate FC	Not included in the analysis	NA	NA	NA	NA	NA	NA
1248	TCTN3	C10orf61	ENSG00000119977	7.985846156	1.354065942	1.647370923	0.821955713	0.411102102	0.538882597	tectonic family member 3	No Significant	Intermediate FC	Not included in the analysis	NA	NA	NA	NA	NA	NA
1249	DENND10	FAM45A	ENSG00000119979	7.498309093	0.927443138	1.323627608	0.70068283	0.483500974	0.606386019	DENN domain containing 10	No Significant	Intermediate FC	Not included in the analysis	NA	NA	NA	NA	NA	NA
1250	KANSL1	CENP-36	ENSG00000120071	5.276572331	-4.187965196	1.968361555	-2.127640212	0.033366926	0.095644607	KAT8 regulatory NSL complex subunit 1	No Significant	Downregulated regulated 2-fold	Not included in the analysis	NA	NA	NA	NA	NA	NA
1251	PANK3	PANK3	ENSG00000120137	8.007386292	-1.198399781	1.218386508	-0.983595742	0.325314319	0.460005251	pantothenate kinase 3	No Significant	Intermediate FC	Not included in the analysis	NA	NA	NA	NA	NA	NA
1252	WDR55	WDR55	ENSG00000120314	8.296983999	-1.18265391	1.193945142	-0.990542923	0.32190882	0.456902842	WD repeat domain 55	No Significant	Intermediate FC	Not included in the analysis	NA	NA	NA	NA	NA	NA
1253	TCP1	CCT-alpha	ENSG00000120438	6.69505973	-0.83250096	1.574554453	-0.528721607	0.596998586	0.707394841	t-complex 1	No Significant	Intermediate FC	Not included in the analysis	NA	NA	NA	NA	NA	NA
1254	EXOSC8	CIP3	ENSG00000120699	6.778939057	-0.779041149	1.118654554	-0.696409044	0.4861727	0.608580336	exosome component 8	No Significant	Intermediate FC	Not included in the analysis	NA	NA	NA	NA	NA	NA
1255	FAM53C	C5orf6	ENSG00000120709	6.61846277	-0.489531993	1.691603195	-0.289389376	0.772283424	0.843187858	family with sequence similarity 53 member C	No Significant	Intermediate FC	Not included in the analysis	NA	NA	NA	NA	NA	NA
1256	PAIP2	PAIP-2	ENSG00000120727	22.24306623	2.88703396	1.656407541	1.742949056	0.081342514	0.173041287	poly(A) binding protein interacting protein 2	No Significant	Upregulated 2-fold	Not included in the analysis	NA	NA	NA	NA	NA	NA
1257	ZFP30	ZNF745	ENSG00000120784	6.902761935	1.432032642	1.826306415	0.784114117	0.432973153	0.559256347	ZFP30 zinc finger protein	No Significant	Intermediate FC	Not included in the analysis	NA	NA	NA	NA	NA	NA
1258	UTP20	1A6/DRIM	ENSG00000120800	5.537281274	0.864258517	1.939773895	0.445546009	0.655925218	0.752704982	UTP20 small subunit processome component	No Significant	Intermediate FC	Not included in the analysis	NA	NA	NA	NA	NA	NA
1259	TMPO	CMD1T	ENSG00000120802	7.724170354	-2.603261837	1.581102332	-1.646485357	0.099663872	0.199630215	thymopoietin	No Significant	Downregulated regulated 2-fold	Not included in the analysis	NA	NA	NA	NA	NA	NA
1260	DUSP4	HVH2	ENSG00000120875	5.440997522	-2.036380152	1.782161453	-1.142646279	0.253185483	0.384006484	dual specificity phosphatase 4	No Significant	Downregulated regulated 2-fold	Not included in the analysis	NA	NA	NA	NA	NA	NA
1261	TNFRSF10B	CD262	ENSG00000120889	13.75656111	-0.280391659	0.98550379	-0.284516064	0.776014925	0.845338976	TNF receptor superfamily member 10b	No Significant	Intermediate FC	Not included in the analysis	NA	NA	NA	NA	NA	NA
1262	COPS5	CSN5	ENSG00000121022	12.19098216	2.232177197	1.280046479	1.743825114	0.08118959	0.17287843	COP9 signalosome subunit 5	No Significant	Upregulated 2-fold	Not included in the analysis	NA	NA	NA	NA	NA	NA
1263	TRIM25	EFP	ENSG00000121060	7.153041859	-3.412409295	1.657255849	-2.059072108	0.039487331	0.10561961	tripartite motif containing 25	No Significant	Downregulated regulated 2-fold	Not included in the analysis	NA	NA	NA	NA	NA	NA
1264	TRIM6	RNF89	ENSG00000121236	6.204749152	4.356110298	1.821707658	2.391223575	0.016792324	0.063512514	tripartite motif containing 6	No Significant	Upregulated 2-fold	Not included in the analysis	NA	NA	NA	NA	NA	NA
1265	ADCY7	AC7	ENSG00000121281	6.840954417	-4.588281939	2.55373315	-1.796695923	0.072383907	0.159777185	adenylate cyclase 7	No Significant	Downregulated regulated 2-fold	Not included in the analysis	NA	NA	NA	NA	NA	NA
1266	ECHDC2	ECHDC2	ENSG00000121310	6.985715328	-0.0919841	1.354809975	-0.067894466	0.945869644	0.964129676	enoyl-CoA hydratase domain containing 2	No Significant	Intermediate FC	Not included in the analysis	NA	NA	NA	NA	NA	NA
1267	KHDRBS1	Sam68	ENSG00000121774	6.355990321	-1.244873751	1.342684426	-0.927152894	0.353847157	0.48828432	KH RNA binding domain containing, signal transduction associated 1	No Significant	Intermediate FC	Not included in the analysis	NA	NA	NA	NA	NA	NA
1268	PDS5A	PIG54	ENSG00000121892	8.601695517	-3.630144111	1.820120981	-1.994452099	0.04610267	0.118858446	PDS5 cohesin associated factor A	No Significant	Downregulated regulated 2-fold	Not included in the analysis	NA	NA	NA	NA	NA	NA
1269	CLCC1	MCLC	ENSG00000121940	15.64416416	1.4800272	0.976592058	1.515501982	0.129645329	0.239445629	chloride channel CLIC like 1	No Significant	Intermediate FC	Not included in the analysis	NA	NA	NA	NA	NA	NA
1270	GTDC1	Hmat-Xa	ENSG00000121964	5.676847973	-1.521259204	1.357945348	-1.120265411	0.262600677	0.395023241	glycosyltransferase like domain containing 1	No Significant	Intermediate FC	Not included in the analysis	NA	NA	NA	NA	NA	NA
1271	KIAA1191	p33MONOX	ENSG00000122203	11.48103419	1.910457177	1.375277646	1.389142899	0.164789301	0.282312625	KIAA1191	No Significant	Intermediate FC	Not included in the analysis	NA	NA	NA	NA	NA	NA
1272	RBBP6	MY038	ENSG00000122257	7.334751275	0.081807597	1.726810481	0.047374971	0.962214377	0.974020688	RB binding protein 6, ubiquitin ligase	No Significant	Intermediate FC	Not included in the analysis	NA	NA	NA	NA	NA	NA
1273	ANXA11	ALS23	ENSG00000122359	8.771629452	-2.646162138	1.802186222	-1.468306718	0.142020927	0.256453657	annexin A11	No Significant	Downregulated regulated 2-fold	Not included in the analysis	NA	NA	NA	NA	NA	NA
1274	RPL5	L5	ENSG00000122406	11.65095161	-2.120964836	1.472807646	-1.440082717	0.149843998	0.265152705	ribosomal protein L5	No Significant	Downregulated regulated 2-fold	Not included in the analysis	NA	NA	NA	NA	NA	NA
1275	ODF2L	ODF2L	ENSG00000122417	9.570613164	-0.460431912	1.133358563	-0.406254408	0.684555681	0.774968695	outer dense fiber of sperm tails 2 like	No Significant	Intermediate FC	Not included in the analysis	NA	NA	NA	NA	NA	NA
1276	RPAP2	C1orf82	ENSG00000122484	10.33100003	-1.20105105	1.295639157	-0.926995023	0.353929119	0.48828432	RNA polymerase II associated protein 2	No Significant	Intermediate FC	Not included in the analysis	NA	NA	NA	NA	NA	NA
1277	PMS2	HNPCC4	ENSG00000122512	23.35231425	1.980177633	1.516280403	1.305944223	0.191571526	0.314912098	PMS1 homolog 2, mismatch repair system component	No Significant	Intermediate FC	Not included in the analysis	NA	NA	NA	NA	NA	NA
1278	HYCC1	DRCTNNB1A	ENSG00000122591	5.733508907	-0.95772168	1.311309742	-0.730355041	0.465173192	0.5892789	hyccin PI4KA lipid kinase complex subunit 1	No Significant	Intermediate FC	Not included in the analysis	NA	NA	NA	NA	NA	NA
1279	FKBP9	FKBP60	ENSG00000122642	7.228912086	-3.91501472	1.733299412	-2.258706541	0.023901645	0.078483014	FKBP prolyl isomerase 9	No Significant	Downregulated regulated 2-fold	Not included in the analysis	NA	NA	NA	NA	NA	NA
1280	CLTA	LCA	ENSG00000122705	7.84343967	-0.350006628	1.570310488	-0.222890078	0.823621058	0.882451134	clathrin light chain A	No Significant	Intermediate FC	Not included in the analysis	NA	NA	NA	NA	NA	NA
1281	ACO1	ACONS	ENSG00000122729	6.188498654	-3.172507219	1.757852564	-1.804762973	0.071111781	0.157760589	aconitase 1	No Significant	Downregulated regulated 2-fold	Not included in the analysis	NA	NA	NA	NA	NA	NA
1282	DCAF10	WDR32	ENSG00000122741	6.481153651	0.93741491	1.908716561	0.49112316	0.623339342	0.727609364	DDB1 and CUL4 associated factor 10	No Significant	Intermediate FC	Not included in the analysis	NA	NA	NA	NA	NA	NA
1283	TRIM24	PTC6	ENSG00000122779	5.839705473	-3.581487313	2.03378735	-1.760993996	0.078239419	0.168339093	tripartite motif containing 24	No Significant	Downregulated regulated 2-fold	Not included in the analysis	NA	NA	NA	NA	NA	NA
1284	CALD1	CDM	ENSG00000122786	7.127211372	0.065267512	1.44750302	0.045089724	0.964035792	0.974743199	caldesmon 1	No Significant	Intermediate FC	Not included in the analysis	NA	NA	NA	NA	NA	NA
1285	ECD	GCR2	ENSG00000122882	5.739773602	0.758612801	1.56650467	0.484271011	0.628193546	0.730908313	ecdysoneless cell cycle regulator	No Significant	Intermediate FC	Not included in the analysis	NA	NA	NA	NA	NA	NA
1286	CIT	CITK	ENSG00000122966	8.341098433	-3.976691647	1.612791091	-2.465720247	0.013673808	0.056938255	citron rho-interacting serine/threonine kinase	No Significant	Downregulated regulated 2-fold	Not included in the analysis	NA	NA	NA	NA	NA	NA
1287	MED13L	MRFACD	ENSG00000123066	12.01008079	-2.932176803	1.523678508	-1.924406485	0.054303652	0.131766215	mediator complex subunit 13L	No Significant	Downregulated regulated 2-fold	Not included in the analysis	NA	NA	NA	NA	NA	NA
1288	ACOT9	ACATE2	ENSG00000123130	6.721920422	-4.58297475	1.906131844	-2.404332504	0.016202029	0.062349438	acyl-CoA thioesterase 9	No Significant	Downregulated regulated 2-fold	Not included in the analysis	NA	NA	NA	NA	NA	NA
1289	PKN1	DBK	ENSG00000123143	9.316602902	-0.912059728	1.352923659	-0.674139832	0.500222418	0.622357262	protein kinase N1	No Significant	Intermediate FC	Not included in the analysis	NA	NA	NA	NA	NA	NA
1290	EBPL	EBRP	ENSG00000123179	5.315976665	0.178809878	1.602852658	0.111557277	0.911174448	0.939380912	EBP like	No Significant	Intermediate FC	Not included in the analysis	NA	NA	NA	NA	NA	NA
1291	NLN	AGTBP	ENSG00000123213	9.807418397	-3.331299705	1.643906999	-2.026452657	0.04271842	0.111881575	neurolysin	No Significant	Downregulated regulated 2-fold	Not included in the analysis	NA	NA	NA	NA	NA	NA
1292	SPATS2	Nbla00526	ENSG00000123352	11.37387601	-2.567393876	1.791478984	-1.433114147	0.151825219	0.266856577	spermatogenesis associated serine rich 2	No Significant	Downregulated regulated 2-fold	Not included in the analysis	NA	NA	NA	NA	NA	NA
1293	AMD1	ADOMETDC	ENSG00000123505	8.831907299	-2.077365526	1.529736552	-1.357989075	0.174467151	0.295052031	adenosylmethionine decarboxylase 1	No Significant	Downregulated regulated 2-fold	Not included in the analysis	NA	NA	NA	NA	NA	NA
1294	MORF4L2	MORFL2	ENSG00000123562	12.11576977	-0.438319412	1.558484337	-0.281247236	0.778520777	0.847042122	mortality factor 4 like 2	No Significant	Intermediate FC	Not included in the analysis	NA	NA	NA	NA	NA	NA
1295	METTL8	TIP	ENSG00000123600	6.706638397	-2.16782512	1.734607966	-1.249749317	0.211391136	0.337816343	methyltransferase 8, methylcytidine	No Significant	Downregulated regulated 2-fold	Not included in the analysis	NA	NA	NA	NA	NA	NA
1296	LPGAT1	FAM34A	ENSG00000123684	7.956218864	-2.346449514	1.844211213	-1.272332311	0.203255073	0.328392529	lysophosphatidylglycerol acyltransferase 1	No Significant	Downregulated regulated 2-fold	Not included in the analysis	NA	NA	NA	NA	NA	NA
1297	G0S2	G0S2	ENSG00000123689	5.634713268	-3.770341784	1.651027564	-2.283633457	0.022393082	0.075309218	G0/G1 switch 2	No Significant	Downregulated regulated 2-fold	Not included in the analysis	NA	NA	NA	NA	NA	NA
1298	PLA2G12A	GXII	ENSG00000123739	5.357031921	-4.198551518	2.700905513	-1.554497741	0.120065735	0.227221176	phospholipase A2 group XIIA	No Significant	Downregulated regulated 2-fold	Not included in the analysis	NA	NA	NA	NA	NA	NA
1299	TTPAL	C20orf121	ENSG00000124120	5.404143311	-3.474906557	1.972085066	-1.762046991	0.078061358	0.168307321	alpha tocopherol transfer protein like	No Significant	Downregulated regulated 2-fold	Not included in the analysis	NA	NA	NA	NA	NA	NA
1300	SDC4	SYND4	ENSG00000124145	6.398541142	-2.986722495	1.658767814	-1.800566945	0.071771163	0.158557214	syndecan 4	No Significant	Downregulated regulated 2-fold	Not included in the analysis	NA	NA	NA	NA	NA	NA
1301	NCOA3	ACTR	ENSG00000124151	8.031535814	-1.962077537	1.793735418	-1.093850027	0.274020759	0.408247632	nuclear receptor coactivator 3	No Significant	Intermediate FC	Not included in the analysis	NA	NA	NA	NA	NA	NA
1302	PIGT	CGI-06	ENSG00000124155	5.804983241	-2.168646991	1.772368754	-1.223586788	0.221108146	0.348450346	phosphatidylinositol glycan anchor biosynthesis class T	No Significant	Downregulated regulated 2-fold	Not included in the analysis	NA	NA	NA	NA	NA	NA
1303	CHD6	CHD-6	ENSG00000124177	6.800020336	0.276852547	1.97527172	0.140159222	0.88853419	0.926068007	chromodomain helicase DNA binding protein 6	No Significant	Intermediate FC	Not included in the analysis	NA	NA	NA	NA	NA	NA
1304	ARFGEF2	BIG2	ENSG00000124198	8.955455628	-1.82958345	1.320275063	-1.385759302	0.165820413	0.283710882	ADP ribosylation factor guanine nucleotide exchange factor 2	No Significant	Intermediate FC	Not included in the analysis	NA	NA	NA	NA	NA	NA
1305	ZNFX1	IMD91	ENSG00000124201	25.60118083	-1.47824589	1.875957563	-0.787995378	0.430699409	0.557375706	zinc finger NFX1-type containing 1	No Significant	Intermediate FC	Not included in the analysis	NA	NA	NA	NA	NA	NA
1306	CSE1L	CAS	ENSG00000124207	5.870889981	-4.399283676	1.762770293	-2.495664747	0.012572136	0.055284911	chromosome segregation 1 like	No Significant	Downregulated regulated 2-fold	Not included in the analysis	NA	NA	NA	NA	NA	NA
1307	ANKRD60	C20orf86	ENSG00000124227	8.381435322	2.000999834	1.437582993	1.391919523	0.163946769	0.281417081	ankyrin repeat domain 60	No Significant	Upregulated 2-fold	Not included in the analysis	NA	NA	NA	NA	NA	NA
1308	DDX27	DRS1	ENSG00000124228	8.950705751	-0.039434018	1.019174629	-0.038692111	0.969135863	0.978401024	DEAD-box helicase 27	No Significant	Intermediate FC	Not included in the analysis	NA	NA	NA	NA	NA	NA
1309	USP9X	DFFRX	ENSG00000124486	16.7289914	-2.923866378	1.303624415	-2.242874822	0.024904888	0.080538639	ubiquitin specific peptidase 9 X-linked	No Significant	Downregulated regulated 2-fold	Not included in the analysis	NA	NA	NA	NA	NA	NA
1310	SIRT5	SIR2L5	ENSG00000124523	6.856534351	2.238593525	1.688659691	1.325662913	0.184951377	0.306705913	sirtuin 5	No Significant	Upregulated 2-fold	Not included in the analysis	NA	NA	NA	NA	NA	NA
1311	SERPINB6	CAP	ENSG00000124570	6.961032361	-1.983114366	1.479665067	-1.340245445	0.180165561	0.301226778	serpin family B member 6	No Significant	Intermediate FC	Not included in the analysis	NA	NA	NA	NA	NA	NA
1312	XPO5	exp5	ENSG00000124571	6.350599686	-1.297672854	1.573288289	-0.824815683	0.409476242	0.537819541	exportin 5	No Significant	Intermediate FC	Not included in the analysis	NA	NA	NA	NA	NA	NA
1313	ABCC10	EST182763	ENSG00000124574	16.62736367	1.588749244	1.49958551	1.05945892	0.289390829	0.424439882	ATP binding cassette subfamily C member 10	No Significant	Intermediate FC	Not included in the analysis	NA	NA	NA	NA	NA	NA
1314	MEA1	HYS	ENSG00000124733	8.349671517	-0.408680645	1.454317597	-0.281011965	0.778701223	0.847042122	male-enhanced antigen 1	No Significant	Intermediate FC	Not included in the analysis	NA	NA	NA	NA	NA	NA
1315	GLO1	GLOD1	ENSG00000124767	8.556956268	-0.198149214	1.400261707	-0.1415087	0.887468088	0.925322177	glyoxalase I	No Significant	Intermediate FC	Not included in the analysis	NA	NA	NA	NA	NA	NA
1316	RREB1	FINB	ENSG00000124782	7.032775012	-4.52616295	2.121468654	-2.133504514	0.032883362	0.094757048	ras responsive element binding protein 1	No Significant	Downregulated regulated 2-fold	Not included in the analysis	NA	NA	NA	NA	NA	NA
1317	DEK	D6S231E	ENSG00000124795	16.88286909	-1.303937356	1.021705359	-1.276236191	0.201872039	0.326894992	DEK proto-oncogene	No Significant	Intermediate FC	Not included in the analysis	NA	NA	NA	NA	NA	NA
1318	LRRFIP1	FLAP-1	ENSG00000124831	6.525586343	-4.55277396	1.841104466	-2.472849338	0.013404064	0.056709501	LRR binding FLII interacting protein 1	No Significant	Downregulated regulated 2-fold	Not included in the analysis	NA	NA	NA	NA	NA	NA
1319	CNOT1	AD-005	ENSG00000125107	10.3505672	-0.11920933	1.611614168	-0.073968902	0.94103513	0.961801294	CCR4-NOT transcription complex subunit 1	No Significant	Intermediate FC	Not included in the analysis	NA	NA	NA	NA	NA	NA
1320	BBS2	BBS	ENSG00000125124	7.511031241	0.871651841	1.506570246	0.578567009	0.562881371	0.677922819	Bardet-Biedl syndrome 2	No Significant	Intermediate FC	Not included in the analysis	NA	NA	NA	NA	NA	NA
1321	ABCC4	MOAT-B	ENSG00000125257	5.679474696	-4.327262438	2.249983077	-1.923242216	0.054449638	0.131999122	ATP binding cassette subfamily C member 4	No Significant	Downregulated regulated 2-fold	Not included in the analysis	NA	NA	NA	NA	NA	NA
1322	IRF1	IRF-1	ENSG00000125347	6.551319454	0.67875397	1.255303615	0.540709006	0.58870817	0.70055914	interferon regulatory factor 1	No Significant	Intermediate FC	Not included in the analysis	NA	NA	NA	NA	NA	NA
1323	DDX31	PPP1R25	ENSG00000125485	6.981001836	-2.045212398	2.336950167	-0.875163034	0.381485204	0.515678924	DEAD-box helicase 31	No Significant	Downregulated regulated 2-fold	Not included in the analysis	NA	NA	NA	NA	NA	NA
1324	FOSB	AP-1	ENSG00000125740	5.880698309	-1.537757956	1.505036416	-1.021741361	0.30690333	0.443211185	FosB proto-oncogene, AP-1 transcription factor subunit	No Significant	Intermediate FC	Not included in the analysis	NA	NA	NA	NA	NA	NA
1325	OPA3	MGA3	ENSG00000125741	10.55976926	0.67812872	1.167458395	0.580859004	0.561335484	0.676678392	outer mitochondrial membrane lipid metabolism regulator OPA3	No Significant	Intermediate FC	Not included in the analysis	NA	NA	NA	NA	NA	NA
1326	SNRPD2	SMD2	ENSG00000125743	6.284351563	1.72380275	1.428598844	1.206638769	0.227571289	0.355370619	small nuclear ribonucleoprotein D2 polypeptide	No Significant	Intermediate FC	Not included in the analysis	NA	NA	NA	NA	NA	NA
1327	SYMPK	Pta1	ENSG00000125755	7.853444397	-2.085546612	1.675168254	-1.244977397	0.213140059	0.339174054	symplekin scaffold protein	No Significant	Downregulated regulated 2-fold	Not included in the analysis	NA	NA	NA	NA	NA	NA
1328	PANK2	C20orf48	ENSG00000125779	12.32766919	-2.483151157	1.507352147	-1.647359684	0.099484137	0.199421504	pantothenate kinase 2	No Significant	Downregulated regulated 2-fold	Not included in the analysis	NA	NA	NA	NA	NA	NA
1329	RBCK1	C20orf18	ENSG00000125826	10.13541542	-1.324925981	1.469262023	-0.901762899	0.367182832	0.50218074	RANBP2-type and C3HC4-type zinc finger containing 1	No Significant	Intermediate FC	Not included in the analysis	NA	NA	NA	NA	NA	NA
1330	SNRPB	CCMS	ENSG00000125835	5.909044618	-3.602156443	1.649645634	-2.183594082	0.028992089	0.088382349	small nuclear ribonucleoprotein polypeptides B and B1	No Significant	Downregulated regulated 2-fold	Not included in the analysis	NA	NA	NA	NA	NA	NA
1331	AP5S1	C20orf29	ENSG00000125843	6.115904301	-4.161780544	1.820788389	-2.285702484	0.02227167	0.075188246	adaptor related protein complex 5 subunit sigma 1	No Significant	Downregulated regulated 2-fold	Not included in the analysis	NA	NA	NA	NA	NA	NA
1332	RRBP1	ES/130	ENSG00000125844	25.8029722	-0.438331074	1.062916606	-0.412385197	0.680057111	0.772309258	ribosome binding protein 1	No Significant	Intermediate FC	Not included in the analysis	NA	NA	NA	NA	NA	NA
1333	TBC1D20	C20orf140	ENSG00000125875	6.37476686	0.233554709	1.784478027	0.130881247	0.89586925	0.930407089	TBC1 domain family member 20	No Significant	Intermediate FC	Not included in the analysis	NA	NA	NA	NA	NA	NA
1334	RALY	HNRPCL2	ENSG00000125970	5.91829186	-4.404324703	2.134382308	-2.063512561	0.039063956	0.104805735	RALY heterogeneous nuclear ribonucleoprotein	No Significant	Downregulated regulated 2-fold	Not included in the analysis	NA	NA	NA	NA	NA	NA
1335	EIF2S2	EIF2	ENSG00000125977	8.345137998	-0.490975476	1.380241193	-0.355717159	0.722052394	0.804311527	eukaryotic translation initiation factor 2 subunit beta	No Significant	Intermediate FC	Not included in the analysis	NA	NA	NA	NA	NA	NA
1336	ERGIC3	C20orf47	ENSG00000125991	6.829279441	-0.402328994	1.332935776	-0.301836743	0.762776519	0.835572619	ERGIC and golgi 3	No Significant	Intermediate FC	Not included in the analysis	NA	NA	NA	NA	NA	NA
1337	CEP250	C-NAP1	ENSG00000126001	17.79863113	-1.157596481	1.517513023	-0.762824742	0.445567923	0.571004636	centrosomal protein 250	No Significant	Intermediate FC	Not included in the analysis	NA	NA	NA	NA	NA	NA
1338	KDM5C	DXS1272E	ENSG00000126012	8.865169036	-2.571623593	1.758896027	-1.462066862	0.143722889	0.258114575	lysine demethylase 5C	No Significant	Downregulated regulated 2-fold	Not included in the analysis	NA	NA	NA	NA	NA	NA
1339	ST3GAL3	DEE15	ENSG00000126091	9.493026683	1.437375861	1.369120759	1.049853237	0.293785594	0.428504955	ST3 beta-galactoside alpha-2,3-sialyltransferase 3	No Significant	Intermediate FC	Not included in the analysis	NA	NA	NA	NA	NA	NA
1340	PRMT1	ANM1	ENSG00000126457	5.935221884	-0.166433235	1.358167529	-0.122542493	0.902469395	0.933954999	protein arginine methyltransferase 1	No Significant	Intermediate FC	Not included in the analysis	NA	NA	NA	NA	NA	NA
1341	WNK4	PHA2B	ENSG00000126562	6.365196455	1.242736769	1.249003675	0.994982476	0.319744788	0.455275735	WNK lysine deficient protein kinase 4	No Significant	Intermediate FC	Not included in the analysis	NA	NA	NA	NA	NA	NA
1342	NSRP1	CCDC55	ENSG00000126653	14.38362738	2.016933036	0.905946347	2.226327247	0.02599227	0.082277688	nuclear speckle splicing regulatory protein 1	No Significant	Upregulated 2-fold	Not included in the analysis	NA	NA	NA	NA	NA	NA
1343	NUP214	CAIN	ENSG00000126883	13.57019506	-1.907048294	1.277071306	-1.493298209	0.135359144	0.247128728	nucleoporin 214	No Significant	Intermediate FC	Not included in the analysis	NA	NA	NA	NA	NA	NA
1344	MAP2K2	CFC4	ENSG00000126934	10.70996035	-0.307275331	1.209721981	-0.254004917	0.79949176	0.862775951	mitogen-activated protein kinase kinase 2	No Significant	Intermediate FC	Not included in the analysis	NA	NA	NA	NA	NA	NA
1345	CANX	CNX	ENSG00000127022	53.29852439	0.532268709	1.406502364	0.37843428	0.705108007	0.789768832	calnexin	No Significant	Intermediate FC	Not included in the analysis	NA	NA	NA	NA	NA	NA
1346	RAP1B	K-REV	ENSG00000127314	9.287951472	-2.656941828	1.435979503	-1.850264452	0.064275444	0.147576431	RAP1B, member of RAS oncogene family	No Significant	Downregulated regulated 2-fold	Not included in the analysis	NA	NA	NA	NA	NA	NA
1347	EMC1	CAVIPMR	ENSG00000127463	16.94470648	2.109923128	0.994935449	2.120663336	0.033950144	0.096478343	ER membrane protein complex subunit 1	No Significant	Upregulated 2-fold	Not included in the analysis	NA	NA	NA	NA	NA	NA
1348	UBR4	RBAF600	ENSG00000127481	28.77655221	-1.797651871	1.632442315	-1.101203916	0.270807918	0.404831768	ubiquitin protein ligase E3 component n-recognin 4	No Significant	Intermediate FC	Not included in the analysis	NA	NA	NA	NA	NA	NA
1349	HP1BP3	HP1-BP74	ENSG00000127483	10.57858697	-0.2326802	1.463804412	-0.158955799	0.873703698	0.91794387	heterochromatin protein 1 binding protein 3	No Significant	Intermediate FC	Not included in the analysis	NA	NA	NA	NA	NA	NA
1350	SIN3B	SIN3B	ENSG00000127511	8.160826575	-0.230888194	1.619419355	-0.142574679	0.886626097	0.924842788	SIN3 transcription regulator family member B	No Significant	Intermediate FC	Not included in the analysis	NA	NA	NA	NA	NA	NA
1351	SLC35E1	SLC35E1	ENSG00000127526	9.76097473	-0.058048543	1.312209204	-0.044237262	0.96471528	0.975056791	solute carrier family 35 member E1	No Significant	Intermediate FC	Not included in the analysis	NA	NA	NA	NA	NA	NA
1352	MACF1	ABP620	ENSG00000127603	37.29468738	0.806084739	0.995212946	0.809962071	0.417961975	0.544898575	microtubule actin crosslinking factor 1	No Significant	Intermediate FC	Not included in the analysis	NA	NA	NA	NA	NA	NA
1353	METTL16	METT10D	ENSG00000127804	5.792648387	-2.798089768	1.922677937	-1.455308616	0.145583842	0.25953179	methyltransferase 16, N6-methyladenosine	No Significant	Downregulated regulated 2-fold	Not included in the analysis	NA	NA	NA	NA	NA	NA
1354	AKAP9	AKAP-9	ENSG00000127914	9.428027696	-0.015104574	1.493065921	-0.010116482	0.991928353	0.993433555	A-kinase anchoring protein 9	No Significant	Intermediate FC	Not included in the analysis	NA	NA	NA	NA	NA	NA
1355	SEM1	C7orf76	ENSG00000127922	5.892159761	-3.53783129	1.829007838	-1.934289846	0.053077501	0.129624979	SEM1 26S proteasome subunit	No Significant	Downregulated regulated 2-fold	Not included in the analysis	NA	NA	NA	NA	NA	NA
1356	STEAP4	STAMP2	ENSG00000127954	8.914459656	1.17961758	1.75669838	0.671496936	0.501904011	0.62324863	STEAP4 metalloreductase	No Significant	Intermediate FC	Not included in the analysis	NA	NA	NA	NA	NA	NA
1357	SGCE	DYT11	ENSG00000127990	14.37265956	2.223046766	2.391044112	0.929738918	0.352506279	0.487489039	sarcoglycan epsilon	No Significant	Upregulated 2-fold	Not included in the analysis	NA	NA	NA	NA	NA	NA
1358	ZFP36	G0S24	ENSG00000128016	6.474152976	-3.464342127	1.737718708	-1.993615026	0.046194142	0.118882935	ZFP36 ring finger protein	No Significant	Downregulated regulated 2-fold	Not included in the analysis	NA	NA	NA	NA	NA	NA
1359	PAICS	ADE2	ENSG00000128050	22.2054056	2.067072057	1.439341185	1.436123747	0.150967132	0.266056895	phosphoribosylaminoimidazole carboxylase and phosphoribosylaminoimidazolesuccinocarboxamide synthase	No Significant	Upregulated 2-fold	Not included in the analysis	NA	NA	NA	NA	NA	NA
1360	TUBGCP6	GCP-6	ENSG00000128159	9.779182856	1.120538952	1.882986861	0.595085911	0.551786046	0.667911582	tubulin gamma complex associated protein 6	No Significant	Intermediate FC	Not included in the analysis	NA	NA	NA	NA	NA	NA
1361	LIF	CDF	ENSG00000128342	5.821027202	-4.366741361	1.969393178	-2.217302979	0.026602394	0.083508111	LIF interleukin 6 family cytokine	No Significant	Downregulated regulated 2-fold	Not included in the analysis	NA	NA	NA	NA	NA	NA
1362	SPECC1	CYTSB	ENSG00000128487	5.748015205	0.68681706	1.447217966	0.474577483	0.635088159	0.736334097	sperm antigen with calponin homology and coiled-coil domains 1	No Significant	Intermediate FC	Not included in the analysis	NA	NA	NA	NA	NA	NA
1363	PODXL	Gp200	ENSG00000128567	8.276711683	-4.004329326	1.741847083	-2.298898316	0.021510714	0.07318078	podocalyxin like	No Significant	Downregulated regulated 2-fold	Not included in the analysis	NA	NA	NA	NA	NA	NA
1364	STRIP2	FAM40B	ENSG00000128578	10.93015686	-0.411782409	1.147523606	-0.358844391	0.719711502	0.802042366	striatin interacting protein 2	No Significant	Intermediate FC	Not included in the analysis	NA	NA	NA	NA	NA	NA
1365	IFT22	FAP9	ENSG00000128581	9.490337142	2.181977352	1.511913261	1.443189505	0.148967095	0.264139808	intraflagellar transport 22	No Significant	Upregulated 2-fold	Not included in the analysis	NA	NA	NA	NA	NA	NA
1366	MKLN1	TWA2	ENSG00000128585	5.90377732	-4.406749416	1.83647915	-2.399564088	0.016414606	0.062803711	muskelin 1	No Significant	Downregulated regulated 2-fold	Not included in the analysis	NA	NA	NA	NA	NA	NA
1367	FLNC	ABP-280	ENSG00000128591	20.77296676	-2.217444019	1.044399239	-2.123176594	0.033739057	0.096397304	filamin C	No Significant	Downregulated regulated 2-fold	Not included in the analysis	NA	NA	NA	NA	NA	NA
1368	PSMG2	CLAST3	ENSG00000128789	5.407002391	-0.643481604	1.560894428	-0.412251843	0.680154842	0.772309258	proteasome assembly chaperone 2	No Significant	Intermediate FC	Not included in the analysis	NA	NA	NA	NA	NA	NA
1369	CCDC32	C15orf57	ENSG00000128891	9.978369221	3.146998657	1.288859319	2.441692907	0.014618576	0.059712432	coiled-coil domain containing 32	No Significant	Upregulated 2-fold	Not included in the analysis	NA	NA	NA	NA	NA	NA
1370	INO80	INO80A	ENSG00000128908	6.099914764	-1.282627321	1.491410193	-0.86000976	0.389783663	0.522592353	INO80 complex ATPase subunit	No Significant	Intermediate FC	Not included in the analysis	NA	NA	NA	NA	NA	NA
1371	ICE2	BRCC1	ENSG00000128915	6.861430301	-3.367929523	1.605451811	-2.09780792	0.035922117	0.100267386	interactor of little elongation complex ELL subunit 2	No Significant	Downregulated regulated 2-fold	Not included in the analysis	NA	NA	NA	NA	NA	NA
1372	MINDY2	FAM63B	ENSG00000128923	7.498043702	-2.159788287	2.036554961	-1.06051068	0.288912334	0.424163109	MINDY lysine 48 deubiquitinase 2	No Significant	Downregulated regulated 2-fold	Not included in the analysis	NA	NA	NA	NA	NA	NA
1373	COPB1	BARMACS	ENSG00000129083	6.826026235	-2.675905566	1.537071918	-1.740911101	0.081699163	0.173520345	COPI coat complex subunit beta 1	No Significant	Downregulated regulated 2-fold	Not included in the analysis	NA	NA	NA	NA	NA	NA
1374	RPAIN	HRIP	ENSG00000129197	5.627637572	2.020319723	2.092636936	0.965442064	0.334323441	0.469225882	RPA interacting protein	No Significant	Upregulated 2-fold	Not included in the analysis	NA	NA	NA	NA	NA	NA
1375	ATP1B2	AMOG	ENSG00000129244	5.28587586	2.727177972	1.823963855	1.495192991	0.134864082	0.246565912	ATPase Na+/K+ transporting subunit beta 2	No Significant	Upregulated 2-fold	Not included in the analysis	NA	NA	NA	NA	NA	NA
1376	KIF1C	LTXS1	ENSG00000129250	9.522589721	-1.992710027	1.287043751	-1.548284607	0.121553789	0.228825892	kinesin family member 1C	No Significant	Intermediate FC	Not included in the analysis	NA	NA	NA	NA	NA	NA
1377	MPDU1	CDGIF	ENSG00000129255	5.739734059	2.093612262	1.660223781	1.261042208	0.207293641	0.332715116	mannose-P-dolichol utilization defect 1	No Significant	Upregulated 2-fold	Not included in the analysis	NA	NA	NA	NA	NA	NA
1378	PUS7L	PUS7L	ENSG00000129317	6.282486183	-4.056944751	1.948931181	-2.081625452	0.037376695	0.102266101	pseudouridine synthase 7 like	No Significant	Downregulated regulated 2-fold	Not included in the analysis	NA	NA	NA	NA	NA	NA
1379	ILF3	CBTF	ENSG00000129351	13.01591076	1.192491438	1.130749971	1.054602227	0.291607285	0.426505945	interleukin enhancer binding factor 3	No Significant	Intermediate FC	Not included in the analysis	NA	NA	NA	NA	NA	NA
1380	EPB41L4A	EPB41L4	ENSG00000129595	14.4952087	3.425173985	1.917239319	1.78651353	0.074016148	0.162195748	erythrocyte membrane protein band 4.1 like 4A	No Significant	Upregulated 2-fold	Not included in the analysis	NA	NA	NA	NA	NA	NA
1381	SEC14L1	PRELID4A	ENSG00000129657	15.42481251	-2.143012774	1.581409125	-1.355128626	0.17537658	0.296087512	SEC14 like lipid binding 1	No Significant	Downregulated regulated 2-fold	Not included in the analysis	NA	NA	NA	NA	NA	NA
1382	RHBDF2	RHBDL5	ENSG00000129667	6.659880193	0.565070438	1.444807153	0.391104403	0.695720066	0.781574883	rhomboid 5 homolog 2	No Significant	Intermediate FC	Not included in the analysis	NA	NA	NA	NA	NA	NA
1383	SAT1	DC21	ENSG00000130066	6.48695989	-4.549060467	1.796966587	-2.531522011	0.011356869	0.052142842	spermidine/spermine N1-acetyltransferase 1	No Significant	Downregulated regulated 2-fold	Not included in the analysis	NA	NA	NA	NA	NA	NA
1384	GNL3L	GNL3B	ENSG00000130119	55.30703427	2.96542443	1.799893184	1.647555786	0.09944386	0.199421504	G protein nucleolar 3 like	No Significant	Upregulated 2-fold	Not included in the analysis	NA	NA	NA	NA	NA	NA
1385	LDLR	FH	ENSG00000130164	21.13239692	-2.160989397	1.33181942	-1.622584387	0.10467828	0.206722539	low density lipoprotein receptor	No Significant	Downregulated regulated 2-fold	Not included in the analysis	NA	NA	NA	NA	NA	NA
1386	FAM98C	FAM98C	ENSG00000130244	5.930537004	-0.589456968	1.883317287	-0.312988668	0.754289272	0.830410208	family with sequence similarity 98 member C	No Significant	Intermediate FC	Not included in the analysis	NA	NA	NA	NA	NA	NA
1387	USHBP1	AIEBP	ENSG00000130307	9.714320069	0.186255405	1.658829275	0.112281238	0.910600417	0.939380912	USH1 protein network component harmonin binding protein 1	No Significant	Intermediate FC	Not included in the analysis	NA	NA	NA	NA	NA	NA
1388	COLGALT1	BSVD3	ENSG00000130309	10.61695396	0.53801231	1.702485244	0.316015843	0.751990483	0.829689989	collagen beta(1-O)galactosyltransferase 1	No Significant	Intermediate FC	Not included in the analysis	NA	NA	NA	NA	NA	NA
1389	SNX9	SDP1	ENSG00000130340	7.547426817	-2.029180702	1.462138446	-1.387817075	0.165192754	0.282820279	sorting nexin 9	No Significant	Downregulated regulated 2-fold	Not included in the analysis	NA	NA	NA	NA	NA	NA
1390	AFDN	AF6	ENSG00000130396	11.96933881	-1.248227841	1.567051335	-0.796545597	0.425714984	0.552278898	afadin, adherens junction formation factor	No Significant	Intermediate FC	Not included in the analysis	NA	NA	NA	NA	NA	NA
1391	NDUFA10	CI-42KD	ENSG00000130414	9.59640906	-1.212375599	1.378377789	-0.879566987	0.379093929	0.513703289	NADH:ubiquinone oxidoreductase subunit A10	No Significant	Intermediate FC	Not included in the analysis	NA	NA	NA	NA	NA	NA
1392	MAP1S	BPY2IP1	ENSG00000130479	6.515890618	-3.365813659	1.808500317	-1.861107586	0.062728985	0.144885845	microtubule associated protein 1S	No Significant	Downregulated regulated 2-fold	Not included in the analysis	NA	NA	NA	NA	NA	NA
1393	PGPEP1	PAP-I	ENSG00000130517	7.149480834	-0.673100585	1.274001598	-0.528335746	0.597266326	0.707394841	pyroglutamyl-peptidase I	No Significant	Intermediate FC	Not included in the analysis	NA	NA	NA	NA	NA	NA
1394	JUND	AP-1	ENSG00000130522	6.866640818	-2.564229098	1.479544594	-1.733120521	0.08307425	0.17559329	JunD proto-oncogene, AP-1 transcription factor subunit	No Significant	Downregulated regulated 2-fold	Not included in the analysis	NA	NA	NA	NA	NA	NA
1395	HELZ2	PDIP-1	ENSG00000130589	11.97997493	2.619470766	1.754578619	1.492934393	0.135454361	0.247131661	helicase with zinc finger 2	No Significant	Upregulated 2-fold	Not included in the analysis	NA	NA	NA	NA	NA	NA
1396	COL5A1	EDSC	ENSG00000130635	5.663167647	-1.400744284	1.433563068	-0.977106843	0.32851626	0.463044809	collagen type V alpha 1 chain	No Significant	Intermediate FC	Not included in the analysis	NA	NA	NA	NA	NA	NA
1397	TUBGCP2	ALP4	ENSG00000130640	18.99007489	1.429145433	1.057984964	1.350818284	0.17675365	0.297405759	tubulin gamma complex associated protein 2	No Significant	Intermediate FC	Not included in the analysis	NA	NA	NA	NA	NA	NA
1398	PAK4	PAK4	ENSG00000130669	9.177650155	-3.755988149	1.597196071	-2.351613692	0.018692176	0.067839932	p21 (RAC1) activated kinase 4	No Significant	Downregulated regulated 2-fold	Not included in the analysis	NA	NA	NA	NA	NA	NA
1399	OSBPL2	DFNA67	ENSG00000130703	11.78674305	0.232115395	1.127647582	0.20584037	0.836915606	0.891629217	oxysterol binding protein like 2	No Significant	Intermediate FC	Not included in the analysis	NA	NA	NA	NA	NA	NA
1400	EIF3G	EIF3-P42	ENSG00000130811	5.428097932	-0.958706177	1.446843909	-0.66261894	0.507574637	0.628811376	eukaryotic translation initiation factor 3 subunit G	No Significant	Intermediate FC	Not included in the analysis	NA	NA	NA	NA	NA	NA
1401	DNMT1	ADCADN	ENSG00000130816	18.10141003	-1.267274062	1.18399045	-1.070341456	0.284465641	0.418378435	DNA methyltransferase 1	No Significant	Intermediate FC	Not included in the analysis	NA	NA	NA	NA	NA	NA
1402	ZNF426	K-RBP	ENSG00000130818	15.37306869	2.485338382	0.986858343	2.518434787	0.011787771	0.052960568	zinc finger protein 426	No Significant	Upregulated 2-fold	Not included in the analysis	NA	NA	NA	NA	NA	NA
1403	PLXNA3	6.3	ENSG00000130827	8.002684587	-4.051441813	1.732314757	-2.338744617	0.019348655	0.068934478	plexin A3	No Significant	Downregulated regulated 2-fold	Not included in the analysis	NA	NA	NA	NA	NA	NA
1404	ZNF236	ZNF236A	ENSG00000130856	8.849314749	0.666286264	2.030771423	0.328095155	0.742839717	0.822262832	zinc finger protein 236	No Significant	Intermediate FC	Not included in the analysis	NA	NA	NA	NA	NA	NA
1405	MTRFR	C12orf65	ENSG00000130921	14.17320203	-0.654840162	1.269323211	-0.515897099	0.60592628	0.712536918	mitochondrial translation release factor in rescue	No Significant	Intermediate FC	Not included in the analysis	NA	NA	NA	NA	NA	NA
1406	NOL11	NOL11	ENSG00000130935	5.97557308	0.749054006	1.763284909	0.424805999	0.670978104	0.764845508	nucleolar protein 11	No Significant	Intermediate FC	Not included in the analysis	NA	NA	NA	NA	NA	NA
1407	UBA1	A1S9	ENSG00000130985	11.62355751	-1.77394713	1.460936432	-1.214253469	0.224650948	0.352184385	ubiquitin like modifier activating enzyme 1	No Significant	Intermediate FC	Not included in the analysis	NA	NA	NA	NA	NA	NA
1408	AKAP12	AKAP250	ENSG00000131016	10.28329144	-1.466245416	1.41437005	-1.036677364	0.299886245	0.434525797	A-kinase anchoring protein 12	No Significant	Intermediate FC	Not included in the analysis	NA	NA	NA	NA	NA	NA
1409	LATS1	WARTS	ENSG00000131023	7.04369105	0.578261396	1.846703704	0.31313166	0.754180637	0.830410208	large tumor suppressor kinase 1	No Significant	Intermediate FC	Not included in the analysis	NA	NA	NA	NA	NA	NA
1410	RBM39	CAPER	ENSG00000131051	10.62527936	-1.783518267	1.272979099	-1.401058563	0.161196561	0.278143086	RNA binding motif protein 39	No Significant	Intermediate FC	Not included in the analysis	NA	NA	NA	NA	NA	NA
1411	ZNF341	HIES3	ENSG00000131061	7.855831328	3.479310074	2.009594814	1.731349051	0.083389528	0.176118683	zinc finger protein 341	No Significant	Upregulated 2-fold	Not included in the analysis	NA	NA	NA	NA	NA	NA
1412	GFAP	ALXDRD	ENSG00000131095	5.672707955	3.380083927	2.097526335	1.611461974	0.107079069	0.209405036	glial fibrillary acidic protein	No Significant	Upregulated 2-fold	Not included in the analysis	NA	NA	NA	NA	NA	NA
1413	ZNF141	D4S90	ENSG00000131127	17.90764225	1.55067016	1.474701693	1.051514464	0.29302237	0.428101304	zinc finger protein 141	No Significant	Intermediate FC	Not included in the analysis	NA	NA	NA	NA	NA	NA
1414	COX4I1	COX IV-1	ENSG00000131143	5.264053763	-4.242801885	1.757342049	-2.414329007	0.01576422	0.061914398	cytochrome c oxidase subunit 4I1	No Significant	Downregulated regulated 2-fold	Not included in the analysis	NA	NA	NA	NA	NA	NA
1415	F12	HAE3	ENSG00000131187	7.903264302	1.254359027	1.557377329	0.805430388	0.420571362	0.547759445	coagulation factor XII	No Significant	Intermediate FC	Not included in the analysis	NA	NA	NA	NA	NA	NA
1416	CAP1	CAP	ENSG00000131236	9.92886787	-3.846567542	1.613781521	-2.383573918	0.017145441	0.064386862	cyclase associated actin cytoskeleton regulatory protein 1	No Significant	Downregulated regulated 2-fold	Not included in the analysis	NA	NA	NA	NA	NA	NA
1417	RLIM	MRX61	ENSG00000131263	9.161879089	-1.008666087	1.326598825	-0.760339952	0.447051406	0.572364555	ring finger protein, LIM domain interacting	No Significant	Intermediate FC	Not included in the analysis	NA	NA	NA	NA	NA	NA
1418	CAPN7	CALPAIN7	ENSG00000131375	6.340010094	6.067819726	2.394131768	2.534455207	0.011262232	0.05190683	calpain 7	No Significant	Upregulated 2-fold	Not included in the analysis	NA	NA	NA	NA	NA	NA
1419	SLC6A6	HTRDC	ENSG00000131389	7.123024765	-4.67767502	1.84616698	-2.53372261	0.011285803	0.05190683	solute carrier family 6 member 6	No Significant	Downregulated regulated 2-fold	Not included in the analysis	NA	NA	NA	NA	NA	NA
1420	TUBG1	CDCBM4	ENSG00000131462	7.193491982	-2.448326857	1.665493516	-1.470030855	0.141553398	0.255986578	tubulin gamma 1	No Significant	Downregulated regulated 2-fold	Not included in the analysis	NA	NA	NA	NA	NA	NA
1421	PSME3	HEL-S-283	ENSG00000131467	6.31815448	0.133456643	1.257892398	0.106095436	0.915506632	0.94044261	proteasome activator subunit 3	No Significant	Intermediate FC	Not included in the analysis	NA	NA	NA	NA	NA	NA
1422	ACLY	ACL	ENSG00000131473	8.249657218	-0.616655464	1.351730645	-0.456196999	0.648248323	0.748219106	ATP citrate lyase	No Significant	Intermediate FC	Not included in the analysis	NA	NA	NA	NA	NA	NA
1423	PPFIA1	LIP.1	ENSG00000131626	6.970887406	-2.423567397	1.57494889	-1.538822887	0.123847541	0.231884757	PTPRF interacting protein alpha 1	No Significant	Downregulated regulated 2-fold	Not included in the analysis	NA	NA	NA	NA	NA	NA
1424	TOP2A	TOP2	ENSG00000131747	13.36179087	-0.943304992	1.003494926	-0.940019693	0.34720746	0.482435628	DNA topoisomerase II alpha	No Significant	Intermediate FC	Not included in the analysis	NA	NA	NA	NA	NA	NA
1425	DNAJB1	HSPF1	ENSG00000132002	26.16210781	-1.778673505	1.235314701	-1.439854559	0.149908552	0.265152705	DnaJ heat shock protein family (Hsp40) member B1	No Significant	Intermediate FC	Not included in the analysis	NA	NA	NA	NA	NA	NA
1426	ZNF20	KOX13	ENSG00000132010	6.364696192	1.388694419	1.911428374	0.726521819	0.467518937	0.591682643	zinc finger protein 20	No Significant	Intermediate FC	Not included in the analysis	NA	NA	NA	NA	NA	NA
1427	RAF1	CMD1NN	ENSG00000132155	15.5755258	-3.097507586	1.423861125	-2.17542816	0.029598046	0.089711644	Raf-1 proto-oncogene, serine/threonine kinase	No Significant	Downregulated regulated 2-fold	Not included in the analysis	NA	NA	NA	NA	NA	NA
1428	ENOSF1	FUCD	ENSG00000132199	6.825719907	-1.277492958	1.601387876	-0.79774112	0.425020736	0.55192068	enolase superfamily member 1	No Significant	Intermediate FC	Not included in the analysis	NA	NA	NA	NA	NA	NA
1429	TRIM22	GPSTAF50	ENSG00000132274	6.089086608	0.750135838	1.852643984	0.404900156	0.685550904	0.775098238	tripartite motif containing 22	No Significant	Intermediate FC	Not included in the analysis	NA	NA	NA	NA	NA	NA
1430	PER2	FASPS	ENSG00000132326	6.123239485	0.655004288	1.561756957	0.41940219	0.674922224	0.768524887	period circadian regulator 2	No Significant	Intermediate FC	Not included in the analysis	NA	NA	NA	NA	NA	NA
1431	PRKAA1	AMPK	ENSG00000132356	8.543689064	2.749727675	1.440582493	1.908760997	0.05629293	0.134735572	protein kinase AMP-activated catalytic subunit alpha 1	No Significant	Upregulated 2-fold	Not included in the analysis	NA	NA	NA	NA	NA	NA
1432	GRSF1	GRSF1	ENSG00000132463	5.750172149	-4.359476065	1.906289473	-2.286890909	0.022202191	0.075049661	G-rich RNA sequence binding factor 1	No Significant	Downregulated regulated 2-fold	Not included in the analysis	NA	NA	NA	NA	NA	NA
1433	ANKRD17	CAGS	ENSG00000132466	7.246404545	-4.018423626	1.743005521	-2.305456625	0.021141013	0.072672233	ankyrin repeat domain 17	No Significant	Downregulated regulated 2-fold	Not included in the analysis	NA	NA	NA	NA	NA	NA
1434	WBP2	DFNB107	ENSG00000132471	15.41968923	-1.49970342	1.346118111	-1.114094972	0.265238445	0.398310293	WW domain binding protein 2	No Significant	Intermediate FC	Not included in the analysis	NA	NA	NA	NA	NA	NA
1435	H3-3B	BRYLIB2	ENSG00000132475	15.73601604	-3.273318095	1.507505098	-2.171347944	0.029904881	0.090026689	H3.3 histone B	No Significant	Downregulated regulated 2-fold	Not included in the analysis	NA	NA	NA	NA	NA	NA
1436	KDM6B	JMJD3	ENSG00000132510	5.263440581	-4.237978193	1.80509151	-2.347791327	0.018885098	0.067987583	lysine demethylase 6B	No Significant	Downregulated regulated 2-fold	Not included in the analysis	NA	NA	NA	NA	NA	NA
1437	SLC52A1	GPCR42	ENSG00000132517	5.464910701	1.455905548	1.352840118	1.076184487	0.281844756	0.416379495	solute carrier family 52 member 1	No Significant	Intermediate FC	Not included in the analysis	NA	NA	NA	NA	NA	NA
1438	DLG4	MRD62	ENSG00000132535	5.79694911	-0.00837219	1.688729919	-0.004957684	0.996044357	0.996799508	discs large MAGUK scaffold protein 4	No Significant	Intermediate FC	Not included in the analysis	NA	NA	NA	NA	NA	NA
1439	VPS13B	BLTP5B	ENSG00000132549	15.13586159	2.037343091	1.415115005	1.439701427	0.14995189	0.265152705	vacuolar protein sorting 13 homolog B	No Significant	Upregulated 2-fold	Not included in the analysis	NA	NA	NA	NA	NA	NA
1440	TERF2	TRBF2	ENSG00000132604	15.20130924	2.593293609	1.699692405	1.525742894	0.127073908	0.236083825	telomeric repeat binding factor 2	No Significant	Upregulated 2-fold	Not included in the analysis	NA	NA	NA	NA	NA	NA
1441	DAP3	DAP-3	ENSG00000132676	5.725323616	-1.949930206	1.398289019	-1.394511563	0.16316318	0.280436716	death associated protein 3	No Significant	Intermediate FC	Not included in the analysis	NA	NA	NA	NA	NA	NA
1442	MMACHC	cblC	ENSG00000132763	6.815883213	1.262175249	1.081964448	1.166558894	0.243388552	0.372706367	metabolism of cobalamin associated C	No Significant	Intermediate FC	Not included in the analysis	NA	NA	NA	NA	NA	NA
1443	NASP	FLB7527	ENSG00000132780	9.828117906	-1.094560874	1.336979961	-0.818681586	0.412968105	0.540618242	nuclear autoantigenic sperm protein	No Significant	Intermediate FC	Not included in the analysis	NA	NA	NA	NA	NA	NA
1444	AP3B1	ADTB3	ENSG00000132842	21.10170138	-1.377575998	1.419849677	-0.970226652	0.331933529	0.46686442	adaptor related protein complex 3 subunit beta 1	No Significant	Intermediate FC	Not included in the analysis	NA	NA	NA	NA	NA	NA
1445	PDE6A	CGPR-A	ENSG00000132915	5.797566454	0.219187054	1.370145297	0.159973584	0.872901883	0.917746305	phosphodiesterase 6A	No Significant	Intermediate FC	Not included in the analysis	NA	NA	NA	NA	NA	NA
1446	POMP	C13orf12	ENSG00000132963	5.947235734	-2.971503753	1.759902241	-1.688448189	0.091325227	0.187771494	proteasome maturation protein	No Significant	Downregulated regulated 2-fold	Not included in the analysis	NA	NA	NA	NA	NA	NA
1447	SCO1	MC4DN4	ENSG00000133028	5.299857061	-3.492560659	1.768875059	-1.974452996	0.048330257	0.12244902	synthesis of cytochrome C oxidase 1	No Significant	Downregulated regulated 2-fold	Not included in the analysis	NA	NA	NA	NA	NA	NA
1448	MPRIP	M-RIP	ENSG00000133030	17.93614646	-2.577791942	1.457390952	-1.768771748	0.076931973	0.166552653	myosin phosphatase Rho interacting protein	No Significant	Downregulated regulated 2-fold	Not included in the analysis	NA	NA	NA	NA	NA	NA
1449	MYH11	AAT4	ENSG00000133392	6.546366671	0.089827123	1.83956537	0.048830623	0.961054278	0.973592975	myosin heavy chain 11	No Significant	Intermediate FC	Not included in the analysis	NA	NA	NA	NA	NA	NA
1450	CEP20	C16orf63	ENSG00000133393	7.410826925	2.166697106	1.634431264	1.325658138	0.184952959	0.306705913	centrosomal protein 20	No Significant	Upregulated 2-fold	Not included in the analysis	NA	NA	NA	NA	NA	NA
1451	MORC2	CMT2Z	ENSG00000133422	7.609485943	-3.420153147	1.709410866	-2.000778873	0.045416225	0.117650465	MORC family CW-type zinc finger 2	No Significant	Downregulated regulated 2-fold	Not included in the analysis	NA	NA	NA	NA	NA	NA
1452	ACTR3B	ARP11	ENSG00000133627	6.349280129	1.524980382	1.325094121	1.15084684	0.249795251	0.380750267	actin related protein 3B	No Significant	Intermediate FC	Not included in the analysis	NA	NA	NA	NA	NA	NA
1453	LARS1	HSPC192	ENSG00000133706	69.11128782	1.343611785	1.570146821	0.855723661	0.39215065	0.523925969	leucyl-tRNA synthetase 1	No Significant	Intermediate FC	Not included in the analysis	NA	NA	NA	NA	NA	NA
1454	SBF2	CMT4B2	ENSG00000133812	18.78751702	-1.229683408	1.300520486	-0.945531748	0.344387471	0.479526858	SET binding factor 2	No Significant	Intermediate FC	Not included in the analysis	NA	NA	NA	NA	NA	NA
1455	HSD17B4	DBP	ENSG00000133835	21.73848112	-0.662145792	1.93603516	-0.342011243	0.732342431	0.813371484	hydroxysteroid 17-beta dehydrogenase 4	No Significant	Intermediate FC	Not included in the analysis	NA	NA	NA	NA	NA	NA
1456	DPF2	CSS7	ENSG00000133884	5.356633988	-1.66244728	1.54996739	-1.072569198	0.283464451	0.417837047	double PHD fingers 2	No Significant	Intermediate FC	Not included in the analysis	NA	NA	NA	NA	NA	NA
1457	CD180	LY64	ENSG00000134061	5.320086786	0.492644378	1.670426532	0.294921308	0.768053994	0.838917064	CD180 molecule	No Significant	Intermediate FC	Not included in the analysis	NA	NA	NA	NA	NA	NA
1458	VHL	HRCA1	ENSG00000134086	15.46303696	-1.993339968	1.307671092	-1.52434353	0.127422919	0.236399512	von Hippel-Lindau tumor suppressor	No Significant	Intermediate FC	Not included in the analysis	NA	NA	NA	NA	NA	NA
1459	WNT2B	WNT13	ENSG00000134245	9.359814059	-4.486964144	2.356886235	-1.903767809	0.056940431	0.13567034	Wnt family member 2B	No Significant	Downregulated regulated 2-fold	Not included in the analysis	NA	NA	NA	NA	NA	NA
1460	TRIM45	RNF99	ENSG00000134253	5.375039012	3.007924602	1.630811832	1.844433885	0.065119933	0.14861447	tripartite motif containing 45	No Significant	Upregulated 2-fold	Not included in the analysis	NA	NA	NA	NA	NA	NA
1461	SPIRE1	Spir-1	ENSG00000134278	7.151367798	-1.371593834	1.750941441	-0.783346491	0.433423669	0.559256347	spire type actin nucleation factor 1	No Significant	Intermediate FC	Not included in the analysis	NA	NA	NA	NA	NA	NA
1462	SLC38A2	ATA2	ENSG00000134294	13.25307636	-3.356559818	1.482092381	-2.264743993	0.023528394	0.077740877	solute carrier family 38 member 2	No Significant	Downregulated regulated 2-fold	Not included in the analysis	NA	NA	NA	NA	NA	NA
1463	YWHAQ	2014-03-03	ENSG00000134308	7.222940061	-2.60008281	1.56354578	-1.662939994	0.096324448	0.195012686	tyrosine 3-monooxygenase/tryptophan 5-monooxygenase activation protein theta	No Significant	Downregulated regulated 2-fold	Not included in the analysis	NA	NA	NA	NA	NA	NA
1464	LPIN1	PAP1	ENSG00000134324	6.578098026	-2.326703076	1.573465783	-1.478712217	0.139217246	0.252948058	lipin 1	No Significant	Downregulated regulated 2-fold	Not included in the analysis	NA	NA	NA	NA	NA	NA
1465	CDC73	C1orf28	ENSG00000134371	9.3735839	3.678512132	1.484827672	2.477400038	0.013234347	0.056617739	cell division cycle 73	No Significant	Upregulated 2-fold	Not included in the analysis	NA	NA	NA	NA	NA	NA
1466	TIMM17A	TIM17	ENSG00000134375	7.25606473	-1.319696885	1.549527123	-0.851677177	0.394393291	0.524441217	translocase of inner mitochondrial membrane 17A	No Significant	Intermediate FC	Not included in the analysis	NA	NA	NA	NA	NA	NA
1467	ERN2	IRE1-BETA	ENSG00000134398	6.12985824	3.986399412	2.113105723	1.886512051	0.059225986	0.138971966	endoplasmic reticulum to nucleus signaling 2	No Significant	Upregulated 2-fold	Not included in the analysis	NA	NA	NA	NA	NA	NA
1468	RPS15A	DBA20	ENSG00000134419	6.987882612	-3.254608635	1.673789442	-1.94445523	0.051840579	0.127733861	ribosomal protein S15a	No Significant	Downregulated regulated 2-fold	Not included in the analysis	NA	NA	NA	NA	NA	NA
1469	FBH1	FBXO18	ENSG00000134452	6.372371605	1.319029403	1.713591966	0.769745324	0.441450979	0.567671984	F-box DNA helicase 1	No Significant	Intermediate FC	Not included in the analysis	NA	NA	NA	NA	NA	NA
1470	KLRD1	CD94	ENSG00000134539	5.598598207	1.596804043	1.641871085	0.972551412	0.330776301	0.465733032	killer cell lectin like receptor D1	No Significant	Intermediate FC	Not included in the analysis	NA	NA	NA	NA	NA	NA
1471	PUM1	HSPUM	ENSG00000134644	9.501025134	-4.002035716	1.577894963	-2.536313133	0.011202651	0.051817404	pumilio RNA binding family member 1	No Significant	Downregulated regulated 2-fold	Not included in the analysis	NA	NA	NA	NA	NA	NA
1472	YARS1	CMTDIC	ENSG00000134684	17.13074791	-2.891604643	1.693331359	-1.707642529	0.087702692	0.182598665	tyrosyl-tRNA synthetase 1	No Significant	Downregulated regulated 2-fold	Not included in the analysis	NA	NA	NA	NA	NA	NA
1473	PHC2	EDR2	ENSG00000134686	6.070814531	-4.044660797	1.600313509	-2.527417769	0.011490473	0.052573394	polyhomeotic homolog 2	No Significant	Downregulated regulated 2-fold	Not included in the analysis	NA	NA	NA	NA	NA	NA
1474	PRPF38A	PRP38A	ENSG00000134748	5.415434355	2.964425562	2.07562285	1.428210121	0.153231388	0.268665014	pre-mRNA processing factor 38A	No Significant	Upregulated 2-fold	Not included in the analysis	NA	NA	NA	NA	NA	NA
1475	C5AR2	C5L2	ENSG00000134830	10.11003594	1.008968227	1.058846987	0.952893326	0.340644122	0.475568737	complement C5a receptor 2	No Significant	Intermediate FC	Not included in the analysis	NA	NA	NA	NA	NA	NA
1476	STT3A	CDG1WAD	ENSG00000134910	5.698421704	-1.142115376	1.561244798	-0.73154151	0.46444846	0.5892789	STT3 oligosaccharyltransferase complex catalytic subunit A	No Significant	Intermediate FC	Not included in the analysis	NA	NA	NA	NA	NA	NA
1477	ETS1	ETS-1	ENSG00000134954	11.10034608	-2.756206679	1.430151172	-1.927213522	0.053953025	0.131035867	ETS proto-oncogene 1, transcription factor	No Significant	Downregulated regulated 2-fold	Not included in the analysis	NA	NA	NA	NA	NA	NA
1478	SLC37A2	SPX2	ENSG00000134955	17.64167475	-2.264305929	1.351254245	-1.675706802	0.093795637	0.191805175	solute carrier family 37 member 2	No Significant	Downregulated regulated 2-fold	Not included in the analysis	NA	NA	NA	NA	NA	NA
1479	APC	BTPS2	ENSG00000134982	5.732596483	1.078240068	2.111238755	0.510714416	0.609551045	0.716480302	APC regulator of WNT signaling pathway	No Significant	Intermediate FC	Not included in the analysis	NA	NA	NA	NA	NA	NA
1480	CCNJL	CCNJL	ENSG00000135083	13.24773279	2.265525836	0.981190396	2.308956393	0.020946001	0.072095754	cyclin J like	No Significant	Upregulated 2-fold	Not included in the analysis	NA	NA	NA	NA	NA	NA
1481	TAOK3	DPK	ENSG00000135090	7.392193587	1.380965989	1.571306784	0.878864651	0.379474667	0.513750318	TAO kinase 3	No Significant	Intermediate FC	Not included in the analysis	NA	NA	NA	NA	NA	NA
1482	OASL	OASL1	ENSG00000135114	5.53099315	-1.067297239	1.579888341	-0.675552323	0.49932492	0.621800844	2'-5'-oligoadenylate synthetase like	No Significant	Intermediate FC	Not included in the analysis	NA	NA	NA	NA	NA	NA
1483	PNPLA8	IPLA2-2	ENSG00000135241	5.271759403	2.548931124	2.084355009	1.22288723	0.221372292	0.348493054	patatin like phospholipase domain containing 8	No Significant	Upregulated 2-fold	Not included in the analysis	NA	NA	NA	NA	NA	NA
1484	KCP	CRIM2	ENSG00000135253	8.902055331	0.409179022	1.260821729	0.324533606	0.745534084	0.824553826	kielin cysteine rich BMP regulator	No Significant	Intermediate FC	Not included in the analysis	NA	NA	NA	NA	NA	NA
1485	MTO1	CGI-02	ENSG00000135297	12.75304651	-2.126455443	1.656395626	-1.283784749	0.199217281	0.324093806	mitochondrial tRNA translation optimization 1	No Significant	Downregulated regulated 2-fold	Not included in the analysis	NA	NA	NA	NA	NA	NA
1486	SNX14	RGS-PX2	ENSG00000135317	13.16724339	0.936648965	1.462171022	0.640587832	0.521790507	0.640412338	sorting nexin 14	No Significant	Intermediate FC	Not included in the analysis	NA	NA	NA	NA	NA	NA
1487	PHF21A	BHC80	ENSG00000135365	15.32840756	1.599476584	1.461984408	1.094044899	0.273935287	0.408247632	PHD finger protein 21A	No Significant	Intermediate FC	Not included in the analysis	NA	NA	NA	NA	NA	NA
1488	CAPRIN1	GPIAP1	ENSG00000135387	5.825908158	-4.393156545	1.728639213	-2.541395864	0.011041083	0.05131771	cell cycle associated protein 1	No Significant	Downregulated regulated 2-fold	Not included in the analysis	NA	NA	NA	NA	NA	NA
1489	ATP5MC2	ATP5A	ENSG00000135390	6.235248606	2.168815621	1.490314206	1.455274071	0.145593402	0.25953179	ATP synthase membrane subunit c locus 2	No Significant	Upregulated 2-fold	Not included in the analysis	NA	NA	NA	NA	NA	NA
1490	CD63	LAMP-3	ENSG00000135404	9.389952309	-3.38520188	1.524961489	-2.21986057	0.026428234	0.083357787	CD63 molecule	No Significant	Downregulated regulated 2-fold	Not included in the analysis	NA	NA	NA	NA	NA	NA
1491	ITGA7	ITGA7	ENSG00000135424	49.92852504	3.952552361	1.745212336	2.2647974	0.023525115	0.077740877	integrin subunit alpha 7	No Significant	Upregulated 2-fold	Not included in the analysis	NA	NA	NA	NA	NA	NA
1492	TSPAN31	SAS	ENSG00000135452	6.549358297	-0.098572374	1.60977156	-0.061233766	0.951173039	0.966178077	tetraspanin 31	No Significant	Intermediate FC	Not included in the analysis	NA	NA	NA	NA	NA	NA
1493	OS9	ERLEC2	ENSG00000135506	5.31109612	0.936196713	1.780262219	0.525875741	0.598974545	0.708147246	OS9 endoplasmic reticulum lectin	No Significant	Intermediate FC	Not included in the analysis	NA	NA	NA	NA	NA	NA
1494	AHI1	AHI-1	ENSG00000135541	6.006475385	0.433569482	1.719339512	0.252172115	0.80090803	0.863371662	Abelson helper integration site 1	No Significant	Intermediate FC	Not included in the analysis	NA	NA	NA	NA	NA	NA
1495	CCDC142	CCDC142	ENSG00000135637	9.925413908	1.197849615	1.744743457	0.686547704	0.492367793	0.614877471	coiled-coil domain containing 142	No Significant	Intermediate FC	Not included in the analysis	NA	NA	NA	NA	NA	NA
1496	USP15	UNPH-2	ENSG00000135655	6.078115094	-0.585792853	2.140179612	-0.273712005	0.784305951	0.850335816	ubiquitin specific peptidase 15	No Significant	Intermediate FC	Not included in the analysis	NA	NA	NA	NA	NA	NA
1497	GNS	G6S	ENSG00000135677	5.510219428	-4.285094817	1.998060549	-2.144627107	0.031982673	0.093400727	glucosamine (N-acetyl)-6-sulfatase	No Significant	Downregulated regulated 2-fold	Not included in the analysis	NA	NA	NA	NA	NA	NA
1498	MDM2	ACTFS	ENSG00000135679	7.538681342	-0.839226305	1.616333731	-0.519215982	0.603610135	0.711060669	MDM2 proto-oncogene	No Significant	Intermediate FC	Not included in the analysis	NA	NA	NA	NA	NA	NA
1499	PCNX2	PCNXL2	ENSG00000135749	8.194443692	1.018670732	2.117116249	0.481159564	0.630403097	0.7328169	pecanex 2	No Significant	Intermediate FC	Not included in the analysis	NA	NA	NA	NA	NA	NA
1500	DHX9	DDX9	ENSG00000135829	12.66754167	-4.550391045	1.899196635	-2.395955722	0.016577093	0.0629691	DExH-box helicase 9	No Significant	Downregulated regulated 2-fold	Not included in the analysis	NA	NA	NA	NA	NA	NA
1501	CEP350	CAP350	ENSG00000135837	10.70166585	-1.703949347	1.615510299	-1.054743723	0.291542549	0.426505945	centrosomal protein 350	No Significant	Intermediate FC	Not included in the analysis	NA	NA	NA	NA	NA	NA
1502	NIBAN1	C1orf24	ENSG00000135842	18.51667227	-3.368181986	1.420812987	-2.370601915	0.017759147	0.065941137	niban apoptosis regulator 1	No Significant	Downregulated regulated 2-fold	Not included in the analysis	NA	NA	NA	NA	NA	NA
1503	LAMC1	LAMB2	ENSG00000135862	10.01724146	-0.780250334	1.737208612	-0.449140264	0.653330477	0.751543555	laminin subunit gamma 1	No Significant	Intermediate FC	Not included in the analysis	NA	NA	NA	NA	NA	NA
1504	RC3H1	FHL6	ENSG00000135870	7.377159298	-0.511176932	1.269250846	-0.402739091	0.687140173	0.775898228	ring finger and CCCH-type domains 1	No Significant	Intermediate FC	Not included in the analysis	NA	NA	NA	NA	NA	NA
1505	SERPINE2	GDN	ENSG00000135919	5.340677754	-3.487757348	2.021970196	-1.724930147	0.084540062	0.177581034	serpin family E member 2	No Significant	Downregulated regulated 2-fold	Not included in the analysis	NA	NA	NA	NA	NA	NA
1506	EIF4E2	4E-LP	ENSG00000135930	11.40841702	1.055287133	1.500103036	0.703476433	0.481758889	0.60477578	eukaryotic translation initiation factor 4E family member 2	No Significant	Intermediate FC	Not included in the analysis	NA	NA	NA	NA	NA	NA
1507	ARMC9	ARM	ENSG00000135931	7.987610144	-1.992801155	1.572513295	-1.267271419	0.205058256	0.330506057	armadillo repeat containing 9	No Significant	Intermediate FC	Not included in the analysis	NA	NA	NA	NA	NA	NA
1508	TGFBRAP1	TRAP-1	ENSG00000135966	9.694391955	1.839483555	1.111324133	1.655217861	0.097880313	0.197203599	transforming growth factor beta receptor associated protein 1	No Significant	Intermediate FC	Not included in the analysis	NA	NA	NA	NA	NA	NA
1509	CKAP4	CLIMP-63	ENSG00000136026	6.524810254	0.849432968	1.636807804	0.518957061	0.603790685	0.711060669	cytoskeleton associated protein 4	No Significant	Intermediate FC	Not included in the analysis	NA	NA	NA	NA	NA	NA
1510	APPL2	DIP13B	ENSG00000136044	6.419966102	1.483295518	1.627047761	0.911648419	0.361953825	0.496393818	adaptor protein, phosphotyrosine interacting with PH domain and leucine zipper 2	No Significant	Intermediate FC	Not included in the analysis	NA	NA	NA	NA	NA	NA
1511	WASHC4	KIAA1033	ENSG00000136051	5.978199846	-0.342179435	1.687373704	-0.202788176	0.8393006	0.893809433	WASH complex subunit 4	No Significant	Intermediate FC	Not included in the analysis	NA	NA	NA	NA	NA	NA
1512	SETDB2	C13orf4	ENSG00000136169	8.155324225	1.24567604	1.872240282	0.665339835	0.505833157	0.627242619	SET domain bifurcated histone lysine methyltransferase 2	No Significant	Intermediate FC	Not included in the analysis	NA	NA	NA	NA	NA	NA
1513	SCRN1	SES1	ENSG00000136193	6.508681063	-2.61039076	1.973133342	-1.322967234	0.185846274	0.307800605	secernin 1	No Significant	Downregulated regulated 2-fold	Not included in the analysis	NA	NA	NA	NA	NA	NA
1514	TNS3	TEM6	ENSG00000136205	6.455468941	-1.959326886	1.920736024	-1.020091705	0.30768497	0.443388822	tensin 3	No Significant	Intermediate FC	Not included in the analysis	NA	NA	NA	NA	NA	NA
1515	CHST12	C4S-2	ENSG00000136213	42.14917013	4.549972538	1.866181886	2.438118477	0.014763934	0.059872176	carbohydrate sulfotransferase 12	No Significant	Upregulated 2-fold	Not included in the analysis	NA	NA	NA	NA	NA	NA
1516	IGF2BP3	CT98	ENSG00000136231	5.264809401	0.675379086	1.619317531	0.417076375	0.676622544	0.76961806	insulin like growth factor 2 mRNA binding protein 3	No Significant	Intermediate FC	Not included in the analysis	NA	NA	NA	NA	NA	NA
1517	RAC1	MIG5	ENSG00000136238	9.247849616	-3.429412295	1.525062467	-2.248702836	0.024531409	0.079855633	Rac family small GTPase 1	No Significant	Downregulated regulated 2-fold	Not included in the analysis	NA	NA	NA	NA	NA	NA
1518	DBNL	ABP1	ENSG00000136279	5.890628358	-4.396918354	2.124645541	-2.069483248	0.038500762	0.103822279	drebrin like	No Significant	Downregulated regulated 2-fold	Not included in the analysis	NA	NA	NA	NA	NA	NA
1519	NMT1	HsNMT1	ENSG00000136448	9.663399269	-2.09216671	1.429220774	-1.463851315	0.143234578	0.257763658	N-myristoyltransferase 1	No Significant	Downregulated regulated 2-fold	Not included in the analysis	NA	NA	NA	NA	NA	NA
1520	SRSF1	ASF	ENSG00000136450	11.11576645	-2.11578863	1.729562511	-1.223308563	0.221213174	0.348450346	serine and arginine rich splicing factor 1	No Significant	Downregulated regulated 2-fold	Not included in the analysis	NA	NA	NA	NA	NA	NA
1521	BRIP1	BACH1	ENSG00000136492	10.11098973	-0.877957837	1.2005921	-0.73127071	0.464613818	0.5892789	BRCA1 interacting helicase 1	No Significant	Intermediate FC	Not included in the analysis	NA	NA	NA	NA	NA	NA
1522	KAT7	HBO1	ENSG00000136504	8.159696958	-1.880890458	1.232236327	-1.526404	0.126909282	0.235944018	lysine acetyltransferase 7	No Significant	Intermediate FC	Not included in the analysis	NA	NA	NA	NA	NA	NA
1523	TRA2B	Htra2-beta	ENSG00000136527	10.23407958	-2.365039677	1.664723212	-1.420680423	0.155409687	0.2711709	transformer 2 beta homolog	No Significant	Downregulated regulated 2-fold	Not included in the analysis	NA	NA	NA	NA	NA	NA
1524	EPRS1	EARS	ENSG00000136628	7.421975712	-3.305889174	1.784970072	-1.852069806	0.0640158	0.147265681	glutamyl-prolyl-tRNA synthetase 1	No Significant	Downregulated regulated 2-fold	Not included in the analysis	NA	NA	NA	NA	NA	NA
1525	SMPD4	NEDMABA	ENSG00000136699	8.003290156	-2.359702377	1.351247027	-1.746314575	0.080756305	0.172616521	sphingomyelin phosphodiesterase 4	No Significant	Downregulated regulated 2-fold	Not included in the analysis	NA	NA	NA	NA	NA	NA
1526	UGGT1	HUGT1	ENSG00000136731	11.33430763	0.441305846	1.337889785	0.329852168	0.741511667	0.821463243	UDP-glucose glycoprotein glucosyltransferase 1	No Significant	Intermediate FC	Not included in the analysis	NA	NA	NA	NA	NA	NA
1527	ECPAS	ECM29	ENSG00000136813	9.551549698	-3.704875339	1.712560447	-2.163354494	0.030513925	0.091063768	Ecm29 proteasome adaptor and scaffold	No Significant	Downregulated regulated 2-fold	Not included in the analysis	NA	NA	NA	NA	NA	NA
1528	CDK5RAP2	C48	ENSG00000136861	8.398184487	0.197868795	1.826828593	0.108312732	0.913747624	0.94035472	CDK5 regulatory subunit associated protein 2	No Significant	Intermediate FC	Not included in the analysis	NA	NA	NA	NA	NA	NA
1529	ATP6V1G1	ATP6G	ENSG00000136888	5.479501713	1.357884114	1.778274608	0.763596414	0.445107787	0.57098375	ATPase H+ transporting V1 subunit G1	No Significant	Intermediate FC	Not included in the analysis	NA	NA	NA	NA	NA	NA
1530	ANP32B	APRIL	ENSG00000136938	11.09287971	-0.318048366	1.389841072	-0.228837939	0.818994878	0.878207343	acidic nuclear phosphoprotein 32 family member B	No Significant	Intermediate FC	Not included in the analysis	NA	NA	NA	NA	NA	NA
1531	RPL35	DBA19	ENSG00000136942	9.087295625	-2.844202959	1.676957175	-1.696049846	0.089876441	0.185805641	ribosomal protein L35	No Significant	Downregulated regulated 2-fold	Not included in the analysis	NA	NA	NA	NA	NA	NA
1532	MYC	MRTL	ENSG00000136997	8.89448572	-2.171964787	1.328847267	-1.634472855	0.102159601	0.202630614	MYC proto-oncogene, bHLH transcription factor	No Significant	Downregulated regulated 2-fold	Not included in the analysis	NA	NA	NA	NA	NA	NA
1533	TLN1	ILWEQ	ENSG00000137076	25.93257297	-0.032372767	1.121058318	-0.02887697	0.976962713	0.983512803	talin 1	No Significant	Intermediate FC	Not included in the analysis	NA	NA	NA	NA	NA	NA
1534	FOXP4	hFKHLA	ENSG00000137166	6.146849049	-3.893389362	1.765104322	-2.205755951	0.027401092	0.085104568	forkhead box P4	No Significant	Downregulated regulated 2-fold	Not included in the analysis	NA	NA	NA	NA	NA	NA
1535	CMTR1	FTSJD2	ENSG00000137200	9.338955125	-4.494984155	1.806474969	-2.488262628	0.01283689	0.0554851	cap methyltransferase 1	No Significant	Downregulated regulated 2-fold	Not included in the analysis	NA	NA	NA	NA	NA	NA
1536	TJAP1	PILT	ENSG00000137221	10.07914248	-4.680226911	1.911513691	-2.448440172	0.014347626	0.058725165	tight junction associated protein 1	No Significant	Downregulated regulated 2-fold	Not included in the analysis	NA	NA	NA	NA	NA	NA
1537	TCF19	SC1	ENSG00000137310	6.430060795	-3.159040806	2.169053902	-1.456414155	0.145278165	0.25953179	transcription factor 19	No Significant	Downregulated regulated 2-fold	Not included in the analysis	NA	NA	NA	NA	NA	NA
1538	TPMT	TPMTD	ENSG00000137364	6.735142946	3.072031718	1.429657385	2.148788759	0.031651149	0.092637509	thiopurine S-methyltransferase	No Significant	Upregulated 2-fold	Not included in the analysis	NA	NA	NA	NA	NA	NA
1539	NUMA1	NMP-22	ENSG00000137497	10.83138572	-1.550739131	1.494402298	-1.037698572	0.29941041	0.434525797	nuclear mitotic apparatus protein 1	No Significant	Intermediate FC	Not included in the analysis	NA	NA	NA	NA	NA	NA
1540	CCDC90B	MDS011	ENSG00000137500	16.37468165	1.655790892	1.011945427	1.636245244	0.101788271	0.20215992	coiled-coil domain containing 90B	No Significant	Intermediate FC	Not included in the analysis	NA	NA	NA	NA	NA	NA
1541	DDX60	DDX60	ENSG00000137628	7.712505738	-3.362666367	1.647081612	-2.041590619	0.041192157	0.10885615	DExD/H-box helicase 60	No Significant	Downregulated regulated 2-fold	Not included in the analysis	NA	NA	NA	NA	NA	NA
1542	CTDSPL2	HSPC058	ENSG00000137770	6.085929086	1.260274152	1.517808399	0.830324929	0.406355097	0.534517915	CTD small phosphatase like 2	No Significant	Intermediate FC	Not included in the analysis	NA	NA	NA	NA	NA	NA
1543	THBS1	THBS	ENSG00000137801	6.962463047	-2.022193958	1.53103439	-1.32080244	0.186567246	0.308590305	thrombospondin 1	No Significant	Downregulated regulated 2-fold	Not included in the analysis	NA	NA	NA	NA	NA	NA
1544	NUSAP1	ANKT	ENSG00000137804	9.409329281	4.136281919	1.711028075	2.417424927	0.015630758	0.061717468	nucleolar and spindle associated protein 1	No Significant	Upregulated 2-fold	Not included in the analysis	NA	NA	NA	NA	NA	NA
1545	HAUS2	C15orf25	ENSG00000137814	10.32181569	0.799176746	1.642187997	0.486653628	0.626503813	0.729907355	HAUS augmin like complex subunit 2	No Significant	Intermediate FC	Not included in the analysis	NA	NA	NA	NA	NA	NA
1546	LRRC49	CSTPP2	ENSG00000137821	6.78075919	-3.60393869	1.910060533	-1.886819097	0.059184662	0.138971966	leucine rich repeat containing 49	No Significant	Downregulated regulated 2-fold	Not included in the analysis	NA	NA	NA	NA	NA	NA
1547	TUBGCP4	76P	ENSG00000137822	5.284567294	-0.873406606	1.647921473	-0.530004991	0.59610847	0.706975005	tubulin gamma complex associated protein 4	No Significant	Intermediate FC	Not included in the analysis	NA	NA	NA	NA	NA	NA
1548	UACA	NUCLING	ENSG00000137831	7.028485907	0.933608985	1.863174402	0.501085129	0.616311212	0.720895703	uveal autoantigen with coiled-coil domains and ankyrin repeats	No Significant	Intermediate FC	Not included in the analysis	NA	NA	NA	NA	NA	NA
1549	ADAM10	AD10	ENSG00000137845	7.963700553	-3.139927243	1.756655834	-1.787445886	0.073865451	0.162098745	ADAM metallopeptidase domain 10	No Significant	Downregulated regulated 2-fold	Not included in the analysis	NA	NA	NA	NA	NA	NA
1550	SLC28A2	CNT2	ENSG00000137860	10.51175739	3.596111742	1.824356115	1.971167643	0.048704704	0.122808422	solute carrier family 28 member 2	No Significant	Upregulated 2-fold	Not included in the analysis	NA	NA	NA	NA	NA	NA
1551	RABGGTB	GGTB	ENSG00000137955	5.548505451	-4.321859326	1.741508348	-2.481675916	0.013076615	0.056316905	Rab geranylgeranyltransferase subunit beta	No Significant	Downregulated regulated 2-fold	Not included in the analysis	NA	NA	NA	NA	NA	NA
1552	IFT172	BBS20	ENSG00000138002	8.208389625	1.153032124	1.129917429	1.020456977	0.307511784	0.443388822	intraflagellar transport 172	No Significant	Intermediate FC	Not included in the analysis	NA	NA	NA	NA	NA	NA
1553	PNPT1	COXPD13	ENSG00000138035	9.958176063	-0.409481382	1.220636435	-0.335465476	0.737273984	0.81781652	polyribonucleotide nucleotidyltransferase 1	No Significant	Intermediate FC	Not included in the analysis	NA	NA	NA	NA	NA	NA
1554	LRPPRC	CLONE-23970	ENSG00000138095	18.23958141	-0.674834199	1.289578342	-0.523298335	0.600766659	0.7099225	leucine rich pentatricopeptide repeat containing	No Significant	Intermediate FC	Not included in the analysis	NA	NA	NA	NA	NA	NA
1555	MYOF	FER1L3	ENSG00000138119	23.55447749	-3.332656907	1.349800832	-2.468999002	0.01354916	0.056867697	myoferlin	No Significant	Downregulated regulated 2-fold	Not included in the analysis	NA	NA	NA	NA	NA	NA
1556	KIF20B	CT90	ENSG00000138182	6.590200831	-2.859528046	1.568110002	-1.823550671	0.06822003	0.154064054	kinesin family member 20B	No Significant	Downregulated regulated 2-fold	Not included in the analysis	NA	NA	NA	NA	NA	NA
1557	ENTPD1	ATPDase	ENSG00000138185	5.789897942	1.078880965	1.281881261	0.841638768	0.399990182	0.528515556	ectonucleoside triphosphate diphosphohydrolase 1	No Significant	Intermediate FC	Not included in the analysis	NA	NA	NA	NA	NA	NA
1558	PLCE1	NPHS3	ENSG00000138193	16.76251533	0.696641404	1.563258031	0.445634304	0.655861427	0.752704982	phospholipase C epsilon 1	No Significant	Intermediate FC	Not included in the analysis	NA	NA	NA	NA	NA	NA
1559	DBR1	DBR1	ENSG00000138231	6.708958691	3.045755359	1.660276714	1.834486585	0.066581797	0.151140107	debranching RNA lariats 1	No Significant	Upregulated 2-fold	Not included in the analysis	NA	NA	NA	NA	NA	NA
1560	RPS24	DBA3	ENSG00000138326	16.28618683	-1.669556577	1.026439182	-1.626551875	0.103832307	0.205485226	ribosomal protein S24	No Significant	Intermediate FC	Not included in the analysis	NA	NA	NA	NA	NA	NA
1561	ITPRID2	CS-1	ENSG00000138434	9.723777386	-0.285307932	1.603049222	-0.177978273	0.858740039	0.907530056	ITPR interacting domain containing 2	No Significant	Intermediate FC	Not included in the analysis	NA	NA	NA	NA	NA	NA
1562	ABI2	ABI-2	ENSG00000138443	7.7162693	-2.37282038	1.327291996	-1.787715429	0.073821931	0.162098745	abl interactor 2	No Significant	Downregulated regulated 2-fold	Not included in the analysis	NA	NA	NA	NA	NA	NA
1563	SENP7	SENP7	ENSG00000138468	14.60953938	2.876633363	1.451091385	1.982392971	0.047435276	0.121015688	SUMO specific peptidase 7	No Significant	Upregulated 2-fold	Not included in the analysis	NA	NA	NA	NA	NA	NA
1564	USP8	HumORF8	ENSG00000138592	44.09389213	1.951278492	1.444372468	1.350952427	0.176710672	0.297405759	ubiquitin specific peptidase 8	No Significant	Intermediate FC	Not included in the analysis	NA	NA	NA	NA	NA	NA
1565	TMOD3	UTMOD	ENSG00000138594	12.14992123	-1.391920584	1.667648965	-0.834660419	0.403908933	0.532291835	tropomodulin 3	No Significant	Intermediate FC	Not included in the analysis	NA	NA	NA	NA	NA	NA
1566	SPPL2A	IMD86	ENSG00000138600	11.40389456	-0.162393398	1.210817737	-0.134118781	0.893308649	0.929209942	signal peptide peptidase like 2A	No Significant	Intermediate FC	Not included in the analysis	NA	NA	NA	NA	NA	NA
1567	HERC5	CEB1	ENSG00000138646	5.297842439	-4.193612711	2.173676622	-1.929271663	0.053697146	0.130534498	HECT and RLD domain containing E3 ubiquitin protein ligase 5	No Significant	Downregulated regulated 2-fold	Not included in the analysis	NA	NA	NA	NA	NA	NA
1568	SEC31A	ABP125	ENSG00000138674	18.58187306	0.223800653	1.386208333	0.161448065	0.871740513	0.91725586	SEC31 homolog A, COPII coat complex component	No Significant	Intermediate FC	Not included in the analysis	NA	NA	NA	NA	NA	NA
1569	BLTP1	ALKKUCS	ENSG00000138688	16.82471333	0.37547806	1.185835236	0.316635945	0.751519858	0.829689989	bridge-like lipid transfer protein family member 1	No Significant	Intermediate FC	Not included in the analysis	NA	NA	NA	NA	NA	NA
1570	G3BP2	G3BP2	ENSG00000138757	9.337415234	-3.944609333	1.680383352	-2.347446092	0.018902608	0.067987583	G3BP stress granule assembly factor 2	No Significant	Downregulated regulated 2-fold	Not included in the analysis	NA	NA	NA	NA	NA	NA
1571	ANXA3	ANX3	ENSG00000138772	8.528794478	2.003797758	1.412960719	1.418155319	0.156145424	0.272094996	annexin A3	No Significant	Upregulated 2-fold	Not included in the analysis	NA	NA	NA	NA	NA	NA
1572	PPP3CA	ACCIID	ENSG00000138814	5.426829921	-4.26733532	2.032757767	-2.099283736	0.035791896	0.100112064	protein phosphatase 3 catalytic subunit alpha	No Significant	Downregulated regulated 2-fold	Not included in the analysis	NA	NA	NA	NA	NA	NA
1573	SCAF11	CASP11	ENSG00000139218	10.19314638	-0.776928881	1.616814084	-0.480530748	0.630850045	0.7328169	SR-related CTD associated factor 11	No Significant	Intermediate FC	Not included in the analysis	NA	NA	NA	NA	NA	NA
1574	DUSP6	HH19	ENSG00000139318	6.998026938	-1.216834827	1.398339801	-0.870199666	0.384191299	0.518235757	dual specificity phosphatase 6	No Significant	Intermediate FC	Not included in the analysis	NA	NA	NA	NA	NA	NA
1575	GLTP	GLTP	ENSG00000139433	7.039229142	-0.006776265	1.570449819	-0.004314856	0.996557254	0.99693488	glycolipid transfer protein	No Significant	Intermediate FC	Not included in the analysis	NA	NA	NA	NA	NA	NA
1576	CERS5	LASS5	ENSG00000139624	7.609498391	2.996214039	1.477494242	2.027902346	0.042570216	0.111715079	ceramide synthase 5	No Significant	Upregulated 2-fold	Not included in the analysis	NA	NA	NA	NA	NA	NA
1577	VPS33A	MPSPS	ENSG00000139719	8.464482159	0.122898646	1.595382452	0.077033971	0.93859652	0.959680408	VPS33A core subunit of CORVET and HOPS complexes	No Significant	Intermediate FC	Not included in the analysis	NA	NA	NA	NA	NA	NA
1578	VPS37B	VPS37B	ENSG00000139722	7.488309185	0.327808825	1.774822251	0.184699524	0.85346472	0.904514998	VPS37B subunit of ESCRT-I	No Significant	Intermediate FC	Not included in the analysis	NA	NA	NA	NA	NA	NA
1579	RHOF	ARHF	ENSG00000139725	11.43570348	0.270796579	1.632381966	0.16589045	0.868243163	0.914304727	ras homolog family member F, filopodia associated	No Significant	Intermediate FC	Not included in the analysis	NA	NA	NA	NA	NA	NA
1580	DENR	DRP	ENSG00000139726	6.221413778	-0.429098019	1.562348288	-0.274649399	0.78358561	0.850028149	density regulated re-initiation and release factor	No Significant	Intermediate FC	Not included in the analysis	NA	NA	NA	NA	NA	NA
1581	CUL4A	CUL4A	ENSG00000139842	5.543648382	-3.359800277	1.734596579	-1.936934684	0.052753328	0.129191824	cullin 4A	No Significant	Downregulated regulated 2-fold	Not included in the analysis	NA	NA	NA	NA	NA	NA
1582	FRMD6	C14orf31	ENSG00000139926	5.353977251	-4.251828308	1.922789032	-2.211281757	0.027016332	0.084406055	FERM domain containing 6	No Significant	Downregulated regulated 2-fold	Not included in the analysis	NA	NA	NA	NA	NA	NA
1583	JDP2	JUNDM2	ENSG00000140044	5.50202471	1.924658745	1.632160118	1.179209517	0.238314757	0.366638088	Jun dimerization protein 2	No Significant	Intermediate FC	Not included in the analysis	NA	NA	NA	NA	NA	NA
1584	CLBA1	C14orf79	ENSG00000140104	5.376219895	4.529694538	1.871453562	2.420415142	0.015502797	0.061532391	clathrin binding box of aftiphilin containing 1	No Significant	Upregulated 2-fold	Not included in the analysis	NA	NA	NA	NA	NA	NA
1585	WARS1	GAMMA-2	ENSG00000140105	7.660965059	-3.44947981	1.63601433	-2.108465523	0.034990742	0.098691836	tryptophanyl-tRNA synthetase 1	No Significant	Downregulated regulated 2-fold	Not included in the analysis	NA	NA	NA	NA	NA	NA
1586	TLE3	ESG	ENSG00000140332	6.097254074	-2.064518082	1.727646997	-1.194988378	0.232091571	0.360138344	TLE family member 3, transcriptional corepressor	No Significant	Downregulated regulated 2-fold	Not included in the analysis	NA	NA	NA	NA	NA	NA
1587	ETFA	EMA	ENSG00000140374	7.637877119	1.028516663	1.316658637	0.78115666	0.434710361	0.560642576	electron transfer flavoprotein subunit alpha	No Significant	Intermediate FC	Not included in the analysis	NA	NA	NA	NA	NA	NA
1588	TPM1	C15orf13	ENSG00000140416	7.010553471	-4.144077216	1.675829018	-2.472852046	0.013403962	0.056709501	tropomyosin 1	No Significant	Downregulated regulated 2-fold	Not included in the analysis	NA	NA	NA	NA	NA	NA
1589	FANCI	KIAA1794	ENSG00000140525	5.483804037	-2.331192996	1.736384147	-1.342556024	0.179415778	0.300353617	FA complementation group I	No Significant	Downregulated regulated 2-fold	Not included in the analysis	NA	NA	NA	NA	NA	NA
1590	ABHD2	HS1-2	ENSG00000140526	10.56479312	-1.427519558	1.332349772	-1.071430032	0.283976115	0.417891273	abhydrolase domain containing 2, acylglycerol lipase	No Significant	Intermediate FC	Not included in the analysis	NA	NA	NA	NA	NA	NA
1591	SEC11A	1810012E07Rik	ENSG00000140612	10.14735836	-2.61976037	1.43083851	-1.830926657	0.067111491	0.151820339	SEC11 homolog A, signal peptidase complex subunit	No Significant	Downregulated regulated 2-fold	Not included in the analysis	NA	NA	NA	NA	NA	NA
1592	GLYR1	BM045	ENSG00000140632	6.318913068	0.697226565	1.69808424	0.410595981	0.681368811	0.772781352	glyoxylate reductase 1 homolog	No Significant	Intermediate FC	Not included in the analysis	NA	NA	NA	NA	NA	NA
1593	FTO	ALKBH9	ENSG00000140718	29.90883501	2.771491362	1.3530388	2.048345814	0.040526127	0.107743177	FTO alpha-ketoglutarate dependent dioxygenase	No Significant	Upregulated 2-fold	Not included in the analysis	NA	NA	NA	NA	NA	NA
1594	MYLK3	MLCK	ENSG00000140795	23.67687481	1.3704531	1.859116877	0.73715274	0.46102947	0.58628025	myosin light chain kinase 3	No Significant	Intermediate FC	Not included in the analysis	NA	NA	NA	NA	NA	NA
1595	ZFHX3	ATBF1	ENSG00000140836	7.738526844	-4.779181807	2.045324889	-2.336636997	0.019458067	0.069212171	zinc finger homeobox 3	No Significant	Downregulated regulated 2-fold	Not included in the analysis	NA	NA	NA	NA	NA	NA
1596	MAP1LC3B	ATG8F	ENSG00000140941	6.532010751	-3.332105944	1.669904027	-1.995387693	0.046000612	0.118858446	microtubule associated protein 1 light chain 3 beta	No Significant	Downregulated regulated 2-fold	Not included in the analysis	NA	NA	NA	NA	NA	NA
1597	MBTPS1	PCSK8	ENSG00000140943	6.562742068	-3.440451624	1.755429454	-1.959891704	0.05000845	0.125021124	membrane bound transcription factor peptidase, site 1	No Significant	Downregulated regulated 2-fold	Not included in the analysis	NA	NA	NA	NA	NA	NA
1598	MED9	MED25	ENSG00000141026	20.69279797	3.515504207	1.506958386	2.332847569	0.019656147	0.069467507	mediator complex subunit 9	No Significant	Upregulated 2-fold	Not included in the analysis	NA	NA	NA	NA	NA	NA
1599	NCOR1	N-CoR	ENSG00000141027	12.58780966	0.876349873	1.145523118	0.765021551	0.444258712	0.570171608	nuclear receptor corepressor 1	No Significant	Intermediate FC	Not included in the analysis	NA	NA	NA	NA	NA	NA
1600	GFOD2	GFOD2	ENSG00000141098	9.269590822	2.209116514	1.756802982	1.257464005	0.208585665	0.334344964	glucose-fructose oxidoreductase domain containing 2	No Significant	Upregulated 2-fold	Not included in the analysis	NA	NA	NA	NA	NA	NA
1601	VPS53	HCCS1	ENSG00000141252	22.23960448	1.053615378	0.8764373	1.202157163	0.229302642	0.357777172	VPS53 subunit of GARP complex	No Significant	Intermediate FC	Not included in the analysis	NA	NA	NA	NA	NA	NA
1602	NPEPPS	AAP-S	ENSG00000141279	22.4023908	-1.831160186	1.468746241	-1.246750552	0.212488977	0.338341917	aminopeptidase puromycin sensitive	No Significant	Intermediate FC	Not included in the analysis	NA	NA	NA	NA	NA	NA
1603	SSH2	SSH-2	ENSG00000141298	34.31738154	3.494564498	1.385754207	2.521778018	0.011676337	0.052752989	slingshot protein phosphatase 2	No Significant	Upregulated 2-fold	Not included in the analysis	NA	NA	NA	NA	NA	NA
1604	G6PC3	SCN4	ENSG00000141349	6.490087449	1.419531704	1.64725321	0.86175683	0.388821346	0.522186305	glucose-6-phosphatase catalytic subunit 3	No Significant	Intermediate FC	Not included in the analysis	NA	NA	NA	NA	NA	NA
1605	CLTC	CHC	ENSG00000141367	26.61219912	-3.223403839	1.43193733	-2.251078851	0.024380544	0.079462513	clathrin heavy chain	No Significant	Downregulated regulated 2-fold	Not included in the analysis	NA	NA	NA	NA	NA	NA
1606	SS18	SMARCL1	ENSG00000141380	7.597448236	-2.102039253	1.26514154	-1.661505205	0.096612024	0.195295363	SS18 subunit of BAF chromatin remodeling complex	No Significant	Downregulated regulated 2-fold	Not included in the analysis	NA	NA	NA	NA	NA	NA
1607	SLC13A5	DEE25	ENSG00000141485	11.14843075	2.475291536	1.123225345	2.203735472	0.027542953	0.085344361	solute carrier family 13 member 5	No Significant	Upregulated 2-fold	Not included in the analysis	NA	NA	NA	NA	NA	NA
1608	WRAP53	DKCB3	ENSG00000141499	15.75543678	1.759275141	0.982734842	1.790182933	0.073424508	0.161533917	WD repeat containing antisense to TP53	No Significant	Intermediate FC	Not included in the analysis	NA	NA	NA	NA	NA	NA
1609	ARHGDIA	GDIA1	ENSG00000141522	18.48570327	-1.272728935	1.340030949	-0.949775776	0.342226197	0.477272668	Rho GDP dissociation inhibitor alpha	No Significant	Intermediate FC	Not included in the analysis	NA	NA	NA	NA	NA	NA
1610	SLC16A3	MCT 3	ENSG00000141526	6.319449524	-2.745132834	1.61404825	-1.700774951	0.088985255	0.184251821	solute carrier family 16 member 3	No Significant	Downregulated regulated 2-fold	Not included in the analysis	NA	NA	NA	NA	NA	NA
1611	EIF4A3	DDX48	ENSG00000141543	7.306314975	-1.604526939	1.566969813	-1.023967996	0.305850392	0.441951305	eukaryotic translation initiation factor 4A3	No Significant	Intermediate FC	Not included in the analysis	NA	NA	NA	NA	NA	NA
1612	NARF	IOP2	ENSG00000141562	10.23160782	-0.866301329	1.185627328	-0.730669164	0.464981255	0.5892789	nuclear prelamin A recognition factor	No Significant	Intermediate FC	Not included in the analysis	NA	NA	NA	NA	NA	NA
1613	DYM	DMC	ENSG00000141627	11.59752493	-3.298349658	2.007366641	-1.643122682	0.100357553	0.200563164	dymeclin	No Significant	Downregulated regulated 2-fold	Not included in the analysis	NA	NA	NA	NA	NA	NA
1614	PMAIP1	APR	ENSG00000141682	5.903139014	-4.406657587	1.749926306	-2.518196093	0.011795763	0.052960568	phorbol-12-myristate-13-acetate-induced protein 1	No Significant	Downregulated regulated 2-fold	Not included in the analysis	NA	NA	NA	NA	NA	NA
1615	P3H4	LEPREL4	ENSG00000141696	6.357383964	1.035125795	1.367866025	0.756745014	0.449202641	0.574473577	prolyl 3-hydroxylase family member 4 (inactive)	No Significant	Intermediate FC	Not included in the analysis	NA	NA	NA	NA	NA	NA
1616	CACNA1A	APCA	ENSG00000141837	9.178651041	1.565667978	1.159717648	1.350042383	0.177002388	0.297445133	calcium voltage-gated channel subunit alpha1 A	No Significant	Intermediate FC	Not included in the analysis	NA	NA	NA	NA	NA	NA
1617	BRD4	CAP	ENSG00000141867	14.94361271	0.982829358	1.338113613	0.734488722	0.462650931	0.587775966	bromodomain containing 4	No Significant	Intermediate FC	Not included in the analysis	NA	NA	NA	NA	NA	NA
1618	NFIC	CTF	ENSG00000141905	8.391290212	-1.826506047	1.162127764	-1.571691257	0.116022171	0.222744526	nuclear factor I C	No Significant	Intermediate FC	Not included in the analysis	NA	NA	NA	NA	NA	NA
1619	PLPP2	LPP2	ENSG00000141934	5.903903513	1.795097915	1.243876735	1.443147752	0.148978854	0.264139808	phospholipid phosphatase 2	No Significant	Intermediate FC	Not included in the analysis	NA	NA	NA	NA	NA	NA
1620	PFKL	ATP-PFK	ENSG00000141959	6.931532879	-2.146183022	1.543542154	-1.390427217	0.164399186	0.2820103	phosphofructokinase, liver type	No Significant	Downregulated regulated 2-fold	Not included in the analysis	NA	NA	NA	NA	NA	NA
1621	FEM1A	EPRAP	ENSG00000141965	19.05807241	1.239068392	0.878775746	1.409993844	0.158541501	0.275016526	fem-1 homolog A	No Significant	Intermediate FC	Not included in the analysis	NA	NA	NA	NA	NA	NA
1622	SH3GL1	CNSA1	ENSG00000141985	9.772488322	1.369317274	1.02976178	1.329741792	0.18360336	0.305619717	SH3 domain containing GRB2 like 1, endophilin A2	No Significant	Intermediate FC	Not included in the analysis	NA	NA	NA	NA	NA	NA
1623	DPP9	DP9	ENSG00000142002	16.65513972	0.382536796	1.088502481	0.351434014	0.725262768	0.806866291	dipeptidyl peptidase 9	No Significant	Intermediate FC	Not included in the analysis	NA	NA	NA	NA	NA	NA
1624	ZFP14	ZNF531	ENSG00000142065	14.12090467	-3.930556553	2.0368016	-1.929768983	0.053635468	0.130534498	ZFP14 zinc finger protein	No Significant	Downregulated regulated 2-fold	Not included in the analysis	NA	NA	NA	NA	NA	NA
1625	IFITM3	1-8U	ENSG00000142089	5.433151958	-2.083529981	1.50423077	-1.385113256	0.166017839	0.283864699	interferon induced transmembrane protein 3	No Significant	Downregulated regulated 2-fold	Not included in the analysis	NA	NA	NA	NA	NA	NA
1626	IFNAR1	AVP	ENSG00000142166	17.44834461	-3.144721893	1.261519602	-2.492804621	0.012673856	0.055284911	interferon alpha and beta receptor subunit 1	No Significant	Downregulated regulated 2-fold	Not included in the analysis	NA	NA	NA	NA	NA	NA
1627	SOD1	ALS	ENSG00000142168	5.46838717	-1.184915674	1.44085124	-0.822371971	0.410865227	0.538839641	superoxide dismutase 1	No Significant	Intermediate FC	Not included in the analysis	NA	NA	NA	NA	NA	NA
1628	SIK1	DEE30	ENSG00000142178	5.83547314	-4.390350615	1.826496787	-2.403700158	0.016230079	0.062349438	salt inducible kinase 1	No Significant	Downregulated regulated 2-fold	Not included in the analysis	NA	NA	NA	NA	NA	NA
1629	EMP3	YMP	ENSG00000142227	5.520637473	-0.747977902	1.376752629	-0.543291428	0.586929165	0.698914297	epithelial membrane protein 3	No Significant	Intermediate FC	Not included in the analysis	NA	NA	NA	NA	NA	NA
1630	WTIP	WTIP	ENSG00000142279	5.337043472	1.251779672	1.458902213	0.858028496	0.390876728	0.523018025	WT1 interacting protein	No Significant	Intermediate FC	Not included in the analysis	NA	NA	NA	NA	NA	NA
1631	NLRP12	CLR19.3	ENSG00000142405	5.451460561	4.311938797	1.943595783	2.218536815	0.026518252	0.083433609	NLR family pyrin domain containing 12	No Significant	Upregulated 2-fold	Not included in the analysis	NA	NA	NA	NA	NA	NA
1632	RPS11	S11	ENSG00000142534	16.8261848	-2.896732054	1.228714522	-2.357530576	0.01839694	0.067065708	ribosomal protein S11	No Significant	Downregulated regulated 2-fold	Not included in the analysis	NA	NA	NA	NA	NA	NA
1633	RERE	ARG	ENSG00000142599	5.437483838	1.872933724	1.630311679	1.148819424	0.250630448	0.381582689	arginine-glutamic acid dipeptide repeats	No Significant	Intermediate FC	Not included in the analysis	NA	NA	NA	NA	NA	NA
1634	PGD	6PGD	ENSG00000142657	5.304311718	-2.473064544	1.811495351	-1.365206123	0.172188275	0.292332505	phosphogluconate dehydrogenase	No Significant	Downregulated regulated 2-fold	Not included in the analysis	NA	NA	NA	NA	NA	NA
1635	SH3BGRL3	HEL-S-297	ENSG00000142669	9.651909976	-1.128439044	1.320298772	-0.854684612	0.392725772	0.524092989	SH3 domain binding glutamate rich protein like 3	No Significant	Intermediate FC	Not included in the analysis	NA	NA	NA	NA	NA	NA
1636	RPL11	DBA7	ENSG00000142676	13.4561561	-3.597156224	1.459273526	-2.465032196	0.013700094	0.056957871	ribosomal protein L11	No Significant	Downregulated regulated 2-fold	Not included in the analysis	NA	NA	NA	NA	NA	NA
1637	GPN2	ATPBD1B	ENSG00000142751	5.611115847	0.795529476	1.269450734	0.626672194	0.530874135	0.64814972	GPN-loop GTPase 2	No Significant	Intermediate FC	Not included in the analysis	NA	NA	NA	NA	NA	NA
1638	SYTL1	JFC1	ENSG00000142765	14.40264556	1.968761462	0.950799422	2.070638051	0.038392633	0.103706707	synaptotagmin like 1	No Significant	Intermediate FC	Not included in the analysis	NA	NA	NA	NA	NA	NA
1639	CCN1	CYR61	ENSG00000142871	6.301639008	-3.390916744	1.735886809	-1.953420423	0.050769798	0.126130009	cellular communication network factor 1	No Significant	Downregulated regulated 2-fold	Not included in the analysis	NA	NA	NA	NA	NA	NA
1640	PTPRF	BNAH2	ENSG00000142949	10.30547451	-0.039884315	1.237916758	-0.032218899	0.974297485	0.982109721	protein tyrosine phosphatase receptor type F	No Significant	Intermediate FC	Not included in the analysis	NA	NA	NA	NA	NA	NA
1641	NME7	CFAP67	ENSG00000143156	15.96332212	3.408826141	1.422404714	2.396523372	0.016551438	0.0629691	NME/NM23 family member 7	No Significant	Upregulated 2-fold	Not included in the analysis	NA	NA	NA	NA	NA	NA
1642	ISG20L2	HSD38	ENSG00000143319	6.426049855	-0.696882484	1.638899311	-0.425213727	0.670680878	0.764845508	interferon stimulated exonuclease gene 20 like 2	No Significant	Intermediate FC	Not included in the analysis	NA	NA	NA	NA	NA	NA
1643	ABL2	ABLL	ENSG00000143322	20.63979049	-2.118899242	1.258003609	-1.684334789	0.092116986	0.189104854	ABL proto-oncogene 2, non-receptor tyrosine kinase	No Significant	Downregulated regulated 2-fold	Not included in the analysis	NA	NA	NA	NA	NA	NA
1644	MCL1	BCL2L3	ENSG00000143384	17.56379687	-2.023817553	1.16552159	-1.736405032	0.082492243	0.174782923	MCL1 apoptosis regulator, BCL2 family member	No Significant	Downregulated regulated 2-fold	Not included in the analysis	NA	NA	NA	NA	NA	NA
1645	ANP32E	LANP-L	ENSG00000143401	6.393743773	-4.142996609	1.746439494	-2.372253161	0.017679972	0.065832336	acidic nuclear phosphoprotein 32 family member E	No Significant	Downregulated regulated 2-fold	Not included in the analysis	NA	NA	NA	NA	NA	NA
1646	CERS2	L3	ENSG00000143418	5.51421715	-2.707965228	1.522957483	-1.778096406	0.075388023	0.164211534	ceramide synthase 2	No Significant	Downregulated regulated 2-fold	Not included in the analysis	NA	NA	NA	NA	NA	NA
1647	POGZ	MRD37	ENSG00000143442	7.405548001	-2.476752066	1.479110188	-1.674487868	0.094034757	0.19205107	pogo transposable element derived with ZNF domain	No Significant	Downregulated regulated 2-fold	Not included in the analysis	NA	NA	NA	NA	NA	NA
1648	DUSP10	MKP-5	ENSG00000143507	7.738861823	-4.786412434	1.898050751	-2.521751556	0.011677215	0.052752989	dual specificity phosphatase 10	No Significant	Downregulated regulated 2-fold	Not included in the analysis	NA	NA	NA	NA	NA	NA
1649	RAB13	GIG4	ENSG00000143545	6.022744372	1.656689238	1.52930376	1.083296387	0.278676888	0.413225543	RAB13, member RAS oncogene family	No Significant	Intermediate FC	Not included in the analysis	NA	NA	NA	NA	NA	NA
1650	UBAP2L	NICE-4	ENSG00000143569	11.90745257	-1.092358816	1.522994112	-0.71724428	0.473223382	0.596899057	ubiquitin associated protein 2 like	No Significant	Intermediate FC	Not included in the analysis	NA	NA	NA	NA	NA	NA
1651	GALNT2	CDG2T	ENSG00000143641	6.23239375	-2.616009062	1.506508925	-1.736471001	0.082480587	0.174782923	polypeptide N-acetylgalactosaminyltransferase 2	No Significant	Downregulated regulated 2-fold	Not included in the analysis	NA	NA	NA	NA	NA	NA
1652	LYST	CHS	ENSG00000143669	15.90050703	0.441218541	1.400487853	0.315046318	0.752726486	0.829689989	lysosomal trafficking regulator	No Significant	Intermediate FC	Not included in the analysis	NA	NA	NA	NA	NA	NA
1653	CDC42BPA	MRCK	ENSG00000143776	9.000844615	-2.297385388	1.688935692	-1.360256284	0.173748837	0.294792371	CDC42 binding protein kinase alpha	No Significant	Downregulated regulated 2-fold	Not included in the analysis	NA	NA	NA	NA	NA	NA
1654	PARP1	ADPRT	ENSG00000143799	5.632714987	-1.055212163	1.497594125	-0.704604903	0.481056147	0.604468456	poly(ADP-ribose) polymerase 1	No Significant	Intermediate FC	Not included in the analysis	NA	NA	NA	NA	NA	NA
1655	PSEN2	AD3L	ENSG00000143801	7.267286225	-1.372900068	1.308481702	-1.049231385	0.294071637	0.428685324	presenilin 2	No Significant	Intermediate FC	Not included in the analysis	NA	NA	NA	NA	NA	NA
1656	CALM2	CALM	ENSG00000143933	19.08856543	-2.350333688	1.271220624	-1.848879451	0.064475222	0.147755716	calmodulin 2	No Significant	Downregulated regulated 2-fold	Not included in the analysis	NA	NA	NA	NA	NA	NA
1657	WDPCP	BBS15	ENSG00000143951	7.372317253	0.782165613	1.332638092	0.586930253	0.55725055	0.6729925	WD repeat containing planar cell polarity effector	No Significant	Intermediate FC	Not included in the analysis	NA	NA	NA	NA	NA	NA
1658	SNRNP200	ASCC3L1	ENSG00000144028	15.66529838	0.093006381	1.606866564	0.057880588	0.953843746	0.967773824	small nuclear ribonucleoprotein U5 subunit 200	No Significant	Intermediate FC	Not included in the analysis	NA	NA	NA	NA	NA	NA
1659	ZC3H8	Fliz1	ENSG00000144161	7.381951364	0.036239152	1.197975158	0.030250336	0.975867404	0.982941605	zinc finger CCCH-type containing 8	No Significant	Intermediate FC	Not included in the analysis	NA	NA	NA	NA	NA	NA
1660	HSPD1	CPN60	ENSG00000144381	17.80547633	-2.228035498	1.222556912	-1.822439083	0.068388389	0.154123588	heat shock protein family D (Hsp60) member 1	No Significant	Downregulated regulated 2-fold	Not included in the analysis	NA	NA	NA	NA	NA	NA
1661	CCDC150	CCDC150	ENSG00000144395	5.646507229	2.311529954	1.733399303	1.33352422	0.182359833	0.303828604	coiled-coil domain containing 150	No Significant	Upregulated 2-fold	Not included in the analysis	NA	NA	NA	NA	NA	NA
1662	NBEAL1	A530083I02Rik	ENSG00000144426	17.2606053	0.029023213	1.185253893	0.024486917	0.98046422	0.985691371	neurobeachin like 1	No Significant	Intermediate FC	Not included in the analysis	NA	NA	NA	NA	NA	NA
1663	ANKMY1	ZMYND13	ENSG00000144504	8.415849925	-0.225294861	1.643065649	-0.1371186	0.890937051	0.927473901	ankyrin repeat and MYND domain containing 1	No Significant	Intermediate FC	Not included in the analysis	NA	NA	NA	NA	NA	NA
1664	FANCD2	FA-D2	ENSG00000144554	9.124061982	-1.56671793	1.783850891	-0.878278525	0.379792587	0.513917186	FA complementation group D2	No Significant	Intermediate FC	Not included in the analysis	NA	NA	NA	NA	NA	NA
1665	OSBPL10	ORP10	ENSG00000144645	5.330824678	-3.443872834	1.890132821	-1.822026894	0.068450905	0.154123588	oxysterol binding protein like 10	No Significant	Downregulated regulated 2-fold	Not included in the analysis	NA	NA	NA	NA	NA	NA
1666	GASK1A	C3orf41	ENSG00000144649	48.94522078	-0.848146282	0.907887118	-0.934197946	0.350201795	0.485319023	golgi associated kinase 1A	No Significant	Intermediate FC	Not included in the analysis	NA	NA	NA	NA	NA	NA
1667	RPL32	L32	ENSG00000144713	12.91455657	-2.739598349	1.185377867	-2.31116037	0.020823998	0.07186321	ribosomal protein L32	No Significant	Downregulated regulated 2-fold	Not included in the analysis	NA	NA	NA	NA	NA	NA
1668	LIMD1	LIMD1	ENSG00000144791	6.367656889	-0.440843549	1.338069336	-0.329462411	0.741806201	0.821463243	LIM domain containing 1	No Significant	Intermediate FC	Not included in the analysis	NA	NA	NA	NA	NA	NA
1669	COL8A1	C3orf7	ENSG00000144810	6.119101353	2.394152423	2.111463232	1.133883075	0.256843597	0.387910239	collagen type VIII alpha 1 chain	No Significant	Upregulated 2-fold	Not included in the analysis	NA	NA	NA	NA	NA	NA
1670	LPP	LPP	ENSG00000145012	18.95307436	0.495237516	0.901469741	0.549366766	0.582753777	0.695196552	LIM domain containing preferred translocation partner in lipoma	No Significant	Intermediate FC	Not included in the analysis	NA	NA	NA	NA	NA	NA
1671	RUBCN	KIAA0226	ENSG00000145016	7.501627794	-3.576618867	1.525124959	-2.345131686	0.01902036	0.068225206	rubicon autophagy regulator	No Significant	Downregulated regulated 2-fold	Not included in the analysis	NA	NA	NA	NA	NA	NA
1672	TM4SF19	OCTM4	ENSG00000145107	8.339264657	-4.828514203	2.376930911	-2.031407047	0.04221372	0.11100022	transmembrane 4 L six family member 19	No Significant	Downregulated regulated 2-fold	Not included in the analysis	NA	NA	NA	NA	NA	NA
1673	ATP10D	ATPVD	ENSG00000145246	10.09256278	2.264367158	1.896570499	1.193927228	0.232506436	0.360221238	ATPase phospholipid transporting 10D (putative)	No Significant	Upregulated 2-fold	Not included in the analysis	NA	NA	NA	NA	NA	NA
1674	CAMK2D	CAMKD	ENSG00000145349	13.57149606	1.21771288	1.432490864	0.850066769	0.395287966	0.524665777	calcium/calmodulin dependent protein kinase II delta	No Significant	Intermediate FC	Not included in the analysis	NA	NA	NA	NA	NA	NA
1675	ANK2	ANK-2	ENSG00000145362	11.68257762	-2.821787736	1.414563597	-1.994811504	0.046063442	0.118858446	ankyrin 2	No Significant	Downregulated regulated 2-fold	Not included in the analysis	NA	NA	NA	NA	NA	NA
1676	METTL14	hMETTL14	ENSG00000145388	6.557067592	-0.747089207	1.35350097	-0.551967988	0.580970286	0.693382258	methyltransferase 14, N6-adenosine-methyltransferase subunit	No Significant	Intermediate FC	Not included in the analysis	NA	NA	NA	NA	NA	NA
1677	CYP4V2	BCD	ENSG00000145476	10.09645256	0.732806959	1.170344659	0.626146284	0.531218996	0.64814972	cytochrome P450 family 4 subfamily V member 2	No Significant	Intermediate FC	Not included in the analysis	NA	NA	NA	NA	NA	NA
1678	MARCHF6	DOA10	ENSG00000145495	7.930932487	-3.808435168	1.621685273	-2.34844284	0.018852093	0.067987583	membrane associated ring-CH-type finger 6	No Significant	Downregulated regulated 2-fold	Not included in the analysis	NA	NA	NA	NA	NA	NA
1679	RPL37	L37	ENSG00000145592	45.37889613	-3.030480698	1.482975978	-2.043513006	0.041001681	0.108541236	ribosomal protein L37	No Significant	Downregulated regulated 2-fold	Not included in the analysis	NA	NA	NA	NA	NA	NA
1680	OSMR	IL-31R-beta	ENSG00000145623	8.652099085	-2.213079389	1.460501709	-1.515287093	0.129699715	0.239445629	oncostatin M receptor	No Significant	Downregulated regulated 2-fold	Not included in the analysis	NA	NA	NA	NA	NA	NA
1681	PLK2	SNK	ENSG00000145632	9.438160698	-1.612323725	1.323754065	-1.217993408	0.223226478	0.350575789	polo like kinase 2	No Significant	Intermediate FC	Not included in the analysis	NA	NA	NA	NA	NA	NA
1682	SSBP2	HSPC116	ENSG00000145687	8.665557291	0.8534372	1.739787693	0.490541003	0.623751123	0.727663705	single stranded DNA binding protein 2	No Significant	Intermediate FC	Not included in the analysis	NA	NA	NA	NA	NA	NA
[truncated: 958 more rows]
